# Supplementary material for: 2-Oxo-2H-chromen-7-yl 3-methyl­butano­ate
Source: IUCrdata. 2025 Feb 28;10(Pt 2):x250161. doi: 10.1107/S2414314625001610 (PMC11904628; doi:10.1107/S2414314625001610)
Supplement: Supplementary file 1 [file x-10-x250161-sup1.cif]

##############################################################################
#                                                                            #
# This CIF contains the data for a data article accepted for                 #
# publication in IUCrData. It conforms to the requirements of                #
# Notes for Authors for IUCrData, and has been                               #
# peer reviewed under the auspices of IUCrData.                              #
#                                                                            #
# Full details of the Crystallographic Information File format               #
# are given in the paper "The Crystallographic Information File (CIF):       #
# a New Standard Archive File for Crystallography" by S. R. Hall, F. H.      #
# Allen and I. D. Brown [Acta Cryst. (1991), A47, 655-685].                  #
#                                                                            #
# The current version of the core CIF dictionary is obtainable from          #
# ftp://ftp.iucr.org/pub/cif_core.dic.                                       #
#                                                                            #
# Software is freely available for graphical display of the structure(s)     #
# in this CIF. For information consult the CIF software page                 #
# http://www.iucr.org/resources/cif/software.                                #
#                                                                            #
# This file may be used for bona fide research purposes within the           #
# scientific community so long as proper attribution is given to the data    # 
# article from which it was obtained.                                        #
#                                                                            #
##############################################################################
data_I
_audit_creation_method     SHELXL-2018/3
_journal_date_recd_electronic     2025-01-13
_journal_date_accepted     2025-02-21
_journal_name_full     'IUCrData'
_journal_year     2025
_journal_volume     10
_journal_issue      2
_journal_page_first     0
_journal_page_last     0
_journal_paper_category     HO
_journal_paper_doi     10.1107/S2414314625001610
_journal_coeditor_code     BH4093
_publ_contact_author_name     'Akoun Abou, Djand\'e Abdoulaye'
_publ_contact_author_address
;
Department of Training and Research in Electrical and Electronic Engineering,
 Research Team: Instrumentation, Image and Spectroscopy, Felix Houphouet-Boigny
 National Polytechnic Institute, BP 1093 Yamoussoukro, C\^ote d'Ivoire
Laboratory of Molecular Chemistry and Materials (LC2M),
Research Team: Organic Chemistry and Phytochemistry, University Joseph KI-ZERBO,
03 BP 7021 Ouagadougou 03,
Burkina Faso
;
_publ_contact_author_email     'abouakoun@gmail.com, djandeabdou@yahoo.fr'
_publ_contact_author_fax     ?
_publ_contact_author_phone     '+2250709800015,+22678662323'
_publ_section_title
;
2-Oxo-2<i>H</i>-chromen-7-yl 3-methylbutanoate
;
_publ_section_title_footnote     .
loop_
    _publ_author_name
    _publ_author_footnote
    _publ_author_address
    "Abou, Akoun" .
;
Joint Research and Innovation Unit for Engineering Sciences and Techniques,
(UMRI STI)
Research Team: Instrumentation, Image and Spectroscopy
F\'elix Houphouet-Boigny National Polytechnic Institute
BP 1093 Yamoussoukro
C\^ote d'Ivoire
;
    "Bazi\'e , Hypolite" .
;
Laboratory of Molecular Chemistry and Materials (LC2M)
Research Team: Organic Chemistry and Phytochemistry
University Joseph KI-ZERBO
03 BP 7021 Ouagadougou 03
Burkina Faso
;
    "Akonan, Ludovic" .
;
Laboratory of Fundamental and Applied Physics
Nangui Abrogoua University
Abidjan
C\^ote d'Ivoire
;
    "Djand\'e , Abdoulaye" .
;
Laboratory of Molecular Chemistry and Materials (LC2M),
Research Team: Organic Chemistry and Phytochemistry
University Joseph KI-ZERBO
03 BP 7021 Ouagadougou 03
Burkina Faso
;
    "Francotte, Pierre" .
;
Center for Interdisciplinary Research on Medicinal Chemistry
University of Li\`ege
Avenue Hippocrate 15 (B36)
B-4000, Li\`ege
Belgium
;
_publ_section_synopsis
;
In the crystal, molecules form centrosymmetric hydrogen-bonded dimers through
pairwise C---H...O interactions, generating <i>R</i>~2~^2^(8) and
<i>R</i>~2~^2^(18) loops running parallel to the <i>ac</i> plane.
;
_chemical_name_systematic
;
2-Oxo-2<i>H</i>-chromen-7-yl 3-methylbutanoate
;
_chemical_name_common     'Coumarin ester'
_chemical_formula_moiety     'C14 H14 O4'
_chemical_formula_sum     'C14 H14 O4'
_chemical_formula_iupac     'C14 H14 O4'
_chemical_formula_weight     246.25
_chemical_melting_point_gt     341
_chemical_melting_point_lt     343
_symmetry_space_group_name_hall     '-P 2ybc'
_space_group_crystal_system     monoclinic
_space_group_name_H-M_alt     'P 21/c'
_space_group_name_Hall     '-P 2ybc'
loop_
    _space_group_symop_operation_xyz
    'x, y, z'
    '-x, y+1/2, -z+1/2'
    '-x, -y, -z'
    'x, -y-1/2, z-1/2'
_cell_length_a     15.370(3)
_cell_length_b     5.4488(10)
_cell_length_c     16.339(3)
_cell_angle_alpha     90
_cell_angle_beta     117.426(7)
_cell_angle_gamma     90
_cell_volume     1214.5(4)
_cell_formula_units_Z     4
_cell_measurement_reflns_used     3741
_cell_measurement_theta_min     5.002
_cell_measurement_theta_max     61.398
_cell_measurement_temperature     296(2)
_exptl_crystal_description     prism
_exptl_crystal_colour     white
_exptl_crystal_size_max     0.454
_exptl_crystal_size_mid     0.441
_exptl_crystal_size_min     0.164
_exptl_crystal_density_diffrn     1.347
_exptl_crystal_density_meas     ?
_exptl_crystal_density_method     ?
_exptl_crystal_F_000     520
_exptl_absorpt_coefficient_mu     0.099
_exptl_absorpt_correction_type     multi-scan
_exptl_absorpt_process_details
;
(CrysAlisPro; Rigaku OD, 2022)
;
_exptl_absorpt_correction_T_min     0.956
_exptl_absorpt_correction_T_max     1.000
_diffrn_ambient_temperature     296(2)
_diffrn_source     'micro-focus sealed X-ray tube'
_diffrn_radiation_type     MoK\a
_diffrn_radiation_wavelength     0.71073
_diffrn_radiation_monochromator     mirror
_diffrn_measurement_device_type     'SuperNova, Dual, Cu at home/near, AtlasS2'
_diffrn_measurement_method     '\w scans'
_diffrn_detector_area_resol_mean     5.3048
_diffrn_reflns_number     41227
_diffrn_reflns_av_R_equivalents     0.0682
_diffrn_reflns_av_unetI/netI     0.0347
_diffrn_reflns_theta_min     2.501
_diffrn_reflns_theta_max     30.699
_diffrn_reflns_theta_full     25.242
_diffrn_measured_fraction_theta_max     0.994
_diffrn_measured_fraction_theta_full     0.998
_diffrn_reflns_limit_h_min     -22
_diffrn_reflns_limit_h_max     21
_diffrn_reflns_limit_k_min     -7
_diffrn_reflns_limit_k_max     7
_diffrn_reflns_limit_l_min     -23
_diffrn_reflns_limit_l_max     23
_refine_special_details
;
All non-H atoms were refined anisotropically. H atoms were located
in difference Fourier maps and refined freely with an isotropic displacement
parameter.
;
_reflns_number_total     3741
_reflns_number_gt     2799
_reflns_threshold_expression     'I > 2\s(I)'
_refine_ls_structure_factor_coef     Fsqd
_refine_ls_matrix_type     full
_refine_ls_R_factor_all     0.0861
_refine_ls_R_factor_gt     0.0659
_refine_ls_wR_factor_gt     0.1812
_refine_ls_wR_factor_ref     0.2025
_refine_ls_goodness_of_fit_ref     1.029
_refine_ls_restrained_S_all     1.029
_refine_ls_number_reflns     41227
_refine_ls_number_parameters     219
_refine_ls_number_restraints     0
_refine_ls_hydrogen_treatment     refall
_refine_ls_weighting_scheme     calc
_refine_ls_weighting_details
              'w=1/[\s^2^(Fo^2^)+(0.1174P)^2^+0.7176P] where P=(Fo^2^+2Fc^2^)/3'
_atom_sites_solution_hydrogens     difmap
_atom_sites_solution_primary     dual
_atom_sites_solution_secondary     difmap
_refine_ls_shift/su_max     0.000
_refine_ls_shift/su_mean     0.000
_refine_diff_density_max     0.500
_refine_diff_density_min     -0.386
_refine_ls_extinction_method     none
_refine_ls_extinction_coef     .
loop_
    _atom_type_symbol
    _atom_type_description
    _atom_type_scat_dispersion_real
    _atom_type_scat_dispersion_imag
    _atom_type_scat_source
    'C' 'C' 0.0033 0.0016
                         'International Tables Vol C Tables 4.2.6.8 and 6.1.1.4'
    'H' 'H' 0.0000 0.0000
                         'International Tables Vol C Tables 4.2.6.8 and 6.1.1.4'
    'O' 'O' 0.0106 0.0060
                         'International Tables Vol C Tables 4.2.6.8 and 6.1.1.4'
_computing_data_collection
;
CrysAlisPro (Rigaku OD, 2022)
;
_computing_cell_refinement
;
CrysAlisPro (Rigaku OD, 2022)
;
_computing_data_reduction
;
CrysAlisPro (Rigaku OD, 2022)
;
_computing_structure_solution
;
<i>SHELXT</i> (Sheldrick, 2015a)
;
_computing_structure_refinement
;
<i>SHELXL2018/3</i> (Sheldrick, 2015b)
;
_computing_molecular_graphics
;
PLATON (Spek, 2020) and WinGX (Farrugia, 2012)
;
_computing_publication_material
;
<i>SHELXL2018/3</i> (Sheldrick, 2015b), publCIF (Westrip, 2010)
and WinGX (Farrugia, 2012)
;
loop_
    _atom_site_type_symbol
    _atom_site_label
    _atom_site_fract_x
    _atom_site_fract_y
    _atom_site_fract_z
    _atom_site_U_iso_or_equiv
    _atom_site_adp_type
    _atom_site_calc_flag
    _atom_site_occupancy
    _atom_site_disorder_assembly
    _atom_site_disorder_group
    O O3 0.30502(9) 0.5548(2) 0.49786(9) 0.0262(3) Uani d 1 . .
    O O1 0.60720(9) 0.1291(2) 0.60615(8) 0.0247(3) Uani d 1 . .
    O O2 0.74608(10) -0.0712(3) 0.64517(10) 0.0315(3) Uani d 1 . .
    O O4 0.25820(10) 0.2488(3) 0.56157(10) 0.0362(4) Uani d 1 . .
    C C5 0.55518(12) 0.3187(3) 0.61799(11) 0.0225(3) Uani d 1 . .
    C C4 0.60061(12) 0.4940(3) 0.68735(11) 0.0230(3) Uani d 1 . .
    C C7 0.40292(12) 0.5249(3) 0.56429(11) 0.0236(3) Uani d 1 . .
    C C6 0.45580(13) 0.3301(3) 0.55611(11) 0.0240(3) Uani d 1 . .
    C C3 0.70488(13) 0.4686(3) 0.74636(12) 0.0268(4) Uani d 1 . .
    C C11 0.13750(13) 0.4489(4) 0.42324(12) 0.0276(4) Uani d 1 . .
    C C1 0.70685(13) 0.1025(3) 0.66096(12) 0.0249(3) Uani d 1 . .
    C C12 0.10241(13) 0.7130(3) 0.42369(12) 0.0262(4) Uani d 1 . .
    C C10 0.23739(13) 0.3983(3) 0.50137(12) 0.0257(3) Uani d 1 . .
    C C9 0.54337(13) 0.6854(3) 0.69455(12) 0.0260(3) Uani d 1 . .
    C C2 0.75496(13) 0.2830(4) 0.73351(12) 0.0279(4) Uani d 1 . .
    C C8 0.44435(13) 0.7026(3) 0.63285(12) 0.0258(3) Uani d 1 . .
    C C14 -0.00084(16) 0.7484(4) 0.34503(14) 0.0361(4) Uani d 1 . .
    C C13 0.10591(15) 0.7726(4) 0.51641(14) 0.0312(4) Uani d 1 . .
    H H5 0.4273(19) 0.210(5) 0.5086(19) 0.040(7) Uiso d 1 . .
    H H3 0.7378(17) 0.589(5) 0.7957(17) 0.036(6) Uiso d 1 . .
    H H9 0.5763(18) 0.811(5) 0.7445(19) 0.041(7) Uiso d 1 . .
    H H8 0.4032(18) 0.849(5) 0.6331(18) 0.037(6) Uiso d 1 . .
    H H2 0.8282(17) 0.258(4) 0.7702(16) 0.027(6) Uiso d 1 . .
    H H11A 0.1421(18) 0.418(5) 0.3633(18) 0.039(7) Uiso d 1 . .
    H H14A -0.051(2) 0.631(6) 0.352(2) 0.048(7) Uiso d 1 . .
    H H14B -0.0221(17) 0.929(5) 0.3426(17) 0.034(6) Uiso d 1 . .
    H H11B 0.0901(18) 0.329(5) 0.4256(17) 0.035(6) Uiso d 1 . .
    H H12 0.1473(16) 0.826(4) 0.4176(15) 0.026(5) Uiso d 1 . .
    H H13A 0.0868(17) 0.946(5) 0.5179(17) 0.036(6) Uiso d 1 . .
    H H13B 0.1761(18) 0.750(4) 0.5683(18) 0.033(6) Uiso d 1 . .
    H H13C 0.059(2) 0.656(6) 0.5256(19) 0.052(8) Uiso d 1 . .
    H H14C -0.005(2) 0.709(5) 0.282(2) 0.051(8) Uiso d 1 . .
loop_
    _atom_site_aniso_label
    _atom_site_aniso_U_11
    _atom_site_aniso_U_22
    _atom_site_aniso_U_33
    _atom_site_aniso_U_12
    _atom_site_aniso_U_13
    _atom_site_aniso_U_23
    O3 0.0272(6) 0.0259(6) 0.0257(6) 0.0001(5) 0.0122(5) 0.0045(5)
    O1 0.0292(6) 0.0230(6) 0.0239(6) 0.0005(5) 0.0141(5) -0.0023(5)
    O2 0.0351(7) 0.0299(7) 0.0336(7) 0.0045(5) 0.0193(6) -0.0002(5)
    O4 0.0338(7) 0.0409(8) 0.0323(7) -0.0023(6) 0.0138(6) 0.0128(6)
    C5 0.0300(8) 0.0205(7) 0.0202(7) 0.0000(6) 0.0144(6) 0.0010(6)
    C4 0.0293(8) 0.0228(7) 0.0196(7) -0.0012(6) 0.0136(6) 0.0009(6)
    C7 0.0266(8) 0.0250(8) 0.0211(7) -0.0005(6) 0.0126(6) 0.0031(6)
    C6 0.0291(8) 0.0233(8) 0.0205(7) -0.0021(6) 0.0123(6) -0.0010(6)
    C3 0.0309(8) 0.0291(8) 0.0207(7) -0.0023(7) 0.0121(6) -0.0005(6)
    C11 0.0277(8) 0.0298(9) 0.0241(8) 0.0000(7) 0.0108(6) -0.0022(7)
    C1 0.0301(8) 0.0245(8) 0.0234(7) 0.0009(6) 0.0152(6) 0.0034(6)
    C12 0.0278(8) 0.0281(8) 0.0246(8) 0.0000(6) 0.0138(6) 0.0015(6)
    C10 0.0289(8) 0.0259(8) 0.0242(8) -0.0002(6) 0.0139(6) 0.0008(6)
    C9 0.0336(8) 0.0239(8) 0.0228(7) -0.0022(6) 0.0150(7) -0.0033(6)
    C2 0.0287(8) 0.0318(9) 0.0224(8) -0.0005(7) 0.0112(6) 0.0009(7)
    C8 0.0341(9) 0.0226(8) 0.0254(8) 0.0011(6) 0.0177(7) 0.0000(6)
    C14 0.0345(10) 0.0391(11) 0.0289(9) 0.0071(8) 0.0097(8) 0.0023(8)
    C13 0.0348(9) 0.0335(10) 0.0294(9) -0.0013(7) 0.0184(8) -0.0033(7)
_geom_special_details     ?
loop_
    _geom_bond_atom_site_label_1
    _geom_bond_atom_site_label_2
    _geom_bond_site_symmetry_2
    _geom_bond_distance
    _geom_bond_publ_flag
    O3 C10 . 1.366(2) ?
    O3 C7 . 1.402(2) ?
    O1 C5 . 1.373(2) ?
    O1 C1 . 1.380(2) ?
    O2 C1 . 1.212(2) ?
    O4 C10 . 1.201(2) ?
    C5 C6 . 1.392(2) ?
    C5 C4 . 1.398(2) ?
    C4 C9 . 1.404(2) ?
    C4 C3 . 1.447(2) ?
    C7 C6 . 1.380(2) ?
    C7 C8 . 1.393(2) ?
    C6 H5 . 0.96(3) ?
    C3 C2 . 1.345(3) ?
    C3 H3 . 0.98(3) ?
    C11 C10 . 1.502(2) ?
    C11 C12 . 1.538(3) ?
    C11 H11A . 1.03(3) ?
    C11 H11B . 0.99(3) ?
    C1 C2 . 1.453(3) ?
    C12 C14 . 1.526(3) ?
    C12 C13 . 1.526(3) ?
    C12 H12 . 0.96(2) ?
    C9 C8 . 1.388(3) ?
    C9 H9 . 1.00(3) ?
    C2 H2 . 1.01(2) ?
    C8 H8 . 1.02(3) ?
    C14 H14A . 1.04(3) ?
    C14 H14B . 1.03(3) ?
    C14 H14C . 1.03(3) ?
    C13 H13A . 0.99(3) ?
    C13 H13B . 1.03(2) ?
    C13 H13C . 1.03(3) ?
loop_
    _geom_angle_atom_site_label_1
    _geom_angle_atom_site_label_2
    _geom_angle_atom_site_label_3
    _geom_angle_site_symmetry_1
    _geom_angle_site_symmetry_3
    _geom_angle
    _geom_angle_publ_flag
    C10 O3 C7 . . 117.47(13) ?
    C5 O1 C1 . . 122.11(13) ?
    O1 C5 C6 . . 116.52(14) ?
    O1 C5 C4 . . 121.48(15) ?
    C6 C5 C4 . . 121.98(15) ?
    C5 C4 C9 . . 118.50(16) ?
    C5 C4 C3 . . 117.45(15) ?
    C9 C4 C3 . . 124.04(16) ?
    C6 C7 C8 . . 122.74(16) ?
    C6 C7 O3 . . 118.98(15) ?
    C8 C7 O3 . . 118.16(15) ?
    C7 C6 C5 . . 117.53(15) ?
    C7 C6 H5 . . 122.5(15) ?
    C5 C6 H5 . . 119.9(15) ?
    C2 C3 C4 . . 120.40(16) ?
    C2 C3 H3 . . 121.0(14) ?
    C4 C3 H3 . . 118.6(14) ?
    C10 C11 C12 . . 113.02(15) ?
    C10 C11 H11A . . 106.7(14) ?
    C12 C11 H11A . . 109.6(15) ?
    C10 C11 H11B . . 109.1(14) ?
    C12 C11 H11B . . 110.5(15) ?
    H11A C11 H11B . . 108(2) ?
    O2 C1 O1 . . 117.13(16) ?
    O2 C1 C2 . . 125.87(17) ?
    O1 C1 C2 . . 116.99(15) ?
    C14 C12 C13 . . 110.90(16) ?
    C14 C12 C11 . . 110.18(15) ?
    C13 C12 C11 . . 110.59(15) ?
    C14 C12 H12 . . 110.5(13) ?
    C13 C12 H12 . . 105.5(13) ?
    C11 C12 H12 . . 109.0(14) ?
    O4 C10 O3 . . 122.46(16) ?
    O4 C10 C11 . . 127.06(17) ?
    O3 C10 C11 . . 110.44(15) ?
    C8 C9 C4 . . 120.59(16) ?
    C8 C9 H9 . . 121.2(15) ?
    C4 C9 H9 . . 118.2(15) ?
    C3 C2 C1 . . 121.56(17) ?
    C3 C2 H2 . . 124.7(13) ?
    C1 C2 H2 . . 113.7(13) ?
    C9 C8 C7 . . 118.63(16) ?
    C9 C8 H8 . . 121.7(15) ?
    C7 C8 H8 . . 119.5(15) ?
    C12 C14 H14A . . 111.2(16) ?
    C12 C14 H14B . . 109.9(13) ?
    H14A C14 H14B . . 111(2) ?
    C12 C14 H14C . . 112.4(16) ?
    H14A C14 H14C . . 106(2) ?
    H14B C14 H14C . . 107(2) ?
    C12 C13 H13A . . 110.6(15) ?
    C12 C13 H13B . . 109.7(14) ?
    H13A C13 H13B . . 107.9(19) ?
    C12 C13 H13C . . 108.1(16) ?
    H13A C13 H13C . . 110(2) ?
    H13B C13 H13C . . 110(2) ?
loop_
    _geom_torsion_atom_site_label_1
    _geom_torsion_atom_site_label_2
    _geom_torsion_atom_site_label_3
    _geom_torsion_atom_site_label_4
    _geom_torsion_site_symmetry_1
    _geom_torsion_site_symmetry_2
    _geom_torsion_site_symmetry_3
    _geom_torsion_site_symmetry_4
    _geom_torsion
    _geom_torsion_publ_flag
    C1 O1 C5 C6 . . . . 177.72(14) ?
    C1 O1 C5 C4 . . . . -0.8(2) ?
    O1 C5 C4 C9 . . . . 178.90(14) ?
    C6 C5 C4 C9 . . . . 0.5(2) ?
    O1 C5 C4 C3 . . . . 0.1(2) ?
    C6 C5 C4 C3 . . . . -178.32(15) ?
    C10 O3 C7 C6 . . . . 74.6(2) ?
    C10 O3 C7 C8 . . . . -109.20(18) ?
    C8 C7 C6 C5 . . . . -2.0(3) ?
    O3 C7 C6 C5 . . . . 174.03(14) ?
    O1 C5 C6 C7 . . . . -177.36(14) ?
    C4 C5 C6 C7 . . . . 1.1(2) ?
    C5 C4 C3 C2 . . . . 0.4(2) ?
    C9 C4 C3 C2 . . . . -178.36(17) ?
    C5 O1 C1 O2 . . . . 179.85(15) ?
    C5 O1 C1 C2 . . . . 0.9(2) ?
    C10 C11 C12 C14 . . . . -177.74(16) ?
    C10 C11 C12 C13 . . . . -54.8(2) ?
    C7 O3 C10 O4 . . . . 4.3(3) ?
    C7 O3 C10 C11 . . . . -177.61(14) ?
    C12 C11 C10 O4 . . . . 119.0(2) ?
    C12 C11 C10 O3 . . . . -58.91(19) ?
    C5 C4 C9 C8 . . . . -1.4(3) ?
    C3 C4 C9 C8 . . . . 177.38(16) ?
    C4 C3 C2 C1 . . . . -0.2(3) ?
    O2 C1 C2 C3 . . . . -179.25(18) ?
    O1 C1 C2 C3 . . . . -0.4(3) ?
    C4 C9 C8 C7 . . . . 0.6(3) ?
    C6 C7 C8 C9 . . . . 1.2(3) ?
    O3 C7 C8 C9 . . . . -174.88(14) ?
loop_
    _geom_hbond_atom_site_label_D
    _geom_hbond_atom_site_label_H
    _geom_hbond_atom_site_label_A
    _geom_hbond_site_symmetry_A
    _geom_hbond_distance_DH
    _geom_hbond_distance_HA
    _geom_hbond_distance_DA
    _geom_hbond_angle_DHA
    _geom_hbond_publ_flag
    C3 H3 O4 2_656 0.98(3) 2.46(3) 3.296(2) 142.6(19) yes
    C6 H5 O1 3_656 0.96(3) 2.51(3) 3.444(2) 167(2) yes
    C11 H11A O2 3_656 1.03(3) 2.60(3) 3.245(2) 120.5(18) yes
_shelx_space_group_comment     ?
_shelx_estimated_absorpt_T_min     0.952
_shelx_estimated_absorpt_T_max     0.976
_shelx_hkl_file
;
   2   0   0   21.12    1.18
   2   0   0   19.74    1.17
   2   0   0   22.18    1.17
  -2   0   0   19.93    1.17
  -2   0   0   20.76    1.17
   3   0   0    4.52    0.33
  -3   0   0    5.66    0.34
  -3   0   0    5.00    0.33
  -3   0   0    5.49    0.32
  -3   0   0    4.87    0.33
   3   0   0    5.03    0.34
   3   0   0    5.75    0.33
  -4   0   0   36.74    2.06
   4   0   0   39.08    2.06
  -4   0   0   36.86    2.07
   4   0   0   35.67    2.06
   4   0   0   35.86    2.07
  -4   0   0   36.17    2.07
  -4   0   0   34.81    2.06
   5   0   0    5.08    0.36
  -5   0   0    5.28    0.35
  -5   0   0    5.21    0.36
   5   0   0    5.24    0.34
  -5   0   0    4.96    0.35
   5   0   0    5.19    0.35
  -5   0   0    4.96    0.33
   5   0   0    5.52    0.34
   6   0   0  225.37   12.68
  -6   0   0  211.45   12.67
  -6   0   0  229.47   12.68
  -6   0   0  222.54   12.68
   6   0   0  234.61   12.68
   6   0   0  238.79   12.66
  -6   0   0  226.90   12.67
  -7   0   0  169.59    9.65
   7   0   0  182.65    9.63
  -7   0   0  171.87    9.63
  -7   0   0  171.13    9.64
  -7   0   0  166.53    9.65
   7   0   0  181.02    9.66
  -7   0   0  167.12    9.66
   7   0   0  175.27    9.65
  -7   0   0  166.91    9.64
  -8   0   0   15.43    0.89
  -8   0   0   14.39    0.88
  -8   0   0   14.99    0.91
  -8   0   0   13.93    0.92
   8   0   0   16.47    0.91
  -8   0   0   14.06    0.90
  -8   0   0   14.49    0.91
   8   0   0   14.75    0.91
   8   0   0   15.22    0.88
  -9   0   0    2.79    0.29
   9   0   0    2.53    0.27
  -9   0   0    2.68    0.28
  -9   0   0    2.56    0.26
  -9   0   0    2.88    0.27
  -9   0   0    2.34    0.22
   9   0   0    2.69    0.29
  -9   0   0    2.45    0.26
   9   0   0    2.48    0.23
   9   0   0    2.57    0.27
  10   0   0    0.70    0.15
 -10   0   0    0.64    0.16
  10   0   0    0.82    0.20
  10   0   0    0.73    0.17
 -10   0   0    0.45    0.11
 -10   0   0    1.02    0.21
 -10   0   0    0.81    0.22
 -10   0   0    0.45    0.17
 -10   0   0    0.67    0.16
  10   0   0    0.50    0.12
 -11   0   0    1.74    0.23
 -11   0   0    1.38    0.24
  11   0   0    1.24    0.16
 -11   0   0    1.62    0.23
  11   0   0    1.79    0.24
 -11   0   0    1.36    0.18
  11   0   0    1.87    0.28
 -11   0   0    1.31    0.20
 -11   0   0    1.74    0.27
  11   0   0    1.56    0.21
  12   0   0    0.14    0.14
  12   0   0   -0.13    0.13
 -12   0   0    0.05    0.14
  12   0   0    0.08    0.10
 -12   0   0    0.33    0.21
 -12   0   0    0.18    0.19
 -12   0   0    0.11    0.14
 -12   0   0   -0.03    0.09
  12   0   0   -0.20    0.16
  13   0   0   14.47    0.92
 -13   0   0   12.53    0.95
  13   0   0   15.12    0.94
  13   0   0   13.34    0.85
 -13   0   0   13.46    0.88
 -13   0   0   14.42    0.90
 -13   0   0   13.99    0.92
 -13   0   0   13.83    0.94
 -14   0   0   14.96    0.91
 -14   0   0   13.60    0.88
 -14   0   0   13.56    0.92
  14   0   0   14.03    0.88
  14   0   0   12.37    0.85
  14   0   0   14.03    0.93
  14   0   0   14.19    0.96
 -14   0   0   14.14    0.95
 -15   0   0   -0.04    0.15
 -15   0   0    0.05    0.20
  15   0   0   -0.03    0.11
 -15   0   0   -0.24    0.17
  15   0   0    0.10    0.16
 -16   0   0    1.18    0.23
  16   0   0    0.97    0.17
 -16   0   0    1.66    0.29
 -16   0   0    2.08    0.31
 -16   0   0    1.47    0.30
  16   0   0    1.59    0.24
 -17   0   0    0.60    0.26
 -17   0   0    0.61    0.22
 -17   0   0    0.96    0.26
  18   0   0    0.11    0.22
 -18   0   0    0.18    0.22
 -18   0   0   -0.01    0.19
 -18   0   0   -0.08    0.24
 -19   0   0    3.18    0.48
 -19   0   0    4.00    0.48
  19   0   0    5.29    0.56
 -19   0   0    3.99    0.46
   0  -1   0   -0.05    0.07
   0  -1   0    0.00    0.04
   0   1   0   -0.03    0.04
   0   1   0   -0.05    0.05
   0   1   0   -0.10    0.05
   0   1   0    0.08    0.07
   0   1   0    0.00    0.04
  -1  -1   0   23.15    1.24
  -1  -1   0   20.39    1.24
  -1  -1   0   21.56    1.26
   1  -1   0   23.92    1.24
   1  -1   0   21.67    1.25
  -1  -1   0   22.44    1.24
   1   1   0   22.09    1.24
   1   1   0   21.23    1.24
  -1   1   0   21.60    1.25
   1   1   0   22.74    1.24
   1   1   0   20.10    1.24
   1   1   0   22.87    1.26
   1   1   0   22.88    1.24
  -1   1   0   21.14    1.24
  -1   1   0   20.51    1.24
  -2  -1   0    0.11    0.07
  -2  -1   0    0.09    0.07
  -2  -1   0    0.01    0.06
   2  -1   0    0.02    0.05
  -2  -1   0    0.06    0.05
   2  -1   0    0.11    0.05
  -2  -1   0    0.13    0.08
  -2  -1   0    0.08    0.09
   2   1   0    0.12    0.08
   2   1   0    0.09    0.09
  -2   1   0    0.07    0.06
  -2   1   0    0.07    0.08
  -2   1   0    0.11    0.05
  -2   1   0    0.25    0.09
   2   1   0    0.10    0.06
  -2   1   0    0.09    0.08
   2   1   0    0.02    0.08
   2   1   0    0.04    0.05
   2   1   0    0.10    0.06
   2   1   0    0.03    0.05
   3  -1   0   87.51    5.06
  -3  -1   0   95.62    5.05
   3  -1   0   87.03    5.05
   3  -1   0   84.76    5.05
  -3  -1   0   96.15    5.06
  -3  -1   0   83.28    5.06
  -3  -1   0   93.15    5.07
  -3  -1   0   97.42    5.09
   3  -1   0   90.21    5.06
   3   1   0   89.70    5.06
  -3   1   0   91.03    5.06
  -3   1   0   87.43    5.06
   3   1   0   90.46    5.05
   3   1   0   93.09    5.05
   3   1   0   87.27    5.06
   3   1   0   90.86    5.06
  -3   1   0   98.89    5.07
  -3   1   0   89.35    5.05
  -3   1   0   84.61    5.05
   4  -1   0    2.92    0.26
  -4  -1   0    4.09    0.26
  -4  -1   0    3.20    0.25
  -4  -1   0    3.26    0.26
   4  -1   0    3.76    0.25
   4  -1   0    3.37    0.24
   4  -1   0    3.26    0.26
  -4  -1   0    3.66    0.28
  -4  -1   0    3.51    0.22
   4   1   0    3.67    0.26
   4   1   0    3.31    0.25
  -4   1   0    3.44    0.24
   4   1   0    3.64    0.28
   4   1   0    3.64    0.26
  -4   1   0    3.24    0.26
  -4   1   0    3.12    0.26
  -4   1   0    3.68    0.24
  -4   1   0    3.77    0.28
  -5  -1   0   21.01    1.28
  -5  -1   0   22.94    1.27
   5  -1   0   21.32    1.27
   5  -1   0   20.53    1.27
   5  -1   0   21.44    1.26
   5  -1   0   20.93    1.27
  -5  -1   0   22.78    1.28
  -5  -1   0   21.70    1.27
  -5   1   0   22.55    1.26
  -5   1   0   21.36    1.27
  -5   1   0   23.79    1.29
   5   1   0   22.71    1.27
  -5   1   0   21.52    1.27
   5   1   0   22.92    1.27
  -5   1   0   21.56    1.27
   5   1   0   23.32    1.28
   5   1   0   22.27    1.28
   6  -1   0    0.83    0.11
  -6  -1   0    0.76    0.13
   6  -1   0    0.82    0.14
  -6  -1   0    1.14    0.15
   6  -1   0    0.90    0.14
   6  -1   0    1.00    0.14
  -6  -1   0    0.82    0.14
  -6  -1   0    0.86    0.16
  -6   1   0    0.78    0.13
   6   1   0    0.85    0.14
  -6   1   0    1.00    0.16
   6   1   0    1.03    0.16
   6   1   0    1.07    0.15
   6   1   0    0.94    0.13
  -6   1   0    0.93    0.12
  -6   1   0    0.92    0.15
  -7  -1   0    2.97    0.26
   7  -1   0    2.92    0.25
  -7  -1   0    2.85    0.29
   7  -1   0    2.12    0.26
  -7  -1   0    2.56    0.26
  -7  -1   0    2.88    0.27
  -7  -1   0    2.55    0.25
   7  -1   0    2.75    0.22
   7  -1   0    3.06    0.27
   7   1   0    3.06    0.27
  -7   1   0    2.70    0.28
  -7   1   0    2.33    0.28
   7   1   0    2.61    0.25
   7   1   0    2.60    0.29
  -7   1   0    2.59    0.25
   7   1   0    2.58    0.25
  -7   1   0    2.76    0.22
  -8  -1   0    0.19    0.11
  -8  -1   0    0.23    0.13
   8  -1   0    0.29    0.12
  -8  -1   0    0.35    0.15
   8  -1   0    0.21    0.13
  -8  -1   0    0.15    0.09
  -8  -1   0    0.15    0.14
  -8  -1   0    0.25    0.12
   8  -1   0    0.28    0.09
   8  -1   0    0.35    0.14
  -8   1   0    0.31    0.16
  -8   1   0    0.28    0.09
   8   1   0    0.23    0.13
   8   1   0    0.11    0.15
  -8   1   0    0.46    0.14
   8   1   0    0.32    0.12
  -8   1   0    0.09    0.11
   8   1   0    0.26    0.11
  -8   1   0    0.38    0.14
   9  -1   0   29.93    1.83
   9  -1   0   31.68    1.83
  -9  -1   0   33.38    1.85
  -9  -1   0   29.85    1.85
  -9  -1   0   31.31    1.85
   9  -1   0   30.34    1.80
   9  -1   0   31.68    1.84
  -9  -1   0   30.45    1.81
  -9  -1   0   32.96    1.83
  -9  -1   0   32.22    1.83
   9   1   0   30.64    1.84
   9   1   0   32.53    1.82
  -9   1   0   31.37    1.84
   9   1   0   33.01    1.83
  -9   1   0   32.10    1.84
  -9   1   0   30.57    1.82
  -9   1   0   29.90    1.83
   9   1   0   33.89    1.86
  -9   1   0   31.13    1.86
  10  -1   0    1.30    0.20
 -10  -1   0    1.33    0.21
  10  -1   0    1.36    0.23
 -10  -1   0    1.33    0.20
 -10  -1   0    1.68    0.20
 -10  -1   0    2.02    0.26
  10  -1   0    1.14    0.16
  10  -1   0    1.50    0.22
 -10  -1   0    1.58    0.22
 -10  -1   0    1.14    0.23
 -10   1   0    1.37    0.21
 -10   1   0    1.32    0.18
 -10   1   0    1.11    0.20
 -10   1   0    1.32    0.26
  10   1   0    1.36    0.24
  10   1   0    1.29    0.21
 -10   1   0    1.22    0.22
  10   1   0    1.61    0.21
 -11  -1   0    9.11    0.69
 -11  -1   0    9.61    0.66
 -11  -1   0    8.84    0.64
  11  -1   0    9.48    0.65
  11  -1   0   10.15    0.65
 -11  -1   0   10.45    0.65
  11  -1   0    8.64    0.60
  11  -1   0    9.02    0.65
 -11  -1   0    9.07    0.60
 -11  -1   0   10.05    0.69
 -11   1   0   10.40    0.66
 -11   1   0    8.49    0.68
 -11   1   0    9.35    0.66
 -11   1   0    9.42    0.65
  11   1   0    9.70    0.64
  11   1   0    9.45    0.69
  11   1   0    9.03    0.65
 -11   1   0    9.29    0.63
  12  -1   0    0.30    0.17
  12  -1   0    0.25    0.16
  12  -1   0    0.14    0.10
 -12  -1   0    0.08    0.15
 -12  -1   0    0.62    0.24
  12  -1   0    0.15    0.16
 -12  -1   0    0.24    0.18
 -12  -1   0    0.00    0.10
 -12  -1   0    0.32    0.17
 -12  -1   0    0.20    0.15
 -12   1   0   -0.02    0.19
  12   1   0    0.20    0.16
  12   1   0    0.36    0.16
  12   1   0    0.07    0.20
 -12   1   0    0.47    0.18
 -12   1   0    0.19    0.17
 -12   1   0    0.28    0.16
 -13  -1   0    0.05    0.22
 -13  -1   0   -0.03    0.15
  13  -1   0   -0.09    0.16
  13  -1   0   -0.06    0.09
  13  -1   0   -0.16    0.14
 -13  -1   0   -0.17    0.14
 -13  -1   0   -0.01    0.19
 -13  -1   0   -0.15    0.09
 -13  -1   0   -0.22    0.15
 -13   1   0   -0.15    0.15
  13   1   0    0.41    0.17
 -13   1   0    0.32    0.18
 -13   1   0    0.14    0.18
  13   1   0   -0.10    0.19
 -13   1   0   -0.08    0.23
  13   1   0   -0.17    0.15
  14  -1   0    2.21    0.25
 -14  -1   0    3.82    0.36
  14  -1   0    2.86    0.33
 -14  -1   0    3.13    0.38
 -14  -1   0    2.77    0.31
 -14  -1   0    2.24    0.32
 -14   1   0    2.99    0.35
  14   1   0    2.82    0.31
 -14   1   0    3.14    0.36
 -14   1   0    3.08    0.35
  14   1   0    3.27    0.39
 -15  -1   0   -0.10    0.17
 -15  -1   0    0.22    0.22
  15  -1   0    0.03    0.11
  15  -1   0   -0.02    0.18
 -15  -1   0    0.11    0.18
  15   1   0    0.15    0.18
  15   1   0    0.24    0.13
 -15   1   0    0.07    0.16
 -15   1   0   -0.13    0.20
 -15   1   0    0.28    0.19
  15   1   0    0.11    0.10
 -16  -1   0    2.58    0.39
 -16  -1   0    3.51    0.39
 -16  -1   0    3.10    0.39
  16   1   0    3.25    0.34
 -16   1   0    3.34    0.41
 -16   1   0    3.21    0.38
 -16   1   0    3.00    0.37
  16   1   0    2.95    0.35
  16   1   0    3.14    0.30
 -17  -1   0    0.95    0.25
 -17  -1   0    0.69    0.28
 -17  -1   0    1.81    0.30
  17  -1   0    1.03    0.29
 -17   1   0    0.88    0.24
 -17   1   0    0.91    0.25
 -17   1   0    0.71    0.28
  17   1   0    0.31    0.17
  17   1   0    0.76    0.23
  17   1   0    0.59    0.15
  18  -1   0    0.10    0.25
 -18  -1   0    0.14    0.28
 -18  -1   0   -0.20    0.19
 -18  -1   0    0.06    0.22
 -18   1   0    0.16    0.21
  18   1   0   -0.17    0.15
 -18   1   0   -0.09    0.24
  18   1   0   -0.05    0.11
 -18   1   0    0.28    0.22
  18   1   0    0.20    0.22
  18   1   0    0.26    0.22
 -19  -1   0    0.06    0.19
 -19  -1   0    0.51    0.27
 -19  -1   0    0.13    0.28
  19  -1   0    0.32    0.26
 -19   1   0    0.57    0.26
  19   1   0   -0.02    0.09
  19   1   0   -0.04    0.20
 -19   1   0    0.02    0.18
 -19   1   0    0.27    0.29
  19   1   0   -0.20    0.22
   0  -2   0   24.78    1.42
   0  -2   0   25.27    1.47
   0  -2   0   25.37    1.44
   0   2   0   26.67    1.44
   0   2   0   25.11    1.44
   0   2   0   23.35    1.43
   0   2   0   24.79    1.43
   0   2   0   26.11    1.44
   0   2   0   24.26    1.43
   0   2   0   25.35    1.43
   0   2   0   24.31    1.47
   1  -2   0    9.47    0.69
  -1  -2   0   11.44    0.65
   1  -2   0   10.17    0.64
   1  -2   0   10.35    0.66
  -1  -2   0   11.02    0.66
  -1  -2   0   11.41    0.70
   1   2   0   11.47    0.65
   1   2   0   11.02    0.65
   1   2   0   11.61    0.66
   1   2   0   10.39    0.66
   1   2   0   10.99    0.65
  -1   2   0   12.01    0.66
   1   2   0   10.86    0.65
   1   2   0   10.40    0.69
  -2  -2   0   63.88    4.05
  -2  -2   0   77.96    4.04
  -2  -2   0   73.27    4.04
   2  -2   0   70.41    4.05
   2  -2   0   69.60    4.07
  -2  -2   0   73.29    4.05
   2  -2   0   69.87    4.06
  -2  -2   0   71.96    4.05
  -2  -2   0   71.99    4.08
  -2   2   0   72.60    4.05
   2   2   0   76.66    4.05
   2   2   0   72.78    4.06
   2   2   0   70.49    4.05
  -2   2   0   73.22    4.07
   2   2   0   74.02    4.04
  -2   2   0   70.49    4.04
   2   2   0   72.93    4.07
   2   2   0   71.37    4.05
   2   2   0   71.33    4.05
  -3  -2   0   37.53    2.18
   3  -2   0   37.43    2.20
  -3  -2   0   40.16    2.19
   3  -2   0   41.08    2.19
   3  -2   0   37.93    2.21
  -3  -2   0   36.39    2.19
  -3  -2   0   37.22    2.19
  -3  -2   0   39.24    2.23
   3   2   0   39.92    2.19
   3   2   0   36.97    2.19
   3   2   0   39.22    2.19
   3   2   0   37.35    2.22
  -3   2   0   38.33    2.19
   3   2   0   39.19    2.20
   3   2   0   38.07    2.20
  -3   2   0   39.55    2.22
   3   2   0   39.23    2.19
  -3   2   0   38.63    2.19
  -4  -2   0   22.34    1.28
   4  -2   0   22.48    1.27
  -4  -2   0   21.83    1.27
  -4  -2   0   21.65    1.32
  -4  -2   0   22.36    1.27
  -4  -2   0   21.52    1.28
   4  -2   0   21.63    1.28
  -4   2   0   21.61    1.30
   4   2   0   22.20    1.28
  -4   2   0   22.10    1.27
  -4   2   0   21.37    1.27
   4   2   0   21.67    1.26
   4   2   0   21.46    1.27
   4   2   0   22.02    1.27
   4   2   0   22.77    1.27
   4   2   0   21.89    1.26
  -4   2   0   21.31    1.27
   5  -2   0    0.04    0.08
  -5  -2   0    0.02    0.10
  -5  -2   0   -0.02    0.08
  -5  -2   0    0.07    0.09
   5  -2   0    0.01    0.07
  -5  -2   0   -0.03    0.14
  -5  -2   0   -0.02    0.11
   5   2   0    0.01    0.05
  -5   2   0    0.09    0.11
   5   2   0   -0.09    0.11
   5   2   0   -0.03    0.08
   5   2   0    0.01    0.11
   5   2   0    0.11    0.08
   5   2   0    0.03    0.08
  -5   2   0    0.03    0.11
  -5   2   0    0.00    0.10
  -5   2   0    0.00    0.11
  -5   2   0    0.06    0.07
  -6  -2   0    4.75    0.37
   6  -2   0    4.87    0.35
   6  -2   0    4.70    0.34
  -6  -2   0    4.92    0.39
  -6  -2   0    4.92    0.35
  -6  -2   0    5.03    0.37
   6  -2   0    4.48    0.35
  -6  -2   0    4.32    0.42
  -6   2   0    4.76    0.38
  -6   2   0    5.48    0.35
   6   2   0    4.62    0.37
   6   2   0    4.93    0.32
   6   2   0    5.15    0.37
   6   2   0    4.66    0.35
  -6   2   0    4.80    0.42
  -6   2   0    4.36    0.36
   6   2   0    5.45    0.35
  -6   2   0    4.71    0.37
  -6   2   0    5.08    0.35
   6   2   0    5.19    0.39
  -7  -2   0    1.04    0.15
  -7  -2   0    0.51    0.18
   7  -2   0    0.63    0.14
   7  -2   0    0.62    0.11
  -7  -2   0    0.62    0.14
  -7  -2   0    0.69    0.16
  -7  -2   0    0.85    0.18
   7   2   0    0.63    0.10
  -7   2   0    1.02    0.19
   7   2   0    0.69    0.14
  -7   2   0    0.59    0.15
  -7   2   0    0.65    0.13
   7   2   0    0.64    0.17
  -7   2   0    0.72    0.17
   7   2   0    0.89    0.17
  -7   2   0    0.75    0.16
  -7   2   0    0.90    0.13
   7   2   0    0.86    0.14
   7   2   0    0.62    0.12
   8  -2   0    2.37    0.27
   8  -2   0    3.45    0.29
  -8  -2   0    2.47    0.27
  -8  -2   0    2.44    0.27
  -8  -2   0    2.41    0.32
   8  -2   0    2.69    0.30
  -8  -2   0    2.27    0.29
  -8  -2   0    2.51    0.27
   8  -2   0    2.50    0.24
  -8   2   0    2.97    0.32
  -8   2   0    2.73    0.26
   8   2   0    2.40    0.26
  -8   2   0    3.17    0.30
  -8   2   0    2.58    0.28
   8   2   0    2.26    0.23
  -8   2   0    2.18    0.24
   8   2   0    2.38    0.25
   8   2   0    3.14    0.31
   8   2   0    2.28    0.26
   9  -2   0   35.40    2.20
  -9  -2   0   36.37    2.21
  -9  -2   0   39.56    2.21
   9  -2   0   39.96    2.23
   9  -2   0   39.97    2.19
   9  -2   0   36.37    2.21
  -9  -2   0   36.96    2.24
  -9  -2   0   40.07    2.24
  -9   2   0   38.15    2.22
   9   2   0   37.16    2.23
   9   2   0   39.26    2.23
   9   2   0   40.58    2.20
   9   2   0   38.30    2.22
  -9   2   0   38.23    2.19
  -9   2   0   35.77    2.23
   9   2   0   40.24    2.21
  -9   2   0   37.48    2.22
  10  -2   0   14.25    0.86
 -10  -2   0   13.81    0.94
 -10  -2   0   14.50    0.89
 -10  -2   0   13.67    0.92
 -10  -2   0   13.40    0.90
  10  -2   0   15.23    0.91
  10  -2   0   13.98    0.90
  10  -2   0   14.13    0.89
 -10  -2   0   14.42    0.92
  10   2   0   14.09    0.89
 -10   2   0   14.61    0.91
  10   2   0   14.42    0.88
  10   2   0   14.53    0.91
  10   2   0   14.18    0.93
 -10   2   0   12.61    0.93
 -10   2   0   14.87    0.91
  10   2   0   13.48    0.90
  11  -2   0   38.29    2.12
  11  -2   0   36.81    2.07
 -11  -2   0   36.32    2.13
  11  -2   0   34.20    2.09
 -11  -2   0   34.19    2.10
 -11  -2   0   36.63    2.15
 -11  -2   0   37.52    2.10
 -11  -2   0   35.21    2.07
  11  -2   0   36.81    2.11
 -11  -2   0   32.43    2.12
 -11   2   0   37.02    2.11
  11   2   0   39.11    2.09
  11   2   0   33.71    2.09
 -11   2   0   34.49    2.13
  11   2   0   37.78    2.13
  11   2   0   35.84    2.13
 -11   2   0   35.73    2.11
 -11   2   0   35.56    2.11
  11   2   0   35.51    2.08
  12  -2   0    0.89    0.15
 -12  -2   0    0.92    0.26
  12  -2   0    1.13    0.22
 -12  -2   0    0.64    0.15
 -12  -2   0    1.04    0.23
 -12  -2   0    1.33    0.22
  12  -2   0    0.73    0.19
 -12  -2   0    1.35    0.27
  12  -2   0    1.00    0.21
 -12  -2   0    1.11    0.22
  12   2   0    1.10    0.22
  12   2   0    1.12    0.17
 -12   2   0    1.17    0.24
  12   2   0    0.99    0.21
 -12   2   0    1.12    0.22
  12   2   0    0.61    0.20
 -12   2   0    1.24    0.28
 -12   2   0    1.17    0.24
  12   2   0    0.77    0.25
 -13  -2   0    0.96    0.22
 -13  -2   0    1.39    0.27
  13  -2   0    1.02    0.22
 -13  -2   0    0.42    0.15
 -13  -2   0    0.51    0.26
  13  -2   0    0.65    0.19
 -13  -2   0    0.87    0.22
 -13   2   0    0.74    0.23
 -13   2   0    1.03    0.24
  13   2   0    0.83    0.21
  13   2   0    0.53    0.24
 -13   2   0    0.84    0.20
  13   2   0    0.61    0.15
 -14  -2   0    1.82    0.27
 -14  -2   0    1.72    0.32
  14  -2   0    2.10    0.29
  14  -2   0    1.85    0.26
 -14  -2   0    1.73    0.28
  14   2   0    1.47    0.32
 -14   2   0    1.77    0.29
  14   2   0    2.00    0.24
  14   2   0    1.59    0.26
 -14   2   0    2.02    0.30
 -14   2   0    1.31    0.21
 -14   2   0    1.65    0.27
  15  -2   0    0.17    0.20
 -15  -2   0    0.33    0.24
  15  -2   0    0.53    0.20
 -15  -2   0    0.40    0.21
 -15  -2   0    0.20    0.18
 -15   2   0    0.15    0.17
 -15   2   0    0.58    0.23
  15   2   0    0.37    0.19
  15   2   0    0.34    0.14
 -15   2   0    0.38    0.23
  16  -2   0    1.23    0.26
 -16  -2   0    1.73    0.29
 -16  -2   0    1.24    0.30
 -16  -2   0    1.49    0.29
  16  -2   0    1.54    0.34
 -16   2   0    1.75    0.31
  16   2   0    1.55    0.22
  16   2   0    1.65    0.29
 -16   2   0    1.29    0.26
 -16   2   0    1.34    0.29
 -17  -2   0    1.09    0.28
 -17  -2   0    1.54    0.35
  17  -2   0    1.80    0.35
 -17  -2   0    1.36    0.28
  17   2   0    1.12    0.20
 -17   2   0    0.91    0.29
 -17   2   0    0.85    0.23
 -17   2   0    1.33    0.29
  17   2   0    1.52    0.30
  17   2   0    1.17    0.27
  18  -2   0    3.32    0.48
 -18  -2   0    2.04    0.38
 -18  -2   0    3.22    0.47
 -18  -2   0    3.86    0.43
  18   2   0    4.03    0.37
 -18   2   0    3.29    0.45
  18   2   0    3.55    0.44
 -18   2   0    3.49    0.44
  18   2   0    3.14    0.39
   0  -3   0   -0.03    0.06
   0  -3   0   -0.05    0.14
   0   3   0    0.18    0.11
   0   3   0    0.03    0.08
   0   3   0   -0.14    0.12
   0   3   0    0.11    0.10
   0   3   0    0.05    0.11
   0   3   0    0.06    0.08
   0   3   0    0.04    0.07
   0   3   0    0.10    0.09
  -1  -3   0    0.10    0.08
  -1  -3   0    0.00    0.15
   1  -3   0    0.06    0.08
   1   3   0    0.07    0.09
   1   3   0    0.09    0.09
   1   3   0   -0.03    0.10
   1   3   0    0.08    0.08
   1   3   0    0.01    0.13
   1   3   0    0.25    0.11
   1   3   0    0.17    0.08
   1   3   0    0.06    0.11
   1   3   0    0.08    0.11
  -2  -3   0   76.39    4.13
   2  -3   0   68.19    4.09
   2  -3   0   72.58    4.09
  -2  -3   0   67.95    4.06
  -2  -3   0   72.07    4.09
   2  -3   0   71.92    4.08
  -2  -3   0   71.39    4.07
   2  -3   0   75.52    4.12
  -2   3   0   74.82    4.12
   2   3   0   74.01    4.08
  -2   3   0   71.78    4.08
   2   3   0   72.01    4.09
   2   3   0   73.62    4.09
   2   3   0   74.73    4.08
  -2   3   0   69.87    4.09
  -2   3   0   72.10    4.09
   2   3   0   72.52    4.08
   2   3   0   73.58    4.09
   2   3   0   72.02    4.07
   2   3   0   68.12    4.12
  -3  -3   0    0.66    0.17
   3  -3   0    0.42    0.17
   3  -3   0    0.50    0.12
   3  -3   0    0.67    0.12
   3  -3   0    0.58    0.12
  -3   3   0    0.59    0.14
   3   3   0    0.61    0.13
   3   3   0    0.74    0.17
   3   3   0    0.58    0.12
  -3   3   0    0.54    0.16
  -3   3   0    0.73    0.13
   3   3   0    0.47    0.11
   3   3   0    0.55    0.12
  -4  -3   0    9.80    0.61
   4  -3   0    8.60    0.60
   4  -3   0    9.14    0.61
  -4  -3   0    9.15    0.61
   4  -3   0    9.44    0.67
   4  -3   0    9.69    0.62
  -4  -3   0    9.48    0.63
  -4  -3   0    9.08    0.68
  -4  -3   0   10.15    0.62
  -4   3   0    9.53    0.62
   4   3   0   10.44    0.64
   4   3   0    9.63    0.61
   4   3   0    9.75    0.62
  -4   3   0    9.47    0.66
   4   3   0    9.21    0.60
  -4   3   0    9.14    0.61
   4   3   0    9.56    0.62
   4   3   0    9.41    0.60
   4   3   0    9.19    0.67
   5  -3   0    2.14    0.25
  -5  -3   0    1.99    0.28
  -5  -3   0    1.80    0.22
  -5  -3   0    2.02    0.23
   5  -3   0    2.00    0.24
  -5  -3   0    2.29    0.23
   5  -3   0    1.95    0.22
  -5  -3   0    2.10    0.25
  -5   3   0    2.34    0.23
  -5   3   0    2.05    0.27
   5   3   0    2.11    0.22
   5   3   0    2.11    0.24
   5   3   0    1.83    0.22
  -5   3   0    2.20    0.25
   5   3   0    2.01    0.23
   5   3   0    2.34    0.27
   5   3   0    2.13    0.20
  -6  -3   0    0.19    0.12
  -6  -3   0   -0.14    0.14
   6  -3   0    0.09    0.11
  -6  -3   0    0.03    0.16
  -6  -3   0    0.01    0.16
   6  -3   0   -0.01    0.08
  -6  -3   0    0.14    0.12
   6   3   0    0.20    0.11
  -6   3   0   -0.03    0.15
   6   3   0    0.15    0.16
  -6   3   0    0.20    0.12
   6   3   0    0.09    0.08
   6   3   0    0.23    0.15
   6   3   0   -0.12    0.11
  -6   3   0    0.39    0.18
   6   3   0   -0.10    0.10
   7  -3   0    7.75    0.57
  -7  -3   0    7.69    0.66
  -7  -3   0    8.38    0.56
   7  -3   0    8.77    0.55
  -7  -3   0    8.15    0.61
  -7  -3   0    8.11    0.58
  -7  -3   0    8.60    0.59
   7   3   0    8.27    0.61
  -7   3   0    9.03    0.61
  -7   3   0    8.37    0.64
   7   3   0    7.96    0.59
   7   3   0    7.44    0.52
   7   3   0    7.33    0.55
   7   3   0    8.67    0.57
   7   3   0    8.46    0.57
  -7   3   0    9.21    0.57
   8  -3   0   16.46    1.06
  -8  -3   0   16.92    1.08
  -8  -3   0   15.96    1.03
  -8  -3   0   18.09    1.14
  -8  -3   0   17.69    1.06
   8  -3   0   17.10    1.02
  -8  -3   0   16.39    1.05
  -8   3   0   17.42    1.06
   8   3   0   15.89    1.04
   8   3   0   17.24    1.08
  -8   3   0   17.53    1.03
   8   3   0   16.89    1.02
   8   3   0   16.65    1.05
  -8   3   0   15.51    1.06
   8   3   0   17.21    1.04
   8   3   0   17.16    1.01
  -8   3   0   16.82    1.11
  -9  -3   0   16.90    1.02
  -9  -3   0   15.55    0.98
   9  -3   0   16.50    0.98
  -9  -3   0   16.69    1.09
  -9  -3   0   15.58    1.01
   9  -3   0   16.36    1.02
  -9  -3   0   16.36    1.04
   9   3   0   15.32    0.97
   9   3   0   15.68    0.95
  -9   3   0   16.89    1.08
  -9   3   0   16.40    0.99
   9   3   0   15.53    1.03
   9   3   0   16.35    1.00
  -9   3   0   16.72    1.01
   9   3   0   15.11    1.01
  -9   3   0   15.51    1.00
  -9   3   0   14.28    1.02
   9   3   0   15.42    1.00
 -10  -3   0    4.38    0.47
 -10  -3   0    5.00    0.51
 -10  -3   0    6.33    0.48
  10  -3   0    6.25    0.48
 -10  -3   0    6.06    0.45
  10  -3   0    5.77    0.42
 -10  -3   0    6.22    0.57
  10   3   0    5.63    0.47
 -10   3   0    5.93    0.48
  10   3   0    5.41    0.51
  10   3   0    5.51    0.44
  10   3   0    5.16    0.43
 -10   3   0    5.50    0.43
  10   3   0    5.12    0.47
 -10   3   0    4.76    0.50
 -10   3   0    5.19    0.46
 -10   3   0    5.49    0.55
  11  -3   0    9.81    0.65
 -11  -3   0    8.17    0.77
 -11  -3   0    9.14    0.74
 -11  -3   0    9.71    0.71
 -11  -3   0   10.26    0.80
 -11  -3   0   10.41    0.67
  11  -3   0   11.06    0.72
 -11   3   0   10.14    0.80
 -11   3   0   10.23    0.71
  11   3   0    9.33    0.73
  11   3   0    9.57    0.66
 -11   3   0    9.44    0.70
  11   3   0   10.24    0.68
 -11   3   0    8.65    0.73
  11   3   0    9.47    0.70
 -11   3   0   11.24    0.67
 -12  -3   0    3.79    0.41
  12  -3   0    3.94    0.44
  12  -3   0    3.19    0.31
 -12  -3   0    3.90    0.36
 -12  -3   0    3.29    0.44
  12  -3   0    4.35    0.42
 -12  -3   0    3.51    0.42
 -12   3   0    3.53    0.38
 -12   3   0    2.53    0.53
  12   3   0    3.19    0.40
  12   3   0    2.85    0.36
  12   3   0    3.74    0.35
  12   3   0    3.33    0.36
 -12   3   0    3.30    0.37
 -13  -3   0    0.94    0.28
 -13  -3   0    0.70    0.27
 -13  -3   0    1.02    0.30
 -13  -3   0    0.68    0.21
  13  -3   0    0.92    0.23
  13  -3   0    0.78    0.24
 -13  -3   0    0.81    0.21
  13  -3   0    0.74    0.15
 -13   3   0    1.08    0.27
 -13   3   0    1.37    0.26
 -13   3   0    0.56    0.21
  13   3   0    0.87    0.23
  13   3   0    0.69    0.18
  13   3   0    0.42    0.19
  13   3   0    0.63    0.26
 -14  -3   0   -0.09    0.23
 -14  -3   0   -0.16    0.22
  14  -3   0    0.14    0.11
  14  -3   0    0.05    0.19
  14  -3   0    0.20    0.21
 -14  -3   0    0.12    0.17
 -14  -3   0    0.06    0.17
  14   3   0   -0.27    0.22
 -14   3   0    0.12    0.17
 -14   3   0    0.15    0.21
  14   3   0    0.10    0.13
  14   3   0   -0.25    0.18
  14   3   0    0.08    0.19
 -14   3   0    0.00    0.20
 -15  -3   0    1.06    0.32
 -15  -3   0    1.01    0.26
  15  -3   0    1.38    0.27
  15  -3   0    1.02    0.18
 -15  -3   0    0.96    0.23
  15  -3   0    1.26    0.30
 -15  -3   0    0.74    0.33
 -15   3   0    0.85    0.26
  15   3   0    0.82    0.24
  15   3   0    1.17    0.22
 -15   3   0    0.89    0.27
  15   3   0    0.85    0.21
 -15   3   0    1.12    0.24
 -16  -3   0   -0.12    0.18
 -16  -3   0   -0.02    0.28
 -16  -3   0   -0.07    0.25
 -16  -3   0    0.18    0.19
  16  -3   0    0.38    0.24
  16  -3   0   -0.13    0.24
  16   3   0    0.17    0.15
 -16   3   0   -0.06    0.22
  16   3   0    0.03    0.20
 -16   3   0   -0.06    0.17
  16   3   0    0.04    0.16
 -16   3   0    0.18    0.24
  17  -3   0   -0.02    0.21
 -17  -3   0   -0.03    0.26
 -17  -3   0    0.00    0.19
  17  -3   0    0.11    0.23
 -17  -3   0   -0.06    0.25
 -17  -3   0    0.01    0.20
 -17   3   0   -0.07    0.14
  17   3   0    0.22    0.19
  17   3   0    0.14    0.17
 -17   3   0    0.03    0.23
  17   3   0    0.09    0.22
 -17   3   0    0.23    0.25
 -18  -3   0    0.10    0.28
 -18  -3   0    0.42    0.23
 -18  -3   0    0.18    0.32
  18  -3   0    0.60    0.31
  18   3   0    0.53    0.19
 -18   3   0    0.10    0.23
   0  -4   0   12.45    0.81
   0  -4   0   12.09    0.87
   0   4   0   12.76    0.80
   0   4   0   14.16    0.82
   0   4   0   12.19    0.82
   0   4   0   12.40    0.87
   0   4   0   12.86    0.81
   1  -4   0    3.55    0.33
   1  -4   0    3.67    0.30
   1  -4   0    4.38    0.45
   1  -4   0    3.99    0.36
  -1   4   0    4.02    0.37
  -1   4   0    4.04    0.42
  -1   4   0    3.87    0.35
  -1   4   0    4.31    0.34
  -1   4   0    3.41    0.33
   2  -4   0    0.16    0.18
  -2  -4   0    0.50    0.19
  -2  -4   0    0.33    0.11
   2  -4   0   -0.08    0.09
   2  -4   0    0.05    0.09
   2  -4   0    0.02    0.11
  -2   4   0   -0.16    0.14
   2   4   0    0.14    0.12
  -2   4   0    0.07    0.11
   2   4   0    0.39    0.18
  -2   4   0   -0.11    0.16
  -2   4   0    0.14    0.12
   2   4   0    0.27    0.13
   2   4   0    0.03    0.14
   2   4   0    0.14    0.10
   3  -4   0    0.31    0.14
  -3  -4   0    0.30    0.19
  -3  -4   0    0.04    0.16
   3  -4   0    0.15    0.12
   3  -4   0    0.17    0.10
   3  -4   0    0.28    0.19
   3   4   0    0.13    0.12
   3   4   0    0.22    0.17
   3   4   0    0.38    0.14
   3   4   0    0.22    0.16
   3   4   0    0.16    0.16
  -3   4   0    0.23    0.13
   3   4   0    0.20    0.14
  -3   4   0    0.17    0.18
  -3   4   0    0.12    0.15
   3   4   0    0.18    0.17
   3   4   0   -0.10    0.15
  -4  -4   0   -0.06    0.17
   4  -4   0    0.02    0.11
   4  -4   0    0.09    0.11
   4  -4   0   -0.13    0.11
   4  -4   0    0.23    0.19
  -4  -4   0   -0.10    0.12
  -4  -4   0   -0.22    0.15
   4   4   0    0.04    0.17
   4   4   0    0.01    0.17
   4   4   0    0.21    0.13
   4   4   0    0.17    0.16
   4   4   0    0.06    0.12
   4   4   0    0.02    0.11
  -4   4   0    0.20    0.17
  -4   4   0   -0.01    0.12
   4   4   0   -0.01    0.16
  -4   4   0    0.08    0.17
  -5  -4   0    0.30    0.14
  -5  -4   0    0.23    0.20
   5  -4   0    0.39    0.12
  -5  -4   0    0.29    0.17
  -5  -4   0    0.09    0.17
  -5  -4   0    0.53    0.15
   5  -4   0    0.37    0.15
   5  -4   0    0.30    0.14
   5   4   0    0.20    0.12
   5   4   0    0.33    0.15
   5   4   0    0.20    0.17
   5   4   0    0.25    0.20
  -5   4   0    0.23    0.14
  -5   4   0    0.26    0.18
  -5   4   0    0.45    0.20
   5   4   0    0.46    0.19
   5   4   0    0.25    0.14
   5   4   0    0.70    0.23
   6  -4   0    0.84    0.19
   6  -4   0    0.63    0.15
   6  -4   0    0.44    0.16
  -6  -4   0    0.59    0.16
  -6  -4   0    0.40    0.19
  -6  -4   0    0.46    0.16
  -6  -4   0    0.55    0.23
  -6  -4   0    0.46    0.19
   6   4   0    0.48    0.15
   6   4   0    0.36    0.18
   6   4   0    0.37    0.19
  -6   4   0    0.51    0.17
   6   4   0    0.48    0.16
  -6   4   0    0.61    0.21
  -6   4   0    0.00    0.20
   6   4   0    0.80    0.22
   6   4   0    0.42    0.15
   7  -4   0    2.48    0.28
   7  -4   0    3.41    0.34
  -7  -4   0    2.51    0.36
   7  -4   0    2.79    0.33
  -7  -4   0    2.67    0.29
  -7  -4   0    2.81    0.33
  -7  -4   0    3.33    0.33
  -7  -4   0    2.41    0.31
  -7   4   0    2.28    0.35
   7   4   0    2.90    0.32
  -7   4   0    3.02    0.32
   7   4   0    2.57    0.28
  -7   4   0    3.01    0.33
   7   4   0    2.99    0.32
   7   4   0    2.64    0.30
   7   4   0    2.97    0.35
   7   4   0    2.77    0.32
   8  -4   0    1.91    0.24
  -8  -4   0    2.48    0.28
  -8  -4   0    2.25    0.31
   8  -4   0    2.45    0.32
  -8  -4   0    2.12    0.33
   8  -4   0    2.27    0.30
  -8  -4   0    2.21    0.31
  -8  -4   0    1.78    0.25
   8   4   0    2.08    0.30
   8   4   0    1.99    0.31
   8   4   0    1.94    0.24
   8   4   0    2.04    0.28
  -8   4   0    2.36    0.27
   8   4   0    2.05    0.27
   8   4   0    2.27    0.30
  -8   4   0    1.77    0.31
  -8   4   0    2.11    0.30
  -9  -4   0    0.75    0.20
  -9  -4   0    0.57    0.22
  -9  -4   0    0.86    0.18
  -9  -4   0    0.85    0.27
   9  -4   0    0.80    0.21
   9  -4   0    0.62    0.21
   9  -4   0    0.83    0.16
  -9   4   0    0.94    0.19
   9   4   0    0.79    0.18
   9   4   0    0.58    0.22
   9   4   0    0.83    0.26
   9   4   0    0.19    0.21
  -9   4   0    0.27    0.22
  -9   4   0    0.55    0.20
   9   4   0    0.94    0.18
  10  -4   0    1.72    0.23
  10  -4   0    2.23    0.34
 -10  -4   0    1.61    0.30
  10  -4   0    1.75    0.27
 -10  -4   0    1.63    0.27
 -10  -4   0    1.86    0.25
 -10  -4   0    1.83    0.33
 -10   4   0    1.21    0.28
 -10   4   0    2.02    0.25
  10   4   0    1.92    0.34
 -10   4   0    1.90    0.29
  10   4   0    2.24    0.32
  10   4   0    1.99    0.28
  10   4   0    2.04    0.25
 -11  -4   0    0.52    0.25
  11  -4   0   -0.02    0.16
 -11  -4   0    0.15    0.22
  11  -4   0    0.07    0.11
 -11  -4   0    0.10    0.18
  11  -4   0    0.11    0.19
 -11  -4   0    0.23    0.16
 -11   4   0    0.23    0.19
 -11   4   0    0.12    0.16
  11   4   0    0.34    0.16
  11   4   0    0.01    0.19
  11   4   0   -0.14    0.22
  11   4   0    0.04    0.14
 -11   4   0    0.33    0.21
 -11   4   0   -0.02    0.22
 -12  -4   0    2.09    0.33
  12  -4   0    2.38    0.37
 -12  -4   0    2.70    0.42
  12  -4   0    1.81    0.25
 -12  -4   0    2.19    0.35
 -12  -4   0    1.97    0.27
  12  -4   0    2.11    0.31
  12   4   0    1.88    0.32
  12   4   0    2.14    0.29
  12   4   0    1.99    0.30
 -12   4   0    2.83    0.34
 -12   4   0    2.39    0.33
  12   4   0    1.59    0.34
  12   4   0    1.93    0.27
 -12   4   0    1.80    0.26
 -13  -4   0    0.43    0.24
 -13  -4   0    0.65    0.29
  13  -4   0    0.19    0.14
 -13  -4   0    0.51    0.22
  13  -4   0    0.45    0.22
  13  -4   0    0.83    0.29
 -13  -4   0    0.55    0.19
 -13   4   0    0.66    0.25
  13   4   0    0.22    0.20
  13   4   0    0.25    0.16
  13   4   0    0.30    0.26
  13   4   0    0.27    0.21
  13   4   0    0.36    0.18
 -13   4   0    0.26    0.18
 -14  -4   0    0.03    0.27
  14  -4   0    0.26    0.22
 -14  -4   0   -0.06    0.20
  14  -4   0    0.14    0.14
 -14  -4   0    0.12    0.25
 -14  -4   0    0.31    0.19
  14  -4   0    0.19    0.23
  14   4   0   -0.22    0.24
 -14   4   0   -0.17    0.24
 -14   4   0    0.09    0.17
 -14   4   0    0.23    0.23
  14   4   0    0.27    0.21
  14   4   0    0.29    0.22
  14   4   0   -0.04    0.15
 -15  -4   0   -0.06    0.21
  15  -4   0    0.05    0.14
 -15  -4   0    0.34    0.28
  15  -4   0    0.21    0.23
  15  -4   0    0.33    0.26
 -15  -4   0    0.30    0.19
 -15  -4   0    0.87    0.33
 -15   4   0   -0.02    0.14
 -15   4   0    0.23    0.24
  15   4   0    0.28    0.18
  15   4   0    0.14    0.22
  15   4   0   -0.05    0.21
 -15   4   0   -0.08    0.26
 -16  -4   0    0.21    0.20
 -16  -4   0    0.08    0.23
 -16  -4   0   -0.01    0.25
  16  -4   0    0.00    0.23
 -16  -4   0   -0.20    0.26
  16  -4   0    0.28    0.23
 -16   4   0   -0.32    0.20
  16   4   0    0.07    0.18
  16   4   0   -0.03    0.18
 -16   4   0   -0.08    0.15
  16   4   0   -0.06    0.16
 -16   4   0   -0.24    0.18
   0  -5   0    0.12    0.15
   0  -5   0    0.25    0.21
   0  -5   0   -0.13    0.09
   0   5   0    0.14    0.17
   0   5   0    0.00    0.12
   0   5   0    0.14    0.17
   0   5   0   -0.14    0.14
   0   5   0    0.12    0.17
   0   5   0    0.16    0.19
   0   5   0    0.06    0.13
  -1  -5   0   -0.02    0.11
  -1  -5   0    0.10    0.19
   1  -5   0    0.03    0.11
   1  -5   0    0.00    0.19
   1  -5   0    0.09    0.13
   1   5   0    0.16    0.14
  -1   5   0    0.18    0.14
   1   5   0   -0.08    0.15
   1   5   0    0.27    0.20
  -1   5   0    0.22    0.20
  -1   5   0    0.07    0.14
  -1   5   0    0.04    0.14
  -1   5   0    0.15    0.19
   1   5   0    0.31    0.15
   1   5   0   -0.11    0.17
   2  -5   0    0.46    0.13
  -2  -5   0    0.34    0.20
   2  -5   0    0.51    0.18
   2  -5   0    0.56    0.23
  -2  -5   0    0.39    0.15
   2  -5   0    0.30    0.14
  -2  -5   0    0.46    0.23
   2   5   0    0.46    0.24
  -2   5   0    0.29    0.21
  -2   5   0    0.35    0.16
  -2   5   0    0.30    0.15
   2   5   0    0.53    0.20
   2   5   0    0.32    0.16
   2   5   0    0.40    0.16
   2   5   0    0.42    0.20
   2   5   0    0.27    0.18
  -2   5   0    0.53    0.20
   2   5   0    0.28    0.16
   2   5   0    0.35    0.19
  -2   5   0    0.25    0.16
   3  -5   0    1.49    0.29
  -3  -5   0    0.99    0.27
   3  -5   0    0.80    0.19
   3  -5   0    0.89    0.18
   3  -5   0    1.03    0.19
  -3  -5   0    0.70    0.22
  -3   5   0    0.81    0.26
  -3   5   0    0.80    0.20
   3   5   0    1.39    0.25
   3   5   0    0.70    0.19
   3   5   0    1.00    0.24
   3   5   0    0.95    0.22
  -3   5   0    0.68    0.21
   3   5   0    1.13    0.21
   3   5   0    1.04    0.19
   3   5   0    0.96    0.27
  -3   5   0    1.03    0.21
   3   5   0    1.17    0.25
  -3   5   0    1.41    0.23
   4  -5   0    2.16    0.33
  -4  -5   0    1.87    0.33
   4  -5   0    1.77    0.27
   4  -5   0    1.66    0.24
   4  -5   0    1.79    0.24
  -4  -5   0    1.62    0.27
   4   5   0    1.65    0.25
   4   5   0    1.68    0.26
   4   5   0    1.92    0.32
  -4   5   0    2.26    0.30
   4   5   0    1.20    0.30
   4   5   0    1.99    0.26
  -4   5   0    1.54    0.25
  -4   5   0    1.66    0.32
   4   5   0    1.99    0.29
  -4   5   0    1.52    0.24
   4   5   0    1.57    0.27
   4   5   0    1.75    0.27
   5  -5   0    0.00    0.12
  -5  -5   0    0.04    0.18
   5  -5   0   -0.04    0.14
   5  -5   0   -0.08    0.14
  -5  -5   0   -0.11    0.20
  -5   5   0   -0.09    0.18
  -5   5   0    0.09    0.15
   5   5   0    0.12    0.19
   5   5   0    0.35    0.19
   5   5   0   -0.01    0.13
   5   5   0   -0.09    0.16
   5   5   0    0.12    0.13
  -5   5   0    0.02    0.21
   5   5   0   -0.17    0.20
   5   5   0   -0.34    0.13
   5   5   0    0.03    0.18
   6  -5   0    2.94    0.36
  -6  -5   0    2.25    0.37
  -6  -5   0    2.78    0.35
   6  -5   0    1.88    0.27
   6  -5   0    3.00    0.34
  -6  -5   0    2.63    0.29
   6   5   0    2.37    0.32
   6   5   0    2.06    0.29
   6   5   0    2.54    0.32
   6   5   0    2.39    0.28
   6   5   0    2.85    0.38
  -6   5   0    3.04    0.34
  -6   5   0    2.52    0.33
   6   5   0    2.41    0.43
  -7  -5   0    4.18    0.44
   7  -5   0    3.20    0.35
   7  -5   0    3.45    0.40
  -7  -5   0    3.35    0.44
  -7  -5   0    4.03    0.38
   7  -5   0    3.84    0.41
   7   5   0    3.54    0.40
  -7   5   0    3.59    0.38
   7   5   0    3.08    0.37
  -7   5   0    2.84    0.35
   7   5   0    3.19    0.35
  -7   5   0    4.13    0.41
   7   5   0    3.51    0.43
   7   5   0    3.78    0.39
   8  -5   0    1.29    0.22
  -8  -5   0    0.90    0.28
  -8  -5   0    1.26    0.24
  -8  -5   0    0.94    0.27
   8  -5   0    1.81    0.30
   8  -5   0    1.37    0.26
   8   5   0    1.46    0.33
   8   5   0    0.78    0.21
   8   5   0    1.26    0.22
   8   5   0    1.88    0.30
   8   5   0    1.30    0.26
  -8   5   0    1.53    0.25
  -8   5   0    1.46    0.26
  -8   5   0    1.49    0.28
   9  -5   0    6.02    0.55
  -9  -5   0    4.79    0.53
  -9  -5   0    5.54    0.47
   9  -5   0    6.28    0.55
   9  -5   0    4.83    0.46
  -9  -5   0    5.77    0.50
  -9  -5   0    5.81    0.61
   9   5   0    5.17    0.45
  -9   5   0    6.47    0.52
   9   5   0    4.97    0.52
  -9   5   0    5.74    0.54
   9   5   0    5.43    0.58
   9   5   0    5.60    0.54
   9   5   0    5.47    0.51
  -9   5   0    6.04    0.51
  10  -5   0    0.09    0.14
 -10  -5   0    0.15    0.17
 -10  -5   0    0.12    0.16
  10  -5   0   -0.01    0.20
 -10  -5   0   -0.06    0.22
 -10  -5   0   -0.05    0.20
  10  -5   0    0.01    0.18
  10   5   0    0.10    0.15
  10   5   0   -0.04    0.16
  10   5   0    0.03    0.19
  10   5   0   -0.07    0.18
 -10   5   0    0.05    0.16
 -10   5   0    0.04    0.20
 -10   5   0   -0.21    0.18
  10   5   0   -0.19    0.22
 -11  -5   0    3.76    0.49
 -11  -5   0    3.39    0.40
 -11  -5   0    3.04    0.42
 -11  -5   0    3.67    0.38
  11  -5   0    4.39    0.46
  11   5   0    2.73    0.38
  11   5   0    2.26    0.38
  11   5   0    2.76    0.46
  11   5   0    2.88    0.33
 -11   5   0    3.12    0.36
 -11   5   0    2.32    0.34
  11   5   0    4.16    0.44
 -11   5   0    4.02    0.42
 -12  -5   0   -0.03    0.23
  12  -5   0   -0.05    0.21
 -12  -5   0    0.25    0.17
  12  -5   0    0.04    0.21
 -12  -5   0    0.13    0.20
 -12  -5   0    0.11    0.27
 -12   5   0   -0.02    0.22
  12   5   0   -0.04    0.21
 -12   5   0   -0.16    0.15
  12   5   0   -0.05    0.15
  12   5   0    0.13    0.22
  12   5   0   -0.30    0.28
 -12   5   0    0.08    0.15
  13  -5   0    0.05    0.24
 -13  -5   0   -0.05    0.20
 -13  -5   0   -0.22    0.26
 -13  -5   0   -0.01    0.18
 -13  -5   0   -0.13    0.25
  13  -5   0    0.17    0.22
 -13   5   0   -0.29    0.22
 -13   5   0    0.08    0.12
  13   5   0   -0.34    0.27
 -13   5   0   -0.20    0.16
  13   5   0   -0.21    0.21
  13   5   0   -0.18    0.16
  13   5   0    0.02    0.23
 -14  -5   0    1.63    0.32
 -14  -5   0    0.93    0.33
 -14  -5   0    1.12    0.36
  14  -5   0    1.32    0.31
 -14  -5   0    1.34    0.26
  14  -5   0    1.89    0.39
  14   5   0    0.86    0.28
 -14   5   0    0.31    0.20
  14   5   0    0.84    0.24
 -14   5   0    0.85    0.27
  14   5   0    0.76    0.28
 -15  -5   0    0.10    0.22
 -15  -5   0    0.04    0.26
 -15   5   0    0.06    0.21
   0  -6   0    1.16    0.25
   0  -6   0    2.48    0.38
   0   6   0    1.80    0.28
  -1  -6   0   11.71    0.92
   1  -6   0   14.67    1.06
   1  -6   0   13.07    0.95
  -1  -6   0   12.20    1.02
   1   6   0   13.56    0.94
  -1   6   0   14.09    0.92
  -1   6   0   14.50    0.94
   1   6   0   15.64    0.97
   2  -6   0   13.35    1.06
   2  -6   0   13.50    0.99
  -2  -6   0   15.53    1.00
  -2   6   0   12.34    0.95
   2   6   0   14.87    0.97
   2   6   0   17.43    1.02
   2   6   0   14.69    0.99
  -2   6   0   13.68    0.98
   2   6   0   16.44    1.01
  -2   6   0   13.92    0.98
   3  -6   0    1.39    0.30
   3  -6   0    1.31    0.35
  -3   6   0    1.13    0.25
   3   6   0    1.78    0.26
  -3   6   0    1.91    0.31
  -3   6   0    2.00    0.30
   4  -6   0    4.03    0.46
   4  -6   0    3.50    0.48
   4  -6   0    4.01    0.38
  -4  -6   0    3.48    0.49
  -4   6   0    4.09    0.45
   4   6   0    3.59    0.45
  -4   6   0    4.11    0.45
  -4   6   0    4.00    0.46
   4   6   0    4.65    0.49
   4   6   0    4.10    0.40
   4   6   0    5.07    0.45
   4   6   0    4.60    0.49
   4   6   0    2.83    0.39
  -5  -6   0    2.16    0.39
   5  -6   0    2.07    0.33
   5  -6   0    2.46    0.32
  -5   6   0    1.92    0.32
  -5   6   0    1.91    0.31
   5   6   0    2.59    0.38
   5   6   0    2.45    0.32
   5   6   0    2.28    0.34
  -5   6   0    2.11    0.32
   5   6   0    2.18    0.30
   5   6   0    2.97    0.39
   5   6   0    1.60    0.34
  -6  -6   0    0.01    0.24
   6  -6   0    0.06    0.19
   6  -6   0   -0.04    0.15
   6   6   0    0.03    0.22
  -6   6   0    0.17    0.19
  -6   6   0    0.14    0.21
   6   6   0   -0.15    0.23
   6   6   0    0.31    0.25
  -6   6   0    0.23    0.19
   6   6   0    0.18    0.18
   6   6   0   -0.08    0.21
   6   6   0   -0.08    0.14
  -7  -6   0    0.21    0.26
   7  -6   0    0.06    0.18
   7  -6   0   -0.08    0.18
   7   6   0   -0.42    0.25
   7   6   0    0.03    0.21
  -7   6   0    0.08    0.23
   7   6   0    0.18    0.22
  -7   6   0    0.14    0.19
   7   6   0   -0.13    0.15
   7   6   0   -0.16    0.20
  -7   6   0   -0.17    0.15
   8  -6   0    6.72    0.55
   8  -6   0    5.76    0.55
  -8  -6   0    5.43    0.64
  -8   6   0    6.25    0.54
  -8   6   0    4.31    0.48
   8   6   0    3.70    0.49
   8   6   0    4.23    0.54
  -8   6   0    4.63    0.51
   8   6   0    6.16    0.55
   8   6   0    6.13    0.59
   8   6   0    4.74    0.50
  -9  -6   0   -0.26    0.23
   9  -6   0    0.19    0.21
   9  -6   0   -0.03    0.20
  -9  -6   0   -0.15    0.16
  -9   6   0   -0.09    0.22
   9   6   0    0.01    0.17
  -9   6   0   -0.03    0.15
  -9   6   0   -0.09    0.13
   9   6   0   -0.32    0.28
   9   6   0    0.19    0.21
   9   6   0   -0.04    0.19
   9   6   0    0.07    0.24
 -10  -6   0    0.15    0.25
  10  -6   0   -0.08    0.20
 -10  -6   0    0.17    0.18
  10  -6   0   -0.07    0.19
  10   6   0    0.00    0.24
  10   6   0   -0.29    0.18
  10   6   0    0.10    0.25
  10   6   0   -0.21    0.31
 -10   6   0   -0.17    0.13
 -10   6   0   -0.08    0.23
  10   6   0    0.00    0.20
 -10   6   0   -0.14    0.11
 -11  -6   0    0.07    0.27
 -11  -6   0    0.06    0.19
  11  -6   0    0.04    0.22
  11  -6   0    0.15    0.23
 -11  -6   0    0.30    0.21
 -11   6   0    0.03    0.14
  11   6   0    0.08    0.22
  11   6   0   -0.03    0.21
  11   6   0    0.24    0.23
 -11   6   0   -0.10    0.16
 -11   6   0    0.02    0.24
 -12  -6   0    1.82    0.32
  12  -6   0    2.14    0.39
  12  -6   0    1.34    0.32
 -12  -6   0    1.70    0.39
  12   6   0    1.38    0.32
 -12   6   0    2.20    0.36
  12   6   0    0.86    0.26
   0  -7   0   -0.02    0.19
   0  -7   0    0.20    0.31
   0   7   0    0.33    0.21
   0   7   0    0.11    0.18
  -1  -7   0    0.49    0.34
   1  -7   0    0.75    0.33
   1  -7   0    0.82    0.27
  -1  -7   0    0.59    0.25
  -1   7   0    0.45    0.24
  -1   7   0    0.66    0.21
   1   7   0    0.64    0.24
   1   7   0    0.45    0.23
  -2  -7   0    0.74    0.25
   2  -7   0    0.84    0.26
  -2  -7   0    0.28    0.31
   2  -7   0    0.30    0.30
  -2   7   0    0.37    0.19
   2   7   0    0.55    0.26
  -2   7   0    0.53    0.22
   2   7   0    0.94    0.27
  -3  -7   0    0.77    0.25
   3  -7   0    0.32    0.29
   3  -7   0    0.57    0.23
  -3  -7   0    0.56    0.33
  -3   7   0    0.31    0.17
  -3   7   0    0.30    0.19
   3   7   0    0.68    0.25
   3   7   0    0.77    0.26
   4  -7   0   -0.07    0.27
  -4  -7   0   -0.12    0.28
  -4  -7   0   -0.04    0.18
   4  -7   0    0.03    0.20
   4   7   0   -0.02    0.16
   4   7   0   -0.04    0.30
  -4   7   0   -0.16    0.17
   4   7   0    0.01    0.21
   4   7   0    0.15    0.20
  -4   7   0    0.11    0.14
   5  -7   0    0.81    0.22
  -5  -7   0    0.57    0.23
  -5  -7   0    0.55    0.34
   5  -7   0    0.46    0.26
  -5   7   0    0.58    0.20
   5   7   0    0.67    0.29
   5   7   0    0.13    0.20
   5   7   0    0.32    0.20
  -5   7   0    0.37    0.21
   5   7   0    0.40    0.21
   5   7   0    0.09    0.31
  -6  -7   0    0.12    0.31
  -6  -7   0    0.26    0.21
   6  -7   0   -0.08    0.20
   6  -7   0    0.19    0.18
   6   7   0    0.04    0.18
  -6   7   0    0.07    0.17
   6   7   0    0.06    0.18
   6   7   0    0.15    0.20
   6   7   0    0.17    0.22
  -6   7   0   -0.01    0.14
  -6   7   0    0.27    0.24
   7  -7   0    0.33    0.22
  -7  -7   0   -0.09    0.30
   7  -7   0    0.04    0.23
  -7  -7   0    0.39    0.22
   7   7   0    0.11    0.23
   7   7   0    0.20    0.19
   7   7   0    0.12    0.19
  -7   7   0    0.35    0.24
  -7   7   0   -0.12    0.12
  -7   7   0    0.10    0.16
   7   7   0    0.03    0.22
   8  -7   0    0.33    0.22
  -8  -7   0    0.22    0.30
  -8  -7   0    0.52    0.22
   8  -7   0    0.23    0.24
   8   7   0    0.11    0.17
   8   7   0    0.19    0.24
   8   7   0    0.07    0.19
  -8   7   0   -0.05    0.15
   8   7   0    0.04    0.20
  -8   7   0   -0.08    0.17
  -8   7   0    0.07    0.25
 -19   0   1    0.06    0.26
  19   0  -1   -0.13    0.20
 -19   0   1   -0.19    0.19
 -19   0   1    0.25    0.24
  18   0  -1   -0.04    0.21
 -18   0   1    0.09    0.19
 -18   0   1    0.04    0.23
 -18   0   1    0.10    0.22
 -17   0   1    0.21    0.20
  17   0  -1    0.02    0.19
 -17   0   1    0.05    0.18
 -17   0   1   -0.06    0.22
 -16   0   1    0.05    0.16
 -16   0   1   -0.19    0.15
  16   0  -1   -0.02    0.17
  16   0  -1    0.27    0.20
 -16   0   1   -0.20    0.18
 -16   0   1    0.19    0.22
 -15   0   1    0.22    0.19
 -15   0   1    0.07    0.20
  15   0  -1   -0.14    0.16
  15   0  -1   -0.03    0.15
 -15   0   1    0.11    0.16
 -15   0   1    0.07    0.16
  14   0  -1    0.20    0.17
  14   0  -1   -0.09    0.15
 -14   0   1    0.16    0.15
  14   0  -1   -0.13    0.18
 -14   0   1    0.09    0.19
 -14   0   1   -0.08    0.15
 -14   0   1   -0.17    0.16
 -13   0   1    0.09    0.15
 -13   0   1    0.01    0.18
  13   0  -1    0.11    0.14
 -13   0   1    0.15    0.22
 -13   0   1    0.07    0.14
  13   0  -1   -0.07    0.09
  13   0  -1    0.17    0.19
 -13   0   1   -0.01    0.14
  13   0  -1   -0.19    0.13
 -12   0   1    0.00    0.17
  12   0  -1   -0.01    0.14
 -12   0   1    0.04    0.19
  12   0  -1   -0.06    0.13
 -12   0   1    0.10    0.15
 -12   0   1   -0.06    0.14
  12   0  -1   -0.01    0.09
  12   0  -1    0.01    0.17
 -12   0   1   -0.05    0.10
 -12   0   1    0.15    0.14
 -11   0   1   -0.06    0.09
 -11   0   1    0.10    0.18
 -11   0   1    0.01    0.14
 -11   0   1   -0.14    0.17
  11   0  -1   -0.22    0.15
 -11   0   1   -0.10    0.13
  11   0  -1   -0.11    0.08
 -11   0   1    0.03    0.14
  11   0  -1   -0.16    0.13
  11   0  -1    0.16    0.13
 -10   0   1    0.00    0.13
  10   0  -1    0.09    0.08
 -10   0   1    0.01    0.09
 -10   0   1    0.17    0.16
  10   0  -1   -0.23    0.14
  10   0  -1    0.00    0.12
 -10   0   1   -0.05    0.16
 -10   0   1    0.09    0.13
 -10   0   1    0.13    0.12
  10   0  -1    0.13    0.12
   9   0  -1    0.10    0.10
  -9   0   1   -0.01    0.11
  -9   0   1   -0.06    0.11
   9   0  -1   -0.04    0.13
  -9   0   1   -0.03    0.10
   9   0  -1   -0.14    0.09
  -9   0   1    0.01    0.08
  -9   0   1    0.16    0.14
   9   0  -1   -0.10    0.07
  -8   0   1   -0.10    0.11
  -8   0   1    0.03    0.12
  -8   0   1   -0.08    0.09
   8   0  -1    0.03    0.12
   8   0  -1    0.10    0.10
   8   0  -1   -0.13    0.08
  -8   0   1    0.05    0.08
  -8   0   1   -0.02    0.09
   7   0  -1    0.06    0.08
   7   0  -1   -0.02    0.09
  -7   0   1    0.12    0.11
  -7   0   1    0.08    0.08
  -7   0   1   -0.09    0.08
   7   0  -1    0.09    0.11
  -7   0   1   -0.09    0.08
  -7   0   1   -0.20    0.10
   6   0  -1    0.08    0.09
  -6   0   1    0.05    0.10
   6   0  -1    0.01    0.08
  -6   0   1    0.05    0.08
   6   0  -1   -0.02    0.07
  -6   0   1   -0.02    0.07
  -6   0   1    0.04    0.09
  -6   0   1    0.08    0.07
  -5   0   1    0.02    0.07
   5   0  -1    0.01    0.06
   5   0  -1   -0.01    0.08
  -5   0   1   -0.09    0.08
  -5   0   1    0.03    0.09
   5   0  -1    0.05    0.08
  -5   0   1    0.04    0.07
  -5   0   1    0.04    0.07
   5   0  -1    0.00    0.08
  -4   0   1   -0.02    0.08
  -4   0   1    0.11    0.09
   4   0  -1    0.06    0.08
  -4   0   1   -0.10    0.07
   4   0  -1    0.13    0.09
   4   0  -1    0.05    0.07
   4   0  -1    0.02    0.07
  -4   0   1   -0.04    0.07
  -4   0   1    0.04    0.07
  -3   0   1    0.02    0.07
  -3   0   1    0.00    0.05
   3   0  -1    0.12    0.07
  -3   0   1    0.06    0.06
   3   0  -1   -0.02    0.07
  -3   0   1    0.02    0.06
   3   0  -1   -0.05    0.05
   3   0  -1    0.06    0.05
  -3   0   1   -0.01    0.05
   2   0  -1   -0.03    0.04
   2   0  -1    0.01    0.03
  -2   0   1    0.04    0.05
   2   0  -1    0.01    0.02
   2   0  -1    0.02    0.05
  -2   0   1    0.00    0.02
  -2   0   1    0.02    0.02
  -2   0   1   -0.01    0.04
  -2   0   1    0.01    0.04
   2   0  -1    0.11    0.05
   1   0   1    0.04    0.04
  -1   0  -1    0.03    0.05
  -1   0  -1   -0.01    0.01
   1   0   1    0.02    0.02
  -1   0  -1    0.00    0.04
   1   0   1    0.00    0.03
   1   0   1   -0.01    0.03
  -1   0  -1    0.01    0.02
   2   0   1    0.04    0.08
  -2   0  -1   -0.01    0.05
   2   0   1    0.03    0.05
  -2   0  -1   -0.01    0.06
   2   0   1    0.09    0.07
   2   0   1   -0.01    0.06
  -2   0  -1    0.06    0.08
  -2   0  -1    0.05    0.06
   3   0   1    0.02    0.08
   3   0   1    0.01    0.08
  -3   0  -1   -0.03    0.07
   3   0   1    0.02    0.06
  -3   0  -1    0.01    0.08
  -3   0  -1    0.06    0.04
   3   0   1    0.02    0.09
  -3   0  -1    0.09    0.09
  -3   0  -1    0.14    0.11
   4   0   1   -0.06    0.06
  -4   0  -1    0.00    0.04
   4   0   1   -0.03    0.09
   4   0   1   -0.05    0.08
  -4   0  -1   -0.03    0.08
  -4   0  -1    0.13    0.08
  -4   0  -1    0.04    0.07
  -4   0  -1    0.02    0.09
   4   0   1    0.02    0.07
  -4   0  -1    0.04    0.11
  -5   0  -1    0.07    0.11
   5   0   1    0.09    0.08
  -5   0  -1    0.09    0.09
  -5   0  -1    0.02    0.08
   5   0   1   -0.01    0.08
   5   0   1    0.12    0.07
   5   0   1   -0.04    0.09
  -5   0  -1   -0.04    0.10
  -5   0  -1    0.02    0.05
  -5   0  -1    0.00    0.08
  -6   0  -1    0.05    0.10
  -6   0  -1    0.07    0.09
  -6   0  -1    0.18    0.11
  -6   0  -1    0.02    0.08
  -6   0  -1    0.01    0.12
   6   0   1    0.11    0.09
  -6   0  -1    0.09    0.05
   6   0   1    0.06    0.10
   6   0   1    0.04    0.09
  -7   0  -1   -0.08    0.10
   7   0   1    0.07    0.09
   7   0   1   -0.02    0.10
  -7   0  -1    0.14    0.13
  -7   0  -1    0.12    0.11
   7   0   1    0.02    0.11
  -7   0  -1   -0.07    0.13
  -7   0  -1   -0.02    0.06
  -7   0  -1   -0.07    0.09
   8   0   1   -0.15    0.12
  -8   0  -1   -0.11    0.10
  -8   0  -1    0.05    0.06
  -8   0  -1    0.00    0.13
   8   0   1    0.14    0.11
  -8   0  -1    0.00    0.11
  -8   0  -1    0.11    0.15
   8   0   1    0.04    0.11
  -8   0  -1   -0.18    0.10
  -9   0  -1   -0.02    0.12
   9   0   1   -0.03    0.12
  -9   0  -1    0.10    0.12
   9   0   1   -0.25    0.14
  -9   0  -1   -0.04    0.07
   9   0   1    0.00    0.12
  -9   0  -1    0.20    0.16
   9   0   1    0.00    0.10
  -9   0  -1    0.02    0.13
  -9   0  -1    0.06    0.17
 -10   0  -1   -0.14    0.12
 -10   0  -1   -0.09    0.13
 -10   0  -1   -0.01    0.19
 -10   0  -1    0.01    0.08
  10   0   1   -0.03    0.17
  10   0   1   -0.08    0.09
 -10   0  -1   -0.09    0.14
 -10   0  -1   -0.04    0.16
  10   0   1   -0.18    0.12
  10   0   1   -0.05    0.13
  11   0   1    0.12    0.14
  11   0   1    0.02    0.14
  11   0   1    0.03    0.11
 -11   0  -1    0.02    0.19
 -11   0  -1   -0.19    0.14
 -11   0  -1   -0.03    0.09
 -11   0  -1    0.04    0.18
  11   0   1   -0.15    0.16
 -11   0  -1   -0.08    0.12
 -11   0  -1    0.11    0.15
 -12   0  -1   -0.08    0.20
 -12   0  -1   -0.15    0.13
 -12   0  -1    0.07    0.15
  12   0   1    0.17    0.17
  12   0   1    0.03    0.13
  12   0   1   -0.03    0.10
  12   0   1    0.08    0.15
 -12   0  -1    0.11    0.13
 -12   0  -1   -0.12    0.08
 -12   0  -1    0.07    0.17
 -13   0  -1    0.04    0.10
 -13   0  -1    0.11    0.16
  13   0   1   -0.10    0.10
  13   0   1   -0.14    0.17
  13   0   1   -0.25    0.14
 -13   0  -1    0.09    0.18
 -13   0  -1    0.08    0.14
 -13   0  -1    0.05    0.14
  13   0   1   -0.01    0.16
  14   0   1   -0.04    0.16
 -14   0  -1   -0.08    0.15
  14   0   1   -0.13    0.15
 -14   0  -1   -0.11    0.20
 -14   0  -1   -0.25    0.16
  14   0   1    0.05    0.11
 -14   0  -1   -0.10    0.14
 -15   0  -1   -0.15    0.16
  15   0   1   -0.05    0.16
 -15   0  -1   -0.30    0.20
 -15   0  -1    0.10    0.17
  15   0   1   -0.15    0.11
 -15   0  -1    0.01    0.18
 -16   0  -1   -0.07    0.16
  16   0   1   -0.11    0.13
 -16   0  -1    0.04    0.19
  16   0   1    0.06    0.17
 -16   0  -1   -0.06    0.22
 -17   0  -1   -0.05    0.20
 -17   0  -1    0.20    0.19
 -17   0  -1    0.03    0.23
 -18   0  -1   -0.17    0.18
 -18   0  -1    0.55    0.27
 -18   0  -1   -0.07    0.24
 -19   0  -1   -0.12    0.17
 -19   0  -1   -0.02    0.28
  19   0   1   -0.24    0.22
 -19  -1   1    0.17    0.28
 -19  -1   1    0.68    0.27
  19  -1  -1    0.49    0.27
 -19  -1   1    0.40    0.24
  19   1  -1    0.42    0.26
 -19   1   1    0.42    0.28
 -19   1   1    0.20    0.18
  19   1  -1   -0.06    0.23
 -19   1   1    0.55    0.25
 -18  -1   1    1.06    0.27
 -18  -1   1    1.15    0.29
  18  -1  -1    1.34    0.34
 -18  -1   1    1.05    0.31
  18   1  -1    1.00    0.28
  18   1  -1    0.75    0.24
 -18   1   1    1.41    0.29
 -18   1   1    0.96    0.25
 -18   1   1    0.76    0.29
 -17  -1   1    0.38    0.23
  17  -1  -1    0.06    0.25
  17  -1  -1    0.53    0.25
 -17  -1   1    0.18    0.19
 -17  -1   1    0.31    0.25
  17   1  -1    0.36    0.20
 -17   1   1    0.75    0.24
 -17   1   1    0.36    0.24
 -17   1   1    0.30    0.20
  17   1  -1    0.60    0.24
  17   1  -1    0.22    0.14
 -16  -1   1    0.12    0.19
 -16  -1   1    0.06    0.16
 -16  -1   1    0.28    0.24
  16  -1  -1    0.00    0.18
  16  -1  -1   -0.06    0.17
  16   1  -1    0.06    0.10
 -16   1   1    0.32    0.19
  16   1  -1   -0.12    0.16
  16   1  -1    0.02    0.18
  16   1  -1   -0.04    0.12
 -16   1   1    0.19    0.19
 -16   1   1    0.12    0.21
  15  -1  -1    0.36    0.18
 -15  -1   1    0.76    0.22
  15  -1  -1    0.64    0.22
 -15  -1   1    0.28    0.22
 -15  -1   1    0.48    0.20
 -15   1   1    0.49    0.22
 -15   1   1    0.23    0.19
  15   1  -1    0.18    0.12
 -15   1   1    0.51    0.20
  15   1  -1    0.33    0.18
  15   1  -1    0.41    0.12
 -14  -1   1    0.01    0.17
 -14  -1   1    0.27    0.21
  14  -1  -1    0.13    0.16
 -14  -1   1    0.16    0.16
 -14  -1   1    0.12    0.17
 -14  -1   1   -0.12    0.33
 -14   1   1    0.06    0.15
 -14   1   1    0.07    0.19
  14   1  -1   -0.02    0.19
  14   1  -1    0.02    0.16
 -14   1   1   -0.19    0.17
  14   1  -1   -0.01    0.09
  14   1  -1    0.04    0.16
 -13  -1   1    7.28    0.53
 -13  -1   1    6.38    0.52
 -13  -1   1    7.47    0.58
  13  -1  -1    6.16    0.51
 -13  -1   1    6.73    0.54
  13  -1  -1    6.34    0.53
 -13  -1   1    6.19    0.58
  13   1  -1    6.95    0.54
 -13   1   1    6.63    0.53
  13   1  -1    6.56    0.51
  13   1  -1    6.18    0.57
 -13   1   1    6.95    0.54
  13   1  -1    7.55    0.46
 -13   1   1    6.12    0.57
 -13   1   1    6.93    0.55
 -12  -1   1    0.28    0.22
 -12  -1   1    0.22    0.16
 -12  -1   1    0.17    0.16
  12  -1  -1    0.33    0.16
 -12  -1   1    0.15    0.15
  12  -1  -1    0.10    0.09
 -12  -1   1    0.30    0.19
 -12  -1   1    0.11    0.11
  12  -1  -1    0.17    0.15
  12   1  -1    0.20    0.15
  12   1  -1    0.15    0.19
 -12   1   1    0.05    0.16
 -12   1   1    0.11    0.18
 -12   1   1    0.20    0.14
  12   1  -1    0.27    0.15
  12   1  -1    0.26    0.10
 -12   1   1    0.24    0.21
 -11  -1   1    9.31    0.64
  11  -1  -1    9.08    0.63
 -11  -1   1    9.12    0.63
  11  -1  -1    8.12    0.62
  11  -1  -1    8.90    0.57
 -11  -1   1    9.56    0.68
 -11  -1   1    8.33    0.60
 -11  -1   1    9.55    0.63
  11  -1  -1    9.31    0.64
 -11  -1   1    8.57    0.66
  11   1  -1    9.74    0.63
 -11   1   1    9.13    0.64
 -11   1   1   10.14    0.66
  11   1  -1    9.79    0.67
 -11   1   1    9.03    0.64
  11   1  -1    9.37    0.64
 -11   1   1    9.30    0.68
 -10  -1   1    0.34    0.15
 -10  -1   1    0.32    0.16
 -10  -1   1    0.33    0.14
  10  -1  -1    0.43    0.16
 -10  -1   1    0.55    0.19
 -10  -1   1    0.28    0.11
  10  -1  -1    0.17    0.14
  10  -1  -1    0.36    0.16
  10  -1  -1    0.54    0.10
 -10   1   1    0.23    0.17
 -10   1   1    0.34    0.17
  10   1  -1    0.53    0.16
 -10   1   1    0.20    0.10
  10   1  -1    0.13    0.13
  10   1  -1    0.46    0.16
 -10   1   1    0.36    0.14
  10   1  -1    0.33    0.18
 -10   1   1    0.27    0.18
  -9  -1   1    8.58    0.57
   9  -1  -1    9.29    0.58
  -9  -1   1    8.84    0.59
   9  -1  -1    7.96    0.53
  -9  -1   1    8.79    0.58
  -9  -1   1    8.26    0.56
   9  -1  -1    9.21    0.58
   9  -1  -1    8.42    0.57
  -9  -1   1    8.48    0.61
   9   1  -1    9.00    0.61
  -9   1   1    9.14    0.59
  -9   1   1    8.91    0.56
  -9   1   1    8.41    0.58
   9   1  -1    8.07    0.57
   9   1  -1    8.62    0.57
  -9   1   1    8.31    0.60
   9   1  -1    9.21    0.58
  -9   1   1    8.59    0.58
   8  -1  -1    6.05    0.42
  -8  -1   1    5.55    0.44
  -8  -1   1    5.49    0.40
  -8  -1   1    5.52    0.40
   8  -1  -1    5.13    0.36
   8  -1  -1    5.99    0.41
  -8  -1   1    6.15    0.42
  -8  -1   1    5.71    0.41
   8  -1  -1    5.23    0.40
   8   1  -1    5.41    0.40
  -8   1   1    5.72    0.40
   8   1  -1    5.44    0.41
   8   1  -1    6.27    0.42
  -8   1   1    5.47    0.42
  -8   1   1    5.65    0.39
   8   1  -1    5.99    0.44
  -8   1   1    6.37    0.42
   7  -1  -1    1.73    0.18
   7  -1  -1    1.77    0.21
   7  -1  -1    1.63    0.18
   7  -1  -1    1.42    0.15
  -7  -1   1    1.52    0.20
  -7  -1   1    1.80    0.19
  -7  -1   1    1.56    0.17
  -7  -1   1    1.47    0.18
  -7   1   1    1.53    0.17
   7   1  -1    1.71    0.18
  -7   1   1    1.57    0.17
   7   1  -1    1.66    0.16
  -7   1   1    1.65    0.19
   7   1  -1    2.03    0.21
   7   1  -1    1.79    0.19
   7   1  -1    1.60    0.18
  -6  -1   1    7.25    0.46
  -6  -1   1    7.79    0.49
   6  -1  -1    6.48    0.46
   6  -1  -1    6.51    0.46
  -6  -1   1    7.75    0.48
   6  -1  -1    6.66    0.44
   6  -1  -1    7.76    0.47
  -6  -1   1    7.18    0.47
   6   1  -1    7.88    0.47
   6   1  -1    7.54    0.47
  -6   1   1    6.78    0.46
   6   1  -1    7.29    0.47
  -6   1   1    6.99    0.44
   6   1  -1    7.38    0.48
  -6   1   1    7.23    0.46
   6   1  -1    7.34    0.45
  -6   1   1    7.64    0.47
   5  -1  -1    0.29    0.09
  -5  -1   1    0.30    0.09
  -5  -1   1    0.44    0.12
  -5  -1   1    0.22    0.09
   5  -1  -1    0.39    0.06
  -5  -1   1    0.42    0.09
   5  -1  -1    0.39    0.09
   5   1  -1    0.17    0.06
   5   1  -1    0.25    0.09
   5   1  -1    0.45    0.10
   5   1  -1    0.37    0.11
  -5   1   1    0.39    0.08
  -5   1   1    0.34    0.09
  -5   1   1    0.23    0.07
   5   1  -1    0.37    0.10
  -4  -1   1    2.36    0.21
  -4  -1   1    2.18    0.23
  -4  -1   1    2.77    0.22
  -4  -1   1    2.24    0.20
   4  -1  -1    2.57    0.20
   4  -1  -1    2.43    0.17
  -4   1   1    2.48    0.18
   4   1  -1    2.29    0.20
   4   1  -1    2.47    0.18
   4   1  -1    2.60    0.20
   4   1  -1    2.53    0.22
  -4   1   1    2.44    0.19
  -4   1   1    2.54    0.20
   4   1  -1    2.43    0.23
   3  -1  -1   23.75    1.34
  -3  -1   1   23.23    1.32
  -3  -1   1   21.81    1.33
   3  -1  -1   23.47    1.32
   3  -1  -1   22.94    1.33
  -3  -1   1   22.86    1.35
  -3  -1   1   22.55    1.33
  -3  -1   1   23.43    1.33
   3   1  -1   23.03    1.33
   3   1  -1   22.81    1.32
   3   1  -1   23.86    1.32
  -3   1   1   23.53    1.32
   3   1  -1   23.70    1.31
   3   1  -1   23.79    1.33
  -3   1   1   23.69    1.33
  -2  -1   1    0.08    0.07
   2  -1  -1    0.01    0.05
   2  -1  -1    0.02    0.04
  -2  -1   1    0.10    0.08
  -2  -1   1    0.11    0.07
  -2  -1   1    0.08    0.08
  -2  -1   1    0.01    0.06
   2  -1  -1    0.01    0.05
  -2  -1   1    0.04    0.05
   2   1  -1    0.04    0.08
  -2   1   1    0.02    0.05
  -2   1   1   -0.02    0.04
   2   1  -1   -0.13    0.06
  -2   1   1    0.01    0.07
   2   1  -1    0.05    0.06
   2   1  -1    0.01    0.07
  -2   1   1   -0.01    0.04
   2   1  -1    0.08    0.07
   2   1  -1    0.04    0.05
   2   1  -1    0.00    0.07
  -1  -1   1   12.87    0.74
   1  -1  -1   12.47    0.73
   1  -1  -1   13.11    0.73
   1  -1  -1   12.47    0.74
  -1  -1   1   13.77    0.74
  -1  -1   1   12.98    0.74
  -1  -1   1   12.49    0.73
   1  -1  -1   12.01    0.73
  -1  -1   1   12.40    0.75
   1  -1  -1   13.30    0.74
   1   1  -1   13.08    0.74
  -1   1   1   12.76    0.73
  -1   1   1   12.22    0.73
   1   1  -1   13.39    0.74
   1   1  -1   11.73    0.75
   1   1  -1   12.08    0.74
   1   1  -1   12.83    0.73
   1   1  -1   13.07    0.74
  -1   1   1   12.46    0.74
   1   1  -1   12.29    0.74
   1   1  -1   11.63    0.74
  -1   1   1   14.25    0.74
   0  -1   1  104.12    5.74
   0  -1   1  108.61    5.75
   0  -1   1   92.77    5.74
   0  -1   1  102.05    5.75
   0  -1  -1  110.86    5.74
   0  -1  -1  107.58    5.75
   0   1   1  106.24    5.75
   0   1  -1  103.64    5.75
   0   1   1  105.81    5.74
   0   1   1   91.31    5.74
   0   1  -1  100.13    5.74
   0   1  -1  100.37    5.74
   1  -1   1    7.70    0.44
  -1  -1  -1    7.13    0.42
   1  -1   1    6.45    0.45
  -1  -1  -1    7.74    0.43
   1  -1   1    6.85    0.43
  -1  -1  -1    7.12    0.42
  -1  -1  -1    7.02    0.45
   1  -1   1    7.14    0.43
  -1   1  -1    7.26    0.43
  -1   1  -1    6.88    0.45
  -1   1  -1    7.13    0.44
  -1   1  -1    7.84    0.44
   1   1   1    7.21    0.43
   1   1   1    7.28    0.42
  -1   1  -1    6.86    0.44
   1   1   1    7.14    0.42
   1   1   1    6.38    0.42
   1   1   1    6.96    0.45
   2  -1   1    3.95    0.26
  -2  -1  -1    3.88    0.26
  -2  -1  -1    3.84    0.24
  -2  -1  -1    3.71    0.30
  -2  -1  -1    3.25    0.24
   2  -1   1    3.85    0.25
   2  -1   1    3.15    0.27
   2  -1   1    3.59    0.25
  -2  -1  -1    3.83    0.27
  -2   1  -1    3.15    0.27
  -2   1  -1    3.24    0.28
   2   1   1    3.90    0.25
   2   1   1    3.33    0.24
   2   1   1    3.77    0.27
   2   1   1    3.31    0.24
  -2   1  -1    4.51    0.28
  -2   1  -1    3.72    0.25
   3  -1   1    0.61    0.10
  -3  -1  -1    0.63    0.10
   3  -1   1    0.58    0.12
  -3  -1  -1    0.59    0.09
  -3  -1  -1    0.74    0.09
   3  -1   1    0.54    0.11
   3  -1   1    0.75    0.10
  -3  -1  -1    0.75    0.12
   3  -1   1    0.56    0.13
  -3  -1  -1    0.69    0.11
   3   1   1    0.68    0.09
  -3   1  -1    0.75    0.12
  -3   1  -1    0.75    0.12
   3   1   1    0.76    0.11
  -3   1  -1    1.01    0.14
  -3   1  -1    0.52    0.09
   3   1   1    0.65    0.12
   3   1   1    0.92    0.10
   3   1   1    0.84    0.12
   4  -1   1    2.80    0.25
  -4  -1  -1    3.41    0.25
  -4  -1  -1    3.24    0.25
   4  -1   1    3.29    0.24
  -4  -1  -1    3.07    0.27
   4  -1   1    3.21    0.23
   4  -1   1    2.94    0.25
  -4  -1  -1    3.69    0.26
  -4  -1  -1    3.13    0.22
  -4  -1  -1    2.99    0.23
   4   1   1    3.10    0.23
  -4   1  -1    2.73    0.25
   4   1   1    3.42    0.27
  -4   1  -1    3.25    0.23
   4   1   1    3.45    0.22
  -4   1  -1    3.27    0.26
  -4   1  -1    3.56    0.28
  -4   1  -1    3.05    0.24
   4   1   1    3.40    0.26
   4   1   1    3.41    0.25
   5  -1   1    9.62    0.63
   5  -1   1   10.28    0.61
  -5  -1  -1   10.30    0.63
  -5  -1  -1   10.27    0.60
   5  -1   1    9.88    0.61
  -5  -1  -1    9.56    0.63
  -5  -1  -1   10.93    0.62
  -5  -1  -1   10.59    0.63
   5  -1   1    9.45    0.62
  -5  -1  -1    9.85    0.61
   5   1   1   10.52    0.64
  -5   1  -1    9.44    0.63
  -5   1  -1   10.55    0.64
  -5   1  -1   10.65    0.62
   5   1   1    9.98    0.61
  -5   1  -1    9.64    0.63
  -5   1  -1    9.76    0.61
   5   1   1   10.66    0.63
   5   1   1   10.45    0.62
  -6  -1  -1    1.86    0.21
   6  -1   1    1.23    0.15
  -6  -1  -1    1.53    0.16
   6  -1   1    1.52    0.19
  -6  -1  -1    2.10    0.20
  -6  -1  -1    1.58    0.19
   6  -1   1    1.46    0.19
   6  -1   1    1.33    0.16
  -6  -1  -1    1.38    0.17
   6   1   1    1.47    0.18
   6   1   1    1.40    0.18
  -6   1  -1    1.40    0.15
   6   1   1    1.59    0.17
  -6   1  -1    1.96    0.23
   6   1   1    1.52    0.20
  -6   1  -1    1.52    0.18
  -6   1  -1    1.31    0.19
  -7  -1  -1   16.68    1.02
  -7  -1  -1   17.51    1.01
  -7  -1  -1   17.22    1.02
   7  -1   1   15.62    1.01
  -7  -1  -1   15.60    1.02
   7  -1   1   17.04    1.01
   7  -1   1   17.27    1.00
  -7  -1  -1   17.00    0.99
  -7  -1  -1   16.50    0.98
   7   1   1   16.33    0.99
  -7   1  -1   15.62    1.02
  -7   1  -1   16.26    1.01
   7   1   1   18.52    1.01
  -7   1  -1   16.24    0.99
  -7   1  -1   18.53    1.02
   7   1   1   17.07    1.02
   7   1   1   16.69    1.01
  -8  -1  -1    5.74    0.42
   8  -1   1    6.62    0.42
  -8  -1  -1    5.37    0.42
  -8  -1  -1    6.16    0.45
  -8  -1  -1    5.45    0.45
   8  -1   1    5.76    0.44
   8  -1   1    4.99    0.39
   8  -1   1    4.89    0.42
  -8  -1  -1    5.75    0.41
  -8  -1  -1    4.97    0.37
  -8   1  -1    5.36    0.45
   8   1   1    6.94    0.46
  -8   1  -1    5.16    0.42
  -8   1  -1    5.61    0.38
   8   1   1    5.86    0.42
   8   1   1    5.14    0.41
  -8   1  -1    5.92    0.44
   9  -1   1    2.25    0.26
   9  -1   1    1.97    0.25
  -9  -1  -1    1.69    0.23
  -9  -1  -1    1.83    0.23
  -9  -1  -1    2.15    0.23
   9  -1   1    1.64    0.24
  -9  -1  -1    1.71    0.25
   9  -1   1    1.60    0.19
  -9  -1  -1    2.28    0.28
  -9   1  -1    2.04    0.28
   9   1   1    1.82    0.26
  -9   1  -1    1.93    0.24
  -9   1  -1    1.56    0.19
  -9   1  -1    2.06    0.25
   9   1   1    1.93    0.25
   9   1   1    1.96    0.23
  -9   1  -1    1.71    0.23
 -10  -1  -1    1.03    0.23
 -10  -1  -1    0.41    0.11
 -10  -1  -1    0.73    0.18
  10  -1   1    0.84    0.17
  10  -1   1    0.75    0.19
  10  -1   1    0.39    0.12
 -10  -1  -1    0.56    0.17
 -10  -1  -1    1.05    0.19
 -10  -1  -1    0.90    0.21
  10  -1   1    0.92    0.20
 -10   1  -1    0.57    0.17
  10   1   1    0.61    0.22
 -10   1  -1    0.59    0.13
  10   1   1    0.44    0.16
 -10   1  -1    0.55    0.18
 -10   1  -1    0.90    0.21
 -10   1  -1    0.78    0.24
  10   1   1    0.81    0.18
  11  -1   1    1.32    0.17
  11  -1   1    1.50    0.24
 -11  -1  -1    1.65    0.29
  11  -1   1    1.76    0.24
 -11  -1  -1    1.60    0.23
 -11  -1  -1    1.20    0.16
 -11  -1  -1    1.59    0.23
  11  -1   1    1.77    0.25
 -11  -1  -1    1.31    0.23
 -11  -1  -1    1.90    0.28
  11   1   1    1.42    0.22
 -11   1  -1    1.96    0.25
  11   1   1    1.71    0.25
 -11   1  -1    1.38    0.25
 -11   1  -1    1.28    0.22
 -11   1  -1    1.63    0.20
  11   1   1    1.36    0.26
 -11   1  -1    1.80    0.30
 -12  -1  -1    1.84    0.25
  12  -1   1    1.73    0.24
 -12  -1  -1    1.09    0.21
 -12  -1  -1    1.95    0.31
  12  -1   1    1.46    0.25
  12  -1   1    1.63    0.25
  12  -1   1    1.11    0.17
 -12  -1  -1    1.49    0.27
 -12  -1  -1    1.84    0.26
 -12   1  -1    1.34    0.25
 -12   1  -1    1.13    0.22
  12   1   1    1.13    0.27
 -12   1  -1    1.53    0.24
 -12   1  -1    1.63    0.30
  12   1   1    1.34    0.22
  12   1   1    1.25    0.23
 -13  -1  -1    0.83    0.21
  13  -1   1    0.41    0.20
  13  -1   1    0.44    0.18
 -13  -1  -1   -0.06    0.23
 -13  -1  -1    0.50    0.22
 -13  -1  -1    0.47    0.18
  13  -1   1    0.33    0.13
 -13  -1  -1    0.46    0.18
  13   1   1    0.07    0.17
  13   1   1    0.50    0.22
 -13   1  -1    0.73    0.20
  13   1   1    0.58    0.18
 -13   1  -1    0.66    0.20
 -13   1  -1    0.59    0.22
 -14  -1  -1    0.01    0.17
 -14  -1  -1   -0.06    0.19
 -14  -1  -1    0.00    0.16
  14  -1   1    0.02    0.11
  14  -1   1    0.02    0.17
 -14  -1  -1    0.06    0.21
  14   1   1    0.23    0.18
  14   1   1    0.02    0.22
 -14   1  -1    0.14    0.20
 -14   1  -1   -0.11    0.14
 -14   1  -1   -0.04    0.18
 -15  -1  -1   -0.36    0.19
  15  -1   1    0.02    0.11
  15  -1   1   -0.15    0.19
 -15  -1  -1   -0.09    0.15
 -15  -1  -1   -0.19    0.17
 -15   1  -1    0.08    0.19
 -15   1  -1    0.25    0.18
  15   1   1    0.17    0.14
 -15   1  -1    0.07    0.21
  15   1   1    0.01    0.16
 -16  -1  -1    0.01    0.18
 -16  -1  -1   -0.05    0.22
  16  -1   1   -0.02    0.12
 -16  -1  -1   -0.06    0.17
  16   1   1    0.04    0.14
 -16   1  -1    0.33    0.21
  16   1   1    0.10    0.12
 -16   1  -1   -0.12    0.17
 -16   1  -1   -0.19    0.22
  16   1   1   -0.02    0.18
 -17  -1  -1    0.00    0.21
 -17  -1  -1   -0.06    0.18
  17  -1   1   -0.20    0.13
 -17  -1  -1    0.20    0.24
 -17   1  -1    0.30    0.23
  17   1   1    0.08    0.12
 -17   1  -1   -0.04    0.24
  17   1   1    0.21    0.21
  17   1   1   -0.10    0.16
 -17   1  -1   -0.01    0.18
 -18  -1  -1    0.30    0.23
 -18  -1  -1    0.01    0.27
 -18  -1  -1    0.02    0.17
  18  -1   1   -0.05    0.23
  18   1   1   -0.01    0.22
 -18   1  -1   -0.28    0.24
  18   1   1   -0.06    0.12
 -18   1  -1    0.13    0.18
 -18   1  -1    0.17    0.22
 -19  -2   1    0.26    0.29
  19  -2  -1    0.28    0.27
 -19  -2   1    0.32    0.21
 -19  -2   1    0.14    0.27
 -19  -2   1    0.56    0.25
  19   2  -1    0.22    0.18
 -19   2   1   -0.10    0.14
  19   2  -1    0.18    0.14
  19   2  -1   -0.06    0.22
 -19   2   1    0.05    0.24
 -19   2   1    0.40    0.26
  19   2  -1    0.11    0.24
  18  -2  -1    3.67    0.48
 -18  -2   1    2.19    0.37
 -18  -2   1    2.16    0.46
 -18  -2   1    3.21    0.46
 -18  -2   1    3.18    0.39
  18   2  -1    3.08    0.33
  18   2  -1    2.14    0.34
 -18   2   1    3.02    0.42
 -18   2   1    2.77    0.40
  18   2  -1    3.09    0.41
 -17  -2   1    0.90    0.25
 -17  -2   1    0.21    0.21
 -17  -2   1    0.05    0.25
  17  -2  -1    0.56    0.28
 -17  -2   1    0.10    0.28
  17   2  -1    0.34    0.21
  17   2  -1    0.26    0.20
 -17   2   1    0.15    0.16
 -17   2   1    0.33    0.25
 -17   2   1    0.51    0.23
  17   2  -1    0.42    0.15
  16  -2  -1    0.23    0.21
 -16  -2   1    0.40    0.21
 -16  -2   1    0.11    0.23
 -16  -2   1   -0.01    0.18
 -16   2   1    0.08    0.22
  16   2  -1    0.12    0.17
 -16   2   1   -0.18    0.15
  16   2  -1    0.14    0.20
 -16   2   1    0.15    0.20
  16   2  -1    0.08    0.11
 -15  -2   1    0.62    0.21
 -15  -2   1    0.68    0.26
  15  -2  -1    0.74    0.26
  15  -2  -1    0.57    0.23
 -15  -2   1    0.44    0.21
  15   2  -1    0.67    0.16
 -15   2   1    0.61    0.22
  15   2  -1    0.40    0.20
 -15   2   1    0.69    0.24
  15   2  -1    0.68    0.21
 -14  -2   1    0.47    0.23
 -14  -2   1    0.01    0.25
  14  -2  -1    0.57    0.23
  14  -2  -1    0.43    0.21
 -14  -2   1    0.44    0.19
 -14  -2   1    0.38    0.19
 -14   2   1    0.47    0.21
  14   2  -1    0.28    0.23
 -14   2   1    0.31    0.18
 -14   2   1    0.31    0.19
  14   2  -1    0.41    0.19
  14   2  -1    0.58    0.15
  13  -2  -1    0.65    0.23
 -13  -2   1    0.64    0.20
 -13  -2   1    0.24    0.22
 -13  -2   1    0.44    0.25
  13  -2  -1    0.59    0.12
 -13  -2   1    0.52    0.19
 -13  -2   1    0.84    0.21
  13  -2  -1    0.64    0.20
 -13   2   1    0.76    0.19
  13   2  -1    0.35    0.23
 -13   2   1    0.96    0.23
  13   2  -1    0.81    0.20
 -13   2   1    0.61    0.33
  13   2  -1    0.40    0.21
 -13   2   1    0.47    0.21
  13   2  -1    0.29    0.18
  13   2  -1    0.64    0.14
 -12  -2   1   11.24    0.74
 -12  -2   1    9.81    0.72
 -12  -2   1   12.30    0.73
  12  -2  -1   10.31    0.65
 -12  -2   1   11.03    0.77
  12  -2  -1   11.41    0.73
 -12  -2   1   10.79    0.77
  12  -2  -1   10.81    0.71
 -12  -2   1    9.03    0.68
 -12   2   1   10.90    0.72
  12   2  -1   10.86    0.70
  12   2  -1   10.15    0.76
 -12   2   1    9.63    0.66
  12   2  -1   10.97    0.74
 -12   2   1    9.99    0.76
  12   2  -1   11.16    0.69
 -12   2   1   10.13    0.73
 -12   2   1   10.31    0.73
  12   2  -1   10.59    0.72
 -11  -2   1    0.19    0.21
 -11  -2   1    0.25    0.16
 -11  -2   1    0.16    0.17
  11  -2  -1    0.34    0.10
 -11  -2   1    0.24    0.19
  11  -2  -1    0.30    0.16
  11  -2  -1    0.21    0.17
 -11  -2   1    0.30    0.17
 -11   2   1    0.20    0.10
  11   2  -1    0.33    0.16
  11   2  -1   -0.03    0.16
 -11   2   1    0.30    0.15
 -11   2   1    0.06    0.21
 -11   2   1    0.29    0.18
  11   2  -1    0.19    0.22
  11   2  -1    0.32    0.15
  11   2  -1    0.37    0.12
 -11   2   1    0.25    0.19
  10  -2  -1    1.55    0.23
  10  -2  -1    1.66    0.22
 -10  -2   1    1.36    0.28
 -10  -2   1    1.32    0.22
 -10  -2   1    1.63    0.26
 -10  -2   1    1.48    0.22
  10  -2  -1    1.12    0.15
 -10  -2   1    1.46    0.23
  10   2  -1    1.22    0.21
 -10   2   1    1.70    0.27
 -10   2   1    1.77    0.23
 -10   2   1    1.57    0.24
  10   2  -1    1.19    0.17
  10   2  -1    1.47    0.22
  10   2  -1    1.52    0.27
  10   2  -1    1.66    0.25
  -9  -2   1    0.28    0.21
  -9  -2   1    0.59    0.20
   9  -2  -1    0.49    0.16
  -9  -2   1    0.64    0.16
   9  -2  -1    0.38    0.10
  -9  -2   1    0.19    0.16
  -9  -2   1    0.30    0.15
  -9   2   1    0.44    0.19
   9   2  -1    0.27    0.14
   9   2  -1    0.53    0.19
  -9   2   1    0.40    0.12
   9   2  -1    0.63    0.16
  -9   2   1    0.57    0.16
   9   2  -1    0.40    0.11
   9   2  -1    0.25    0.16
  -9   2   1    0.46    0.17
  -8  -2   1    0.66    0.16
   8  -2  -1    0.51    0.11
  -8  -2   1    0.70    0.18
  -8  -2   1    0.91    0.21
  -8  -2   1    0.91    0.17
   8  -2  -1    0.38    0.14
  -8  -2   1    0.69    0.15
  -8   2   1    0.80    0.13
  -8   2   1    0.69    0.14
   8   2  -1    0.70    0.15
   8   2  -1    0.66    0.18
   8   2  -1    0.85    0.16
   8   2  -1    0.71    0.12
   8   2  -1    0.87    0.18
  -8   2   1    0.92    0.17
  -8   2   1    0.86    0.18
  -8   2   1    0.57    0.13
   7  -2  -1    0.85    0.15
   7  -2  -1    1.09    0.12
  -7  -2   1    0.69    0.15
  -7  -2   1    0.74    0.15
  -7  -2   1    0.80    0.16
  -7  -2   1    0.70    0.17
  -7  -2   1    0.85    0.20
  -7   2   1    0.94    0.17
   7   2  -1    0.93    0.15
  -7   2   1    0.87    0.15
  -7   2   1    1.11    0.13
   7   2  -1    0.72    0.13
   7   2  -1    1.14    0.20
   7   2  -1    0.92    0.16
  -7   2   1    0.94    0.15
  -7   2   1    1.08    0.20
   7   2  -1    0.72    0.14
   6  -2  -1   10.79    0.70
  -6  -2   1   11.08    0.72
   6  -2  -1   11.06    0.67
  -6  -2   1   11.22    0.70
  -6  -2   1   10.57    0.69
  -6  -2   1   11.12    0.69
  -6  -2   1   11.34    0.75
   6   2  -1   12.88    0.70
   6   2  -1   11.76    0.69
  -6   2   1   11.38    0.68
   6   2  -1   10.95    0.70
  -6   2   1   11.66    0.74
  -6   2   1   10.81    0.69
   6   2  -1   10.80    0.71
  -6   2   1   11.20    0.69
   6   2  -1   11.19    0.66
   6   2  -1   10.84    0.68
  -6   2   1   10.33    0.70
  -5  -2   1    0.02    0.10
  -5  -2   1    0.13    0.11
   5  -2  -1   -0.03    0.06
   5  -2  -1    0.13    0.09
  -5  -2   1    0.00    0.09
   5  -2  -1    0.09    0.08
  -5  -2   1   -0.03    0.10
  -5  -2   1    0.10    0.13
   5   2  -1    0.11    0.12
   5   2  -1    0.12    0.09
   5   2  -1    0.10    0.08
  -5   2   1    0.15    0.11
  -5   2   1    0.07    0.07
   5   2  -1    0.06    0.06
   5   2  -1    0.18    0.11
  -5   2   1    0.07    0.11
   5   2  -1    0.10    0.09
  -5   2   1   -0.09    0.10
  -5   2   1    0.06    0.07
  -4  -2   1   41.78    2.43
   4  -2  -1   42.33    2.40
  -4  -2   1   44.65    2.39
  -4  -2   1   43.04    2.39
  -4  -2   1   43.13    2.40
   4  -2  -1   41.95    2.38
  -4  -2   1   42.49    2.39
   4  -2  -1   40.35    2.40
  -4  -2   1   39.60    2.40
   4   2  -1   40.90    2.38
   4   2  -1   43.56    2.40
  -4   2   1   43.54    2.39
   4   2  -1   42.55    2.38
  -4   2   1   42.76    2.42
   4   2  -1   40.54    2.39
   4   2  -1   44.20    2.39
  -4   2   1   40.88    2.40
   4   2  -1   42.37    2.40
   4   2  -1   41.68    2.42
  -4   2   1   42.68    2.39
  -4   2   1   38.71    2.38
   3  -2  -1    7.20    0.46
   3  -2  -1    6.43    0.46
   3  -2  -1    6.70    0.45
   3  -2  -1    6.58    0.49
  -3  -2   1    7.66    0.46
  -3  -2   1    7.13    0.46
  -3  -2   1    7.81    0.47
  -3  -2   1    7.19    0.52
  -3  -2   1    6.79    0.47
  -3  -2   1    7.21    0.46
   3   2  -1    7.34    0.46
   3   2  -1    7.47    0.47
   3   2  -1    7.68    0.46
  -3   2   1    7.44    0.46
   3   2  -1    7.40    0.46
   3   2  -1    7.95    0.47
   3   2  -1    7.05    0.49
  -3   2   1    7.47    0.46
   3   2  -1    7.25    0.45
  -3   2   1    6.82    0.49
   3   2  -1    7.33    0.46
  -2  -2   1   11.14    0.67
   2  -2  -1   10.43    0.70
  -2  -2   1   11.07    0.67
   2  -2  -1   11.03    0.67
  -2  -2   1   11.29    0.67
  -2  -2   1   11.95    0.66
   2  -2  -1   10.86    0.67
  -2  -2   1   10.92    0.71
   2  -2  -1   10.80    0.66
   2   2  -1   10.54    0.70
   2   2  -1   11.18    0.67
   2   2  -1   10.29    0.67
   2   2  -1   10.19    0.67
   2   2  -1   11.79    0.68
   2   2  -1   11.00    0.67
  -2   2   1   11.72    0.67
  -2   2   1   10.73    0.69
   2   2  -1   10.90    0.66
  -2   2   1   12.09    0.67
   2   2  -1   11.82    0.66
   1  -2  -1    0.27    0.08
  -1  -2   1    0.20    0.07
  -1  -2   1    0.47    0.08
   1  -2  -1    0.14    0.06
  -1  -2   1    0.18    0.12
   1  -2  -1    0.14    0.11
   1  -2  -1    0.21    0.07
   1   2  -1    0.28    0.08
   1   2  -1    0.08    0.08
   1   2  -1    0.17    0.09
   1   2  -1    0.06    0.10
   1   2  -1    0.26    0.10
   1   2  -1    0.18    0.09
  -1   2   1    0.20    0.07
   1   2  -1    0.24    0.08
   1   2  -1    0.20    0.08
  -1   2   1    0.16    0.10
  -1   2   1    0.21    0.08
   0  -2   1    0.69    0.12
   0  -2  -1    0.47    0.13
   0  -2  -1    0.75    0.11
   0  -2   1    0.64    0.14
   0  -2   1    0.67    0.10
   0  -2  -1    0.65    0.09
   0  -2   1    0.82    0.12
   0   2  -1    0.72    0.13
   0   2   1    0.97    0.11
   0   2   1    0.94    0.11
   0   2  -1    0.75    0.15
   0   2  -1    0.71    0.10
   0   2   1    0.66    0.13
   0   2   1    0.98    0.11
   0   2  -1    0.87    0.12
   0   2  -1    1.17    0.13
   0   2   1    0.88    0.12
   0   2   1    0.79    0.09
   0   2  -1    0.92    0.11
   0   2   1    0.77    0.10
  -1  -2  -1   13.75    0.79
   1  -2   1   12.69    0.82
  -1  -2  -1   13.23    0.82
   1  -2   1   13.13    0.78
   1  -2   1   12.44    0.77
  -1  -2  -1   13.17    0.79
   1  -2   1   13.62    0.79
  -1  -2  -1   14.45    0.78
  -1  -2  -1   13.66    0.77
   1   2   1   13.10    0.79
   1   2   1   13.20    0.78
   1   2   1   13.29    0.79
   1   2   1   13.46    0.78
  -1   2  -1   13.28    0.79
  -1   2  -1   12.90    0.79
   1   2   1   12.03    0.81
  -1   2  -1   12.68    0.82
   1   2   1   14.07    0.78
  -1   2  -1   13.38    0.79
   2  -2   1    1.68    0.18
   2  -2   1    1.52    0.18
  -2  -2  -1    1.71    0.21
   2  -2   1    1.83    0.21
  -2  -2  -1    1.84    0.16
   2  -2   1    1.58    0.17
  -2  -2  -1    1.78    0.18
  -2  -2  -1    1.87    0.17
  -2   2  -1    1.75    0.18
   2   2   1    1.82    0.17
  -2   2  -1    1.81    0.20
   2   2   1    2.13    0.21
   2   2   1    1.63    0.17
   2   2   1    2.28    0.20
   2   2   1    1.47    0.19
  -2   2  -1    1.64    0.18
   2   2   1    1.83    0.16
  -2   2  -1    2.15    0.21
   2   2   1    1.62    0.16
  -3  -2  -1    4.28    0.31
   3  -2   1    4.07    0.35
   3  -2   1    4.18    0.30
  -3  -2  -1    4.17    0.29
   3  -2   1    4.11    0.31
  -3  -2  -1    4.45    0.29
  -3  -2  -1    4.08    0.32
   3  -2   1    4.17    0.30
   3  -2   1    3.95    0.29
  -3  -2  -1    4.06    0.36
  -3  -2  -1    4.50    0.31
   3   2   1    4.17    0.29
   3   2   1    3.58    0.29
   3   2   1    4.37    0.30
   3   2   1    4.23    0.32
  -3   2  -1    3.88    0.35
  -3   2  -1    4.14    0.31
  -3   2  -1    4.31    0.33
   3   2   1    4.53    0.31
  -3   2  -1    4.27    0.33
   3   2   1    4.36    0.33
   4  -2   1    0.45    0.11
   4  -2   1    0.59    0.11
  -4  -2  -1    0.55    0.15
   4  -2   1    0.45    0.11
  -4  -2  -1    0.40    0.12
  -4  -2  -1    0.44    0.13
  -4  -2  -1    0.45    0.11
   4  -2   1    0.28    0.12
  -4  -2  -1    0.56    0.09
  -4  -2  -1    0.43    0.10
   4   2   1    0.52    0.10
   4   2   1    0.37    0.08
  -4   2  -1    0.69    0.14
   4   2   1    0.48    0.13
  -4   2  -1    0.44    0.13
   4   2   1    0.55    0.12
   4   2   1    0.54    0.11
   4   2   1    0.64    0.14
  -4   2  -1    0.55    0.13
  -4   2  -1    0.51    0.10
  -4   2  -1    0.58    0.14
   5  -2   1    2.35    0.22
  -5  -2  -1    2.39    0.28
  -5  -2  -1    2.24    0.22
  -5  -2  -1    2.25    0.25
   5  -2   1    2.18    0.26
  -5  -2  -1    2.60    0.26
  -5  -2  -1    2.46    0.24
   5  -2   1    2.72    0.22
   5  -2   1    2.42    0.24
  -5  -2  -1    2.71    0.20
   5   2   1    2.38    0.23
   5   2   1    2.58    0.28
   5   2   1    2.66    0.23
  -5   2  -1    2.48    0.23
  -5   2  -1    2.42    0.27
  -5   2  -1    2.27    0.23
   5   2   1    2.18    0.22
   5   2   1    2.90    0.27
  -5   2  -1    3.02    0.30
   5   2   1    2.38    0.20
  -5   2  -1    2.82    0.28
   6  -2   1    0.07    0.08
  -6  -2  -1    0.05    0.07
  -6  -2  -1    0.07    0.14
  -6  -2  -1   -0.16    0.11
   6  -2   1   -0.02    0.12
  -6  -2  -1    0.02    0.10
   6  -2   1    0.12    0.11
   6  -2   1    0.05    0.09
  -6  -2  -1    0.12    0.13
  -6  -2  -1    0.05    0.09
   6   2   1   -0.05    0.07
   6   2   1    0.01    0.09
   6   2   1    0.00    0.05
  -6   2  -1    0.16    0.12
  -6   2  -1   -0.04    0.09
  -6   2  -1    0.08    0.13
  -6   2  -1    0.14    0.14
   6   2   1    0.07    0.12
   6   2   1    0.02    0.09
  -6   2  -1   -0.05    0.12
   6   2   1    0.06    0.13
  -7  -2  -1    6.09    0.43
  -7  -2  -1    5.96    0.46
   7  -2   1    6.13    0.45
  -7  -2  -1    6.62    0.41
  -7  -2  -1    6.74    0.47
   7  -2   1    6.37    0.45
   7  -2   1    6.09    0.43
   7  -2   1    5.76    0.46
  -7  -2  -1    5.89    0.48
  -7  -2  -1    6.21    0.53
  -7   2  -1    6.40    0.47
   7   2   1    6.84    0.50
  -7   2  -1    6.35    0.44
  -7   2  -1    6.15    0.48
   7   2   1    6.50    0.44
   7   2   1    6.10    0.46
  -7   2  -1    6.62    0.51
   7   2   1    6.52    0.43
   7   2   1    6.19    0.46
  -7   2  -1    6.17    0.46
  -8  -2  -1    0.36    0.14
   8  -2   1    0.36    0.16
  -8  -2  -1    0.51    0.18
   8  -2   1    0.27    0.13
   8  -2   1    0.51    0.17
   8  -2   1    0.54    0.12
  -8  -2  -1    0.77    0.16
  -8  -2  -1    0.50    0.16
   8   2   1    0.55    0.14
   8   2   1    0.46    0.12
  -8   2  -1    0.37    0.16
   8   2   1    0.42    0.17
  -8   2  -1    0.27    0.13
  -8   2  -1    0.28    0.19
   8   2   1    0.46    0.14
  -8   2  -1    0.71    0.18
   8   2   1    0.56    0.19
   9  -2   1    7.98    0.55
  -9  -2  -1    7.94    0.56
  -9  -2  -1    7.15    0.58
   9  -2   1    7.46    0.56
  -9  -2  -1    7.57    0.56
  -9  -2  -1    7.07    0.57
  -9  -2  -1    7.86    0.52
   9  -2   1    6.90    0.55
   9  -2   1    7.75    0.51
   9   2   1    6.76    0.58
  -9   2  -1    6.94    0.58
  -9   2  -1    8.30    0.57
   9   2   1    6.93    0.56
  -9   2  -1    8.73    0.57
   9   2   1    7.98    0.53
   9   2   1    7.75    0.52
   9   2   1    7.85    0.56
  10  -2   1    3.05    0.30
 -10  -2  -1    3.46    0.36
 -10  -2  -1    2.76    0.35
 -10  -2  -1    3.55    0.39
  10  -2   1    3.33    0.35
  10  -2   1    3.60    0.37
 -10  -2  -1    3.32    0.33
  10  -2   1    3.18    0.36
 -10  -2  -1    3.48    0.37
  10   2   1    3.75    0.32
  10   2   1    3.98    0.36
  10   2   1    3.32    0.36
  10   2   1    3.40    0.33
  10   2   1    3.57    0.38
 -10   2  -1    3.90    0.36
 -10   2  -1    3.13    0.38
 -10   2  -1    3.57    0.39
  11  -2   1    1.91    0.25
 -11  -2  -1    2.48    0.26
  11  -2   1    1.56    0.20
 -11  -2  -1    1.64    0.28
  11  -2   1    1.38    0.24
 -11  -2  -1    1.73    0.28
 -11  -2  -1    1.42    0.24
 -11  -2  -1    1.54    0.25
  11  -2   1    1.82    0.26
 -11   2  -1    1.46    0.28
  11   2   1    2.02    0.24
 -11   2  -1    1.99    0.26
  11   2   1    1.85    0.26
  11   2   1    1.76    0.26
 -11   2  -1    1.95    0.27
  11   2   1    1.90    0.30
  12  -2   1    0.25    0.18
 -12  -2  -1    0.09    0.17
  12  -2   1   -0.14    0.14
  12  -2   1   -0.03    0.09
 -12  -2  -1   -0.17    0.14
 -12  -2  -1    0.13    0.16
  12  -2   1    0.08    0.15
 -12  -2  -1   -0.05    0.22
 -12  -2  -1   -0.27    0.19
 -12   2  -1    0.05    0.24
 -12   2  -1   -0.06    0.18
  12   2   1    0.04    0.11
 -12   2  -1   -0.08    0.13
  12   2   1   -0.22    0.20
 -12   2  -1    0.00    0.18
  12   2   1   -0.09    0.15
  13  -2   1    0.62    0.19
  13  -2   1    0.50    0.20
 -13  -2  -1    0.63    0.20
 -13  -2  -1    0.54    0.26
 -13  -2  -1    0.65    0.24
  13  -2   1    0.69    0.15
 -13  -2  -1    0.99    0.22
 -13   2  -1    0.86    0.23
 -13   2  -1    0.47    0.19
  13   2   1    0.55    0.19
 -13   2  -1    0.88    0.24
  13   2   1    0.62    0.16
  13   2   1    0.64    0.25
  14  -2   1   -0.10    0.17
  14  -2   1    0.05    0.17
 -14  -2  -1    0.09    0.19
  14  -2   1    0.03    0.11
 -14  -2  -1    0.06    0.21
 -14  -2  -1   -0.05    0.16
 -14   2  -1   -0.10    0.16
  14   2   1    0.11    0.24
 -14   2  -1    0.01    0.21
  14   2   1    0.14    0.18
 -14   2  -1   -0.19    0.18
  14   2   1    0.00    0.12
  15  -2   1    0.30    0.20
 -15  -2  -1   -0.12    0.23
 -15  -2  -1    0.16    0.19
  15  -2   1    0.32    0.20
 -15  -2  -1    0.34    0.20
  15   2   1    0.18    0.14
 -15   2  -1   -0.03    0.17
  15   2   1    0.16    0.19
 -15   2  -1    0.28    0.24
 -15   2  -1    0.03    0.20
 -16  -2  -1    0.68    0.29
 -16  -2  -1    1.06    0.25
 -16  -2  -1    1.70    0.28
  16  -2   1    0.63    0.26
 -16   2  -1    1.01    0.27
 -16   2  -1    1.10    0.30
  16   2   1    1.03    0.25
 -16   2  -1    0.59    0.22
  16   2   1    0.90    0.19
 -17  -2  -1    0.41    0.22
  17  -2   1    1.09    0.32
 -17  -2  -1    0.35    0.27
 -17  -2  -1    0.71    0.25
  17   2   1    0.49    0.23
 -17   2  -1    0.67    0.27
  17   2   1    0.47    0.16
 -17   2  -1    0.17    0.26
 -17   2  -1    0.41    0.21
 -18  -2  -1    0.02    0.27
 -18  -2  -1   -0.17    0.25
 -18  -2  -1    0.26    0.21
 -18  -2  -1    0.72    0.25
  18  -2   1    0.92    0.35
  18   2   1    0.34    0.22
  18   2   1    0.35    0.16
 -18   2  -1    0.65    0.27
 -18   2  -1    0.24    0.27
 -18   2  -1    0.17    0.18
  18   2   1    0.43    0.24
 -18  -3   1    1.62    0.29
 -18  -3   1    0.76    0.32
 -18  -3   1    0.64    0.24
  18  -3  -1    1.37    0.36
 -18  -3   1    1.21    0.34
  18   3  -1    0.39    0.22
 -18   3   1    0.48    0.20
 -18   3   1    0.75    0.25
 -18   3   1    0.22    0.24
  18   3  -1    0.79    0.28
  18   3  -1    0.89    0.20
  18   3  -1    1.13    0.25
 -17  -3   1    0.40    0.23
 -17  -3   1    0.49    0.29
 -17  -3   1    1.15    0.26
 -17  -3   1    0.22    0.28
  17  -3  -1    0.23    0.23
  17  -3  -1    0.59    0.25
 -17   3   1   -0.02    0.13
 -17   3   1    0.49    0.26
  17   3  -1    0.30    0.23
  17   3  -1    0.27    0.15
  17   3  -1    0.41    0.23
  17   3  -1    0.41    0.19
 -17   3   1    0.68    0.27
 -16  -3   1    0.89    0.24
 -16  -3   1    0.73    0.32
  16  -3  -1    0.59    0.26
 -16  -3   1    0.50    0.23
  16  -3  -1    0.78    0.26
 -16  -3   1    0.47    0.29
  16   3  -1    0.60    0.18
  16   3  -1    0.64    0.19
  16   3  -1    0.02    0.21
  16   3  -1    0.56    0.23
 -16   3   1    0.30    0.18
 -16   3   1    0.97    0.28
 -16   3   1    0.33    0.25
 -15  -3   1    0.15    0.19
 -15  -3   1    0.30    0.27
 -15  -3   1   -0.18    0.23
 -15  -3   1    0.20    0.18
  15  -3  -1    0.26    0.22
  15  -3  -1    0.24    0.20
 -15   3   1    0.14    0.22
  15   3  -1    0.17    0.15
 -15   3   1    0.08    0.18
 -15   3   1   -0.04    0.20
  15   3  -1   -0.15    0.18
  15   3  -1    0.36    0.16
 -14  -3   1   -0.12    0.23
 -14  -3   1   -0.10    0.17
  14  -3  -1   -0.03    0.20
  14  -3  -1   -0.01    0.18
 -14  -3   1    0.13    0.17
  14  -3  -1    0.02    0.09
 -14  -3   1   -0.29    0.24
 -14  -3   1    0.12    0.23
 -14   3   1    0.14    0.20
  14   3  -1    0.19    0.14
  14   3  -1   -0.07    0.22
  14   3  -1    0.00    0.12
  14   3  -1   -0.08    0.18
  14   3  -1   -0.01    0.17
 -14   3   1    0.17    0.21
 -14   3   1   -0.11    0.15
 -13  -3   1    0.13    0.17
 -13  -3   1    0.18    0.24
  13  -3  -1    0.39    0.20
 -13  -3   1    0.40    0.19
  13  -3  -1    0.24    0.11
  13  -3  -1    0.33    0.19
 -13  -3   1    0.25    0.25
 -13   3   1    0.20    0.21
 -13   3   1    0.26    0.16
  13   3  -1    0.43    0.14
  13   3  -1    0.30    0.19
  13   3  -1    0.25    0.24
  13   3  -1    0.17    0.18
 -13   3   1    0.45    0.21
  13   3  -1    0.29    0.14
 -12  -3   1    2.32    0.34
  12  -3  -1    3.24    0.39
 -12  -3   1    3.02    0.32
 -12  -3   1    2.74    0.40
  12  -3  -1    2.17    0.26
 -12  -3   1    2.99    0.35
 -12  -3   1    3.08    0.38
  12  -3  -1    3.46    0.40
 -12   3   1    2.49    0.36
  12   3  -1    2.93    0.31
 -12   3   1    2.77    0.32
  12   3  -1    2.53    0.33
  12   3  -1    2.97    0.32
  12   3  -1    2.64    0.36
 -12   3   1    2.85    0.33
  12   3  -1    3.08    0.29
 -11  -3   1   27.43    1.60
 -11  -3   1   24.23    1.61
  11  -3  -1   26.03    1.53
  11  -3  -1   27.94    1.64
  11  -3  -1   28.25    1.60
 -11  -3   1   25.69    1.66
 -11  -3   1   27.40    1.57
 -11  -3   1   24.19    1.57
 -11   3   1   27.54    1.66
 -11   3   1   27.13    1.58
  11   3  -1   24.93    1.53
 -11   3   1   27.49    1.54
  11   3  -1   25.33    1.57
  11   3  -1   25.62    1.55
  11   3  -1   24.17    1.60
  11   3  -1   25.30    1.59
 -11   3   1   25.43    1.57
  11   3  -1   26.62    1.57
  10  -3  -1   17.92    1.13
 -10  -3   1   17.89    1.17
  10  -3  -1   19.31    1.22
 -10  -3   1   20.42    1.17
 -10  -3   1   19.07    1.21
  10  -3  -1   18.72    1.19
 -10  -3   1   19.89    1.20
 -10  -3   1   19.57    1.26
  10   3  -1   18.96    1.16
  10   3  -1   18.39    1.18
 -10   3   1   19.86    1.17
  10   3  -1   19.16    1.15
 -10   3   1   16.47    1.18
 -10   3   1   20.01    1.25
 -10   3   1   19.13    1.14
  10   3  -1   18.92    1.20
  10   3  -1   19.44    1.19
  -9  -3   1    5.45    0.44
  -9  -3   1    5.40    0.56
  -9  -3   1    5.57    0.51
   9  -3  -1    5.42    0.46
   9  -3  -1    5.60    0.48
  -9  -3   1    5.39    0.47
   9  -3  -1    5.61    0.41
  -9  -3   1    5.24    0.47
   9   3  -1    6.57    0.53
   9   3  -1    5.69    0.48
   9   3  -1    5.63    0.46
  -9   3   1    4.87    0.48
  -9   3   1    6.02    0.47
  -9   3   1    6.08    0.54
  -9   3   1    6.51    0.44
   9   3  -1    6.14    0.44
   9   3  -1    5.49    0.44
  -8  -3   1    1.43    0.23
  -8  -3   1    1.37    0.21
   8  -3  -1    1.33    0.17
  -8  -3   1    1.30    0.27
   8  -3  -1    1.49    0.23
   8  -3  -1    1.89    0.26
  -8  -3   1    1.44    0.25
  -8  -3   1    1.57    0.23
   8   3  -1    2.02    0.28
  -8   3   1    1.23    0.26
   8   3  -1    1.29    0.16
   8   3  -1    1.55    0.20
   8   3  -1    1.69    0.21
   8   3  -1    1.91    0.26
   8   3  -1    1.48    0.22
  -8   3   1    1.44    0.24
  -8   3   1    1.45    0.19
  -8   3   1    1.65    0.23
  -7  -3   1    1.36    0.24
  -7  -3   1    1.12    0.20
  -7  -3   1    1.65    0.22
   7  -3  -1    1.34    0.20
   7  -3  -1    1.30    0.16
   7  -3  -1    1.21    0.20
  -7  -3   1    1.27    0.26
  -7  -3   1    0.84    0.18
   7   3  -1    1.18    0.21
   7   3  -1    1.41    0.20
   7   3  -1    1.35    0.20
   7   3  -1    1.02    0.15
  -7   3   1    1.62    0.26
  -7   3   1    1.44    0.18
  -7   3   1    1.49    0.22
   7   3  -1    1.34    0.20
   7   3  -1    1.56    0.24
   6  -3  -1   -0.05    0.08
  -6  -3   1   -0.02    0.11
  -6  -3   1    0.14    0.14
  -6  -3   1    0.21    0.12
  -6  -3   1    0.06    0.16
  -6  -3   1   -0.17    0.16
   6  -3  -1    0.04    0.11
   6  -3  -1    0.15    0.12
   6   3  -1    0.24    0.16
  -6   3   1    0.06    0.09
   6   3  -1    0.09    0.10
   6   3  -1    0.25    0.15
   6   3  -1    0.01    0.07
   6   3  -1   -0.04    0.11
  -6   3   1    0.01    0.14
   6   3  -1    0.04    0.11
  -6   3   1    0.05    0.15
   6   3  -1    0.03    0.14
  -6   3   1    0.01    0.10
  -5  -3   1   12.83    0.79
   5  -3  -1   12.75    0.80
  -5  -3   1   12.92    0.80
  -5  -3   1   12.19    0.79
   5  -3  -1   12.49    0.78
  -5  -3   1   11.87    0.81
   5  -3  -1   12.44    0.80
  -5  -3   1   14.20    0.88
   5   3  -1   12.72    0.80
   5   3  -1   13.65    0.80
   5   3  -1   12.67    0.78
   5   3  -1   12.15    0.79
  -5   3   1   12.04    0.83
  -5   3   1   12.92    0.79
  -5   3   1   12.72    0.79
   5   3  -1   12.80    0.79
   5   3  -1   14.17    0.82
   5   3  -1   12.54    0.85
   5   3  -1   11.98    0.79
  -5   3   1   12.39    0.78
   4  -3  -1   32.17    1.86
   4  -3  -1   31.39    1.87
  -4  -3   1   29.85    1.84
  -4  -3   1   31.73    1.85
  -4  -3   1   30.39    1.86
  -4  -3   1   33.65    1.85
   4  -3  -1   32.54    1.85
   4  -3  -1   32.27    1.88
  -4  -3   1   32.05    1.90
  -4  -3   1   34.59    1.85
  -4   3   1   32.24    1.84
   4   3  -1   31.65    1.89
   4   3  -1   33.65    1.86
  -4   3   1   32.11    1.89
   4   3  -1   32.44    1.86
   4   3  -1   33.11    1.85
   4   3  -1   31.90    1.86
   4   3  -1   31.37    1.84
   4   3  -1   30.33    1.85
  -4   3   1   30.91    1.85
  -4   3   1   30.76    1.85
   3  -3  -1    7.01    0.46
   3  -3  -1    7.67    0.47
  -3  -3   1    6.47    0.46
  -3  -3   1    6.93    0.47
   3  -3  -1    6.81    0.47
  -3  -3   1    6.95    0.54
   3  -3  -1    6.86    0.51
  -3  -3   1    6.55    0.46
  -3  -3   1    6.50    0.46
  -3   3   1    7.49    0.46
   3   3  -1    7.44    0.49
   3   3  -1    6.90    0.47
   3   3  -1    6.60    0.45
   3   3  -1    7.34    0.49
   3   3  -1    6.67    0.47
  -3   3   1    6.49    0.46
  -3   3   1    5.72    0.50
   3   3  -1    6.68    0.53
   3   3  -1    7.51    0.47
   3   3  -1    6.62    0.46
   2  -3  -1    0.36    0.09
   2  -3  -1    0.17    0.10
   2  -3  -1    0.51    0.12
   2  -3  -1    0.60    0.17
  -2  -3   1    0.73    0.13
  -2  -3   1    0.30    0.10
  -2  -3   1    0.56    0.16
   2   3  -1    0.61    0.14
   2   3  -1    0.48    0.15
   2   3  -1    0.65    0.15
  -2   3   1    0.53    0.11
   2   3  -1    0.36    0.10
   2   3  -1    0.40    0.11
   2   3  -1    0.52    0.12
   2   3  -1    0.71    0.12
   2   3  -1    0.37    0.11
  -2   3   1    0.42    0.15
   2   3  -1    0.34    0.14
   1  -3  -1    1.98    0.21
  -1  -3   1    1.83    0.25
  -1  -3   1    2.06    0.21
  -1  -3   1    1.98    0.21
   1  -3  -1    1.77    0.20
   1  -3  -1    1.86    0.18
   1  -3  -1    1.82    0.24
   1   3  -1    1.73    0.24
  -1   3   1    1.86    0.20
   1   3  -1    2.12    0.24
  -1   3   1    2.21    0.20
   1   3  -1    2.06    0.21
   1   3  -1    2.08    0.22
  -1   3   1    2.03    0.24
  -1   3   1    1.78    0.19
   1   3  -1    1.89    0.20
  -1   3   1    2.04    0.22
   1   3  -1    2.33    0.23
   1   3  -1    1.84    0.19
   1   3  -1    2.06    0.22
   0  -3  -1    0.24    0.15
   0  -3   1    0.15    0.08
   0  -3  -1    0.26    0.08
   0  -3   1    0.16    0.16
   0   3   1    0.10    0.09
   0   3  -1    0.08    0.14
   0   3  -1    0.24    0.10
   0   3  -1    0.25    0.10
   0   3  -1    0.35    0.14
   0   3   1    0.27    0.09
   0   3  -1    0.64    0.12
   0   3   1    0.45    0.12
   0   3   1    0.45    0.10
   0   3   1    0.21    0.14
   0   3   1    0.14    0.09
   0   3  -1    0.13    0.12
  -1  -3  -1    1.90    0.25
  -1  -3  -1    2.35    0.23
   1  -3   1    2.54    0.19
   1  -3   1    2.11    0.22
  -1  -3  -1    2.12    0.21
   1  -3   1    2.03    0.26
   1   3   1    2.25    0.23
   1   3   1    2.21    0.21
   1   3   1    2.15    0.22
  -1   3  -1    2.01    0.25
   1   3   1    2.04    0.22
   1   3   1    2.12    0.21
   1   3   1    1.97    0.25
   1   3   1    2.30    0.22
  -2  -3  -1   28.66    1.62
   2  -3   1   27.93    1.62
   2  -3   1   27.43    1.59
   2  -3   1   25.56    1.56
  -2  -3  -1   27.45    1.55
  -2  -3  -1   27.22    1.56
   2  -3   1   27.23    1.57
   2   3   1   26.43    1.55
   2   3   1   26.02    1.55
   2   3   1   27.70    1.58
  -2   3  -1   25.90    1.57
   2   3   1   26.24    1.57
   2   3   1   26.34    1.57
  -2   3  -1   30.34    1.58
   2   3   1   26.53    1.56
  -2   3  -1   26.05    1.61
   2   3   1   25.65    1.60
  -3  -3  -1   19.76    1.25
   3  -3   1   20.65    1.30
   3  -3   1   20.41    1.25
  -3  -3  -1   22.32    1.25
  -3  -3  -1   21.81    1.30
   3  -3   1   21.12    1.27
  -3  -3  -1   20.11    1.24
  -3  -3  -1   21.83    1.24
  -3   3  -1   21.63    1.26
  -3   3  -1   21.43    1.26
  -3   3  -1   20.70    1.30
   3   3   1   20.41    1.25
   3   3   1   21.00    1.24
   3   3   1   23.08    1.25
   3   3   1   20.85    1.29
  -3   3  -1   21.83    1.26
   3   3   1   19.54    1.24
   3   3   1   22.40    1.26
   3   3   1   21.43    1.26
  -4  -3  -1   10.95    0.68
  -4  -3  -1   10.87    0.69
  -4  -3  -1   10.66    0.67
  -4  -3  -1   10.34    0.75
  -4  -3  -1   10.28    0.69
   4  -3   1   10.42    0.68
   4  -3   1   10.56    0.69
   4   3   1   11.57    0.71
   4   3   1   11.01    0.67
  -4   3  -1   11.04    0.71
  -4   3  -1   10.82    0.70
   4   3   1   10.22    0.68
   4   3   1   10.44    0.68
   4   3   1   10.22    0.67
  -4   3  -1   11.11    0.74
  -4   3  -1   10.13    0.69
   4   3   1   10.98    0.69
   5  -3   1    0.08    0.10
  -5  -3  -1    0.03    0.14
  -5  -3  -1    0.25    0.17
  -5  -3  -1    0.08    0.14
  -5  -3  -1    0.09    0.10
   5  -3   1    0.19    0.13
   5  -3   1    0.21    0.10
  -5  -3  -1    0.12    0.12
  -5   3  -1    0.26    0.16
   5   3   1    0.14    0.08
   5   3   1    0.31    0.16
  -5   3  -1    0.11    0.11
   5   3   1    0.08    0.09
   5   3   1    0.12    0.12
   5   3   1   -0.07    0.11
  -5   3  -1    0.16    0.16
  -5   3  -1    0.26    0.16
  -5   3  -1   -0.09    0.14
   5   3   1    0.22    0.15
   6  -3   1    1.09    0.19
  -6  -3  -1    0.99    0.21
  -6  -3  -1    1.01    0.20
  -6  -3  -1    1.02    0.17
   6  -3   1    1.03    0.16
   6  -3   1    1.21    0.19
  -6  -3  -1    1.12    0.24
  -6  -3  -1    1.01    0.18
  -6   3  -1    0.58    0.19
  -6   3  -1    0.91    0.18
  -6   3  -1    1.09    0.23
   6   3   1    1.72    0.25
   6   3   1    1.16    0.21
  -6   3  -1    1.24    0.22
   6   3   1    1.09    0.17
   6   3   1    1.00    0.18
   6   3   1    1.16    0.17
   6   3   1    1.08    0.16
   7  -3   1    0.45    0.14
  -7  -3  -1    0.44    0.19
  -7  -3  -1    0.57    0.15
   7  -3   1    0.52    0.15
  -7  -3  -1    0.66    0.22
  -7  -3  -1    0.54    0.17
  -7  -3  -1    0.70    0.19
   7   3   1    0.54    0.16
   7   3   1    0.65    0.14
  -7   3  -1    0.84    0.16
   7   3   1    0.20    0.13
   7   3   1    0.49    0.18
   7   3   1    0.79    0.21
  -7   3  -1    0.64    0.20
  -7   3  -1    0.61    0.20
  -7   3  -1    0.18    0.18
  -7   3  -1    0.48    0.20
   7   3   1    0.56    0.13
   8  -3   1   17.65    1.13
  -8  -3  -1   16.58    1.13
  -8  -3  -1   17.46    1.15
   8  -3   1   18.42    1.14
  -8  -3  -1   18.85    1.20
   8  -3   1   18.54    1.11
  -8  -3  -1   18.47    1.10
  -8  -3  -1   18.52    1.13
  -8   3  -1   17.33    1.14
   8   3   1   18.70    1.12
   8   3   1   17.85    1.13
  -8   3  -1   19.97    1.20
   8   3   1   18.57    1.08
  -8   3  -1   19.00    1.12
  -8   3  -1   17.28    1.14
  -8   3  -1   18.73    1.13
   8   3   1   18.65    1.13
   8   3   1   18.14    1.15
   8   3   1   17.35    1.09
  -9  -3  -1   24.05    1.58
  -9  -3  -1   27.04    1.54
  -9  -3  -1   26.64    1.64
   9  -3   1   25.58    1.57
  -9  -3  -1   24.31    1.56
   9  -3   1   25.59    1.54
  -9  -3  -1   26.66    1.57
   9  -3   1   25.74    1.57
   9   3   1   27.49    1.56
  -9   3  -1   27.34    1.64
  -9   3  -1   25.92    1.57
  -9   3  -1   28.36    1.55
   9   3   1   26.27    1.53
   9   3   1   26.22    1.57
  -9   3  -1   25.74    1.56
   9   3   1   26.42    1.59
   9   3   1   26.17    1.56
  -9   3  -1   23.49    1.58
  10  -3   1   11.16    0.76
 -10  -3  -1   11.83    0.86
  10  -3   1   11.18    0.73
 -10  -3  -1   12.09    0.74
 -10  -3  -1   10.96    0.79
 -10  -3  -1   10.43    0.76
  10  -3   1   10.69    0.76
 -10  -3  -1   11.36    0.77
 -10   3  -1   11.67    0.74
  10   3   1   10.76    0.77
 -10   3  -1   12.25    0.77
  10   3   1   10.45    0.76
  10   3   1   11.44    0.79
 -10   3  -1    9.53    0.79
  10   3   1   11.17    0.72
 -10   3  -1   11.71    0.78
  10   3   1   10.81    0.74
 -10   3  -1   11.90    0.85
 -11  -3  -1    1.41    0.24
 -11  -3  -1    1.30    0.28
 -11  -3  -1    1.40    0.31
 -11  -3  -1    1.48    0.22
  11  -3   1    1.41    0.24
  11  -3   1    1.27    0.19
  11   3   1    1.45    0.23
  11   3   1    1.60    0.27
  11   3   1    1.62    0.30
 -11   3  -1    1.70    0.28
 -11   3  -1    1.31    0.25
 -11   3  -1    1.16    0.28
  11   3   1    1.35    0.22
 -12  -3  -1    0.20    0.22
 -12  -3  -1    0.29    0.18
 -12  -3  -1    0.41    0.17
  12  -3   1    0.45    0.19
 -12  -3  -1    0.51    0.25
  12  -3   1    0.35    0.14
  12   3   1    0.48    0.17
  12   3   1    0.39    0.15
  12   3   1    0.22    0.21
 -12   3  -1    0.46    0.20
 -12   3  -1    0.26    0.20
  12   3   1    0.02    0.21
 -13  -3  -1    0.30    0.24
  13  -3   1    0.24    0.13
 -13  -3  -1    0.66    0.19
 -13  -3  -1    0.20    0.18
  13  -3   1    0.34    0.21
 -13  -3  -1   -0.06    0.24
 -13  -3  -1    0.05    0.22
 -13   3  -1    0.42    0.22
 -13   3  -1    0.26    0.22
  13   3   1    0.16    0.13
  13   3   1    0.52    0.21
  13   3   1    0.12    0.24
 -13   3  -1    0.25    0.18
 -14  -3  -1   -0.01    0.16
 -14  -3  -1    0.02    0.16
  14  -3   1    0.01    0.18
 -14  -3  -1   -0.26    0.21
 -14  -3  -1    0.26    0.26
  14  -3   1   -0.09    0.12
 -14   3  -1   -0.19    0.21
 -14   3  -1   -0.06    0.17
  14   3   1   -0.11    0.23
 -14   3  -1   -0.06    0.20
  14   3   1    0.03    0.13
  14   3   1    0.05    0.20
 -15  -3  -1    2.90    0.47
 -15  -3  -1    2.41    0.36
  15  -3   1    2.74    0.42
 -15  -3  -1    2.56    0.42
  15  -3   1    2.98    0.37
 -15  -3  -1    3.35    0.36
  15  -3   1    2.43    0.29
  15   3   1    2.06    0.33
 -15   3  -1    2.42    0.34
 -15   3  -1    2.39    0.36
  15   3   1    3.08    0.34
 -15   3  -1    2.63    0.38
  16  -3   1    0.07    0.15
  16  -3   1    0.12    0.23
 -16  -3  -1    0.24    0.27
 -16  -3  -1    0.13    0.29
  16  -3   1   -0.02    0.26
 -16  -3  -1    0.45    0.23
 -16  -3  -1    0.55    0.22
  16   3   1    0.14    0.16
 -16   3  -1    0.24    0.18
 -16   3  -1    0.33    0.26
  16   3   1    0.12    0.20
  16   3   1    0.04    0.20
 -16   3  -1    0.35    0.25
 -17  -3  -1    0.07    0.21
  17  -3   1    0.11    0.25
  17  -3   1   -0.11    0.22
 -17  -3  -1   -0.06    0.27
 -17  -3  -1    0.23    0.22
 -17  -3  -1    0.14    0.26
  17   3   1    0.06    0.17
  17   3   1   -0.07    0.22
 -17   3  -1   -0.10    0.22
 -17   3  -1   -0.16    0.22
 -17   3  -1   -0.01    0.16
  17   3   1   -0.09    0.17
  17  -4  -1   -0.05    0.26
 -17  -4   1    0.15    0.20
 -17  -4   1    0.07    0.24
 -17  -4   1   -0.05    0.30
 -17  -4   1   -0.09    0.23
  17  -4  -1   -0.26    0.21
  17   4  -1   -0.06    0.18
 -17   4   1    0.07    0.22
 -17   4   1   -0.11    0.16
  17   4  -1    0.02    0.17
  17   4  -1    0.18    0.20
 -17   4   1   -0.11    0.21
 -16  -4   1   -0.09    0.27
 -16  -4   1   -0.25    0.21
 -16  -4   1    0.18    0.20
  16  -4  -1    0.31    0.26
  16  -4  -1    0.06    0.21
 -16  -4   1    0.27    0.27
  16   4  -1   -0.08    0.17
 -16   4   1   -0.09    0.20
  16   4  -1   -0.10    0.15
 -16   4   1    0.04    0.22
  16   4  -1   -0.15    0.17
 -16   4   1   -0.21    0.14
  15  -4  -1   -0.08    0.20
 -15  -4   1   -0.19    0.18
  15  -4  -1   -0.18    0.20
 -15  -4   1    0.15    0.28
 -15  -4   1    0.19    0.17
 -15  -4   1   -0.30    0.23
  15  -4  -1   -0.06    0.12
 -15   4   1    0.21    0.26
  15   4  -1   -0.22    0.21
  15   4  -1    0.04    0.16
  15   4  -1    0.04    0.19
 -15   4   1   -0.03    0.22
 -15   4   1   -0.26    0.15
 -14  -4   1   -0.13    0.24
 -14  -4   1    0.20    0.18
 -14  -4   1   -0.09    0.24
 -14  -4   1    0.29    0.22
  14  -4  -1    0.12    0.21
  14  -4  -1   -0.02    0.11
  14  -4  -1   -0.01    0.20
  14   4  -1    0.07    0.15
 -14   4   1   -0.05    0.21
  14   4  -1   -0.03    0.26
  14   4  -1   -0.11    0.21
  14   4  -1    0.12    0.20
 -14   4   1    0.16    0.24
 -14   4   1    0.10    0.15
  13  -4  -1    1.48    0.21
 -13  -4   1    1.56    0.32
 -13  -4   1    2.11    0.28
  13  -4  -1    2.09    0.32
  13  -4  -1    2.29    0.36
 -13  -4   1    1.64    0.31
 -13  -4   1    2.11    0.39
 -13   4   1    1.48    0.27
 -13   4   1    2.22    0.26
  13   4  -1    1.95    0.30
  13   4  -1    1.45    0.29
 -13   4   1    2.04    0.32
  13   4  -1    1.52    0.36
  13   4  -1    1.67    0.26
  13   4  -1    1.46    0.30
  12  -4  -1    1.40    0.20
  12  -4  -1    1.63    0.31
 -12  -4   1    1.61    0.35
 -12  -4   1    1.55    0.25
 -12  -4   1    1.21    0.30
  12  -4  -1    1.51    0.28
 -12  -4   1    1.43    0.27
 -12   4   1    1.68    0.27
  12   4  -1    1.08    0.30
  12   4  -1    0.99    0.26
 -12   4   1    1.35    0.21
 -12   4   1    1.64    0.28
  12   4  -1    1.41    0.24
  12   4  -1    1.19    0.22
  12   4  -1    1.13    0.26
 -11  -4   1    3.67    0.48
 -11  -4   1    3.93    0.42
  11  -4  -1    4.47    0.45
 -11  -4   1    3.74    0.43
 -11  -4   1    3.51    0.38
  11  -4  -1    4.09    0.35
  11  -4  -1    4.62    0.45
  11   4  -1    3.34    0.36
 -11   4   1    4.11    0.38
 -11   4   1    3.17    0.40
  11   4  -1    4.38    0.39
 -11   4   1    3.98    0.43
  11   4  -1    2.85    0.38
  11   4  -1    3.62    0.40
  11   4  -1    4.21    0.46
  10  -4  -1    1.70    0.30
 -10  -4   1    2.11    0.27
 -10  -4   1    1.29    0.30
  10  -4  -1    1.65    0.21
  10  -4  -1    1.83    0.28
 -10  -4   1    2.30    0.30
 -10  -4   1    1.55    0.29
  10   4  -1    1.80    0.33
  10   4  -1    1.66    0.24
 -10   4   1    1.94    0.28
  10   4  -1    2.11    0.26
  10   4  -1    1.51    0.28
 -10   4   1    1.94    0.25
  10   4  -1    1.45    0.21
  10   4  -1    1.58    0.28
   9  -4  -1    1.19    0.22
  -9  -4   1    1.31    0.23
  -9  -4   1    1.53    0.27
  -9  -4   1    1.29    0.22
  -9  -4   1    1.34    0.30
  -9  -4   1    1.62    0.27
   9  -4  -1    1.54    0.20
   9  -4  -1    1.28    0.25
   9   4  -1    1.27    0.26
   9   4  -1    1.20    0.23
   9   4  -1    0.79    0.18
   9   4  -1    1.40    0.21
  -9   4   1    1.04    0.24
  -9   4   1    1.45    0.25
   9   4  -1    1.08    0.27
  -9   4   1    0.86    0.19
   9   4  -1    1.25    0.22
  -9   4   1    1.06    0.28
   9   4  -1    0.74    0.18
   8  -4  -1    0.08    0.13
  -8  -4   1    0.13    0.15
  -8  -4   1    0.04    0.13
  -8  -4   1   -0.15    0.18
  -8  -4   1   -0.24    0.17
   8  -4  -1    0.05    0.15
   8  -4  -1   -0.04    0.09
  -8  -4   1    0.07    0.18
  -8   4   1   -0.05    0.16
   8   4  -1    0.01    0.13
  -8   4   1   -0.12    0.17
   8   4  -1   -0.01    0.12
  -8   4   1    0.16    0.13
   8   4  -1   -0.04    0.19
   8   4  -1   -0.09    0.13
   8   4  -1    0.04    0.16
   8   4  -1   -0.07    0.16
  -7  -4   1    0.23    0.17
   7  -4  -1    0.35    0.16
  -7  -4   1    0.45    0.16
  -7  -4   1    0.29    0.20
  -7  -4   1    0.13    0.18
  -7  -4   1    0.08    0.15
   7  -4  -1    0.37    0.17
   7  -4  -1    0.34    0.12
   7   4  -1    0.48    0.15
  -7   4   1    0.35    0.15
   7   4  -1    0.06    0.13
   7   4  -1    0.25    0.19
  -7   4   1    0.38    0.20
   7   4  -1    0.17    0.14
   7   4  -1    0.49    0.19
  -7   4   1    0.40    0.19
   7   4  -1    0.27    0.17
   6  -4  -1    0.15    0.13
  -6  -4   1   -0.06    0.17
   6  -4  -1    0.01    0.13
  -6  -4   1    0.10    0.14
  -6  -4   1    0.07    0.13
  -6  -4   1    0.04    0.17
   6  -4  -1    0.01    0.09
  -6  -4   1   -0.16    0.18
   6   4  -1   -0.01    0.16
  -6   4   1    0.09    0.17
   6   4  -1   -0.03    0.12
   6   4  -1    0.03    0.17
  -6   4   1   -0.23    0.11
  -6   4   1    0.04    0.17
   6   4  -1   -0.07    0.13
   6   4  -1   -0.05    0.10
   6   4  -1    0.13    0.20
   5  -4  -1   -0.02    0.12
   5  -4  -1   -0.01    0.12
   5  -4  -1    0.02    0.09
  -5  -4   1    0.00    0.13
  -5  -4   1   -0.04    0.19
  -5  -4   1   -0.03    0.13
  -5  -4   1   -0.15    0.15
  -5  -4   1    0.12    0.17
   5   4  -1    0.22    0.17
   5   4  -1    0.10    0.13
  -5   4   1    0.09    0.13
   5   4  -1    0.09    0.12
  -5   4   1   -0.21    0.15
   5   4  -1    0.24    0.18
   5   4  -1   -0.05    0.12
   5   4  -1    0.07    0.17
  -5   4   1   -0.08    0.16
   5   4  -1   -0.09    0.15
   4  -4  -1    6.55    0.60
  -4  -4   1    7.75    0.64
   4  -4  -1    7.82    0.56
  -4  -4   1    7.31    0.54
   4  -4  -1    7.79    0.54
  -4  -4   1    7.74    0.54
   4  -4  -1    7.20    0.52
  -4  -4   1    7.61    0.55
   4   4  -1    7.84    0.55
   4   4  -1    7.73    0.57
   4   4  -1    7.44    0.53
   4   4  -1    7.92    0.58
   4   4  -1    7.57    0.62
  -4   4   1    6.97    0.55
   4   4  -1    7.89    0.57
   4   4  -1    7.68    0.55
   4   4  -1    8.04    0.55
  -4   4   1    8.41    0.56
  -4   4   1    7.09    0.61
   3  -4  -1    0.66    0.17
  -3  -4   1    0.97    0.16
   3  -4  -1    0.53    0.14
   3  -4  -1    0.64    0.13
  -3  -4   1    0.67    0.21
   3  -4  -1    0.71    0.21
  -3   4   1    0.75    0.21
   3   4  -1    0.85    0.17
   3   4  -1    0.33    0.13
  -3   4   1    0.76    0.16
   3   4  -1    0.60    0.15
   3   4  -1    0.93    0.20
  -3   4   1    0.74    0.17
   3   4  -1    0.70    0.21
   2  -4  -1    7.84    0.54
   2  -4  -1    7.64    0.55
  -2  -4   1    8.31    0.64
   2  -4  -1    7.88    0.63
   2  -4  -1    7.58    0.52
  -2  -4   1    7.41    0.54
  -2  -4   1    7.75    0.54
   2   4  -1    8.22    0.55
   2   4  -1    7.97    0.57
  -2   4   1    7.52    0.54
   2   4  -1    7.99    0.55
   2   4  -1    7.27    0.53
  -2   4   1    7.49    0.52
   2   4  -1    8.29    0.57
  -2   4   1    7.17    0.55
   2   4  -1    8.76    0.58
  -2   4   1    7.64    0.62
   2   4  -1    7.32    0.63
   2   4  -1    7.51    0.55
   1  -4  -1    0.37    0.14
  -1  -4   1    0.04    0.19
   1  -4  -1    0.23    0.11
  -1  -4   1    0.22    0.12
   1   4  -1    0.53    0.16
   1   4  -1    0.12    0.13
   1   4  -1   -0.03    0.15
   1   4  -1    0.08    0.12
   1   4  -1    0.21    0.12
   1   4  -1   -0.18    0.17
  -1   4   1    0.92    0.22
   1   4  -1    0.24    0.17
   0  -4   1    0.65    0.21
   0  -4  -1    0.27    0.20
   0   4   1    0.48    0.17
   0   4  -1    0.64    0.15
   0   4  -1    0.62    0.21
   0   4   1    0.18    0.13
   0   4  -1    1.01    0.16
   1  -4   1    6.21    0.55
  -1  -4  -1    5.32    0.44
  -1  -4  -1    5.61    0.53
   1  -4   1    5.30    0.44
   1  -4   1    5.83    0.40
  -1  -4  -1    5.16    0.44
   1   4   1    5.63    0.52
  -1   4  -1    5.71    0.44
  -1   4  -1    7.11    0.49
   1   4   1    5.97    0.45
  -1   4  -1    6.30    0.46
   1   4   1    6.01    0.44
  -1   4  -1    6.38    0.45
   1   4   1    6.25    0.44
  -1   4  -1    6.80    0.47
   1   4   1    5.12    0.45
   1   4   1    5.69    0.45
  -1   4  -1    5.37    0.53
   2  -4   1    5.06    0.49
   2  -4   1    4.09    0.37
   2  -4   1    3.74    0.32
   2  -4   1    3.68    0.34
  -2  -4  -1    5.49    0.48
  -2   4  -1    3.96    0.40
   2   4   1    4.91    0.35
  -2   4  -1    4.15    0.35
  -2   4  -1    3.74    0.35
  -2   4  -1    3.71    0.44
  -2   4  -1    3.50    0.40
  -2   4  -1    3.64    0.37
   2   4   1    4.68    0.38
   2   4   1    4.33    0.37
   2   4   1    4.28    0.46
   2   4   1    4.35    0.36
  -3  -4  -1    2.09    0.25
   3  -4   1    2.00    0.30
   3  -4   1    1.47    0.22
   3  -4   1    2.09    0.24
  -3  -4  -1    1.78    0.29
   3  -4   1    1.91    0.24
   3   4   1    2.28    0.25
  -3   4  -1    2.09    0.25
   3   4   1    1.73    0.21
   3   4   1    1.90    0.23
   3   4   1    2.22    0.25
  -3   4  -1    2.25    0.29
  -3   4  -1    1.81    0.27
   3   4   1    1.78    0.25
   3   4   1    1.89    0.30
  -3   4  -1    1.86    0.30
  -4  -4  -1    0.26    0.19
  -4  -4  -1   -0.10    0.13
  -4  -4  -1    0.05    0.12
  -4  -4  -1   -0.04    0.15
   4  -4   1    0.12    0.13
   4  -4   1    0.21    0.19
   4  -4   1    0.07    0.13
   4  -4   1   -0.07    0.10
   4   4   1    0.00    0.12
   4   4   1   -0.01    0.12
  -4   4  -1   -0.11    0.18
   4   4   1    0.15    0.18
   4   4   1   -0.10    0.11
   4   4   1   -0.04    0.16
   4   4   1   -0.03    0.17
  -4   4  -1    0.00    0.12
  -4   4  -1   -0.12    0.16
  -4   4  -1   -0.16    0.16
   4   4   1    0.09    0.18
  -5  -4  -1    0.43    0.15
  -5  -4  -1    0.36    0.20
  -5  -4  -1    0.44    0.17
   5  -4   1    0.33    0.14
  -5  -4  -1    0.09    0.15
   5  -4   1    0.53    0.16
   5  -4   1    0.06    0.10
   5   4   1    0.23    0.19
  -5   4  -1    0.54    0.20
  -5   4  -1    0.34    0.21
   5   4   1    0.42    0.13
   5   4   1    0.54    0.20
  -5   4  -1    0.28    0.13
   5   4   1    0.24    0.14
   5   4   1    0.36    0.15
  -6  -4  -1   -0.03    0.13
  -6  -4  -1   -0.05    0.16
   6  -4   1    0.06    0.10
   6  -4   1    0.10    0.14
   6  -4   1    0.17    0.13
  -6  -4  -1   -0.05    0.12
  -6  -4  -1   -0.21    0.17
  -6  -4  -1    0.07    0.16
   6   4   1    0.02    0.12
  -6   4  -1   -0.36    0.18
   6   4   1    0.02    0.13
   6   4   1    0.05    0.12
  -6   4  -1    0.07    0.13
  -6   4  -1   -0.16    0.17
   6   4   1    0.05    0.19
   6   4   1   -0.06    0.17
  -7  -4  -1   -0.05    0.16
   7  -4   1   -0.09    0.13
   7  -4   1    0.11    0.14
  -7  -4  -1    0.10    0.14
  -7  -4  -1   -0.05    0.16
   7  -4   1    0.12    0.12
  -7  -4  -1    0.19    0.13
  -7  -4  -1    0.06    0.19
   7   4   1    0.23    0.18
  -7   4  -1    0.14    0.14
  -7   4  -1    0.28    0.19
   7   4   1    0.13    0.20
   7   4   1    0.18    0.14
  -7   4  -1    0.14    0.20
   7   4   1    0.10    0.12
  -7   4  -1    0.02    0.18
   7   4   1   -0.01    0.11
  -8  -4  -1    1.45    0.25
   8  -4   1    0.83    0.17
  -8  -4  -1    1.22    0.27
   8  -4   1    0.91    0.20
   8  -4   1    1.05    0.23
  -8  -4  -1    0.93    0.19
  -8  -4  -1    0.80    0.19
  -8  -4  -1    0.46    0.21
   8   4   1    0.84    0.19
  -8   4  -1    0.83    0.22
   8   4   1    0.94    0.17
  -8   4  -1    0.92    0.26
   8   4   1    1.09    0.25
   8   4   1    1.21    0.24
   8   4   1    0.67    0.19
  -8   4  -1    0.96    0.20
  -8   4  -1    0.99    0.23
  -9  -4  -1   -0.03    0.19
  -9  -4  -1    0.31    0.17
   9  -4   1   -0.06    0.10
   9  -4   1   -0.15    0.14
  -9  -4  -1    0.29    0.15
  -9  -4  -1    0.32    0.20
   9  -4   1    0.24    0.19
  -9   4  -1   -0.07    0.20
  -9   4  -1   -0.03    0.14
  -9   4  -1    0.36    0.19
   9   4   1    0.19    0.13
   9   4   1   -0.01    0.19
   9   4   1   -0.39    0.17
   9   4   1    0.31    0.13
  10  -4   1    0.37    0.20
 -10  -4  -1   -0.03    0.19
  10  -4   1    0.36    0.19
 -10  -4  -1    0.24    0.16
 -10  -4  -1    0.26    0.17
  10  -4   1    0.27    0.13
 -10  -4  -1    0.28    0.22
 -10   4  -1    0.05    0.19
  10   4   1   -0.01    0.13
  10   4   1    0.30    0.15
 -10   4  -1    0.08    0.19
 -10   4  -1    0.29    0.17
  10   4   1    0.15    0.21
 -10   4  -1   -0.18    0.20
  10   4   1    0.17    0.19
  11  -4   1    0.09    0.17
  11  -4   1    0.25    0.19
 -11  -4  -1    0.22    0.16
 -11  -4  -1    0.08    0.22
  11  -4   1    0.06    0.12
 -11  -4  -1    0.09    0.21
 -11  -4  -1    0.05    0.17
 -11   4  -1    0.04    0.19
 -11   4  -1    0.24    0.21
  11   4   1   -0.07    0.21
 -11   4  -1    0.28    0.17
  11   4   1   -0.02    0.19
  11   4   1    0.30    0.16
  11   4   1    0.40    0.16
 -12  -4  -1    0.29    0.24
  12  -4   1    0.38    0.23
  12  -4   1    0.14    0.14
 -12  -4  -1    0.22    0.20
 -12  -4  -1    0.14    0.25
 -12  -4  -1    0.31    0.17
  12  -4   1    0.17    0.20
  12   4   1    0.13    0.24
  12   4   1    0.25    0.16
 -12   4  -1    0.46    0.24
  12   4   1    0.07    0.14
 -12   4  -1    0.25    0.16
  12   4   1    0.12    0.21
 -12   4  -1   -0.02    0.18
 -13  -4  -1    0.58    0.23
 -13  -4  -1    0.81    0.31
  13  -4   1    0.88    0.30
  13  -4   1    1.16    0.27
 -13  -4  -1    0.79    0.28
 -13  -4  -1    1.12    0.22
  13  -4   1    0.73    0.19
 -13   4  -1    0.94    0.23
  13   4   1    1.12    0.23
 -13   4  -1    0.92    0.28
  13   4   1    0.83    0.25
  13   4   1    0.47    0.29
  13   4   1    0.72    0.22
  14  -4   1   -0.11    0.20
 -14  -4  -1    0.21    0.19
 -14  -4  -1    0.17    0.21
 -14  -4  -1    0.09    0.26
 -14  -4  -1    0.03    0.25
  14  -4   1    0.11    0.15
  14  -4   1    0.27    0.26
  14   4   1    0.11    0.16
 -14   4  -1   -0.18    0.16
  14   4   1   -0.01    0.20
 -14   4  -1    0.27    0.24
  14   4   1   -0.34    0.26
 -15  -4  -1    0.33    0.30
  15  -4   1    0.35    0.18
  15  -4   1    0.33    0.28
 -15  -4  -1    0.56    0.26
 -15  -4  -1    0.47    0.20
  15  -4   1    0.45    0.25
 -15  -4  -1    0.52    0.33
 -15   4  -1    0.06    0.24
  15   4   1    0.10    0.19
 -15   4  -1   -0.06    0.15
 -15   4  -1    0.18    0.22
  15   4   1    0.44    0.18
  15   4   1    0.73    0.22
 -16  -4  -1   -0.17    0.21
 -16  -4  -1    0.26    0.28
 -16  -4  -1   -0.19    0.25
  16  -4   1   -0.13    0.21
 -16  -4  -1   -0.13    0.18
  16  -4   1   -0.26    0.24
 -16   4  -1   -0.11    0.14
  16   4   1   -0.18    0.18
  16   4   1    0.09    0.15
  16   4   1    0.11    0.18
  16   4   1    0.08    0.19
 -16   4  -1   -0.34    0.19
 -16   4  -1   -0.14    0.20
 -15  -5   1    1.72    0.39
 -15  -5   1    1.78    0.34
 -15  -5   1    0.93    0.33
 -15  -5   1    1.35    0.26
  15  -5  -1    1.85    0.38
  15  -5  -1    1.22    0.32
  15   5  -1    0.80    0.24
 -15   5   1    0.65    0.25
  15   5  -1    0.48    0.22
 -15   5   1    1.40    0.34
  15   5  -1    0.38    0.23
  14  -5  -1    1.16    0.30
 -14  -5   1    0.75    0.34
 -14  -5   1    1.07    0.25
 -14  -5   1    0.81    0.27
  14  -5  -1    1.23    0.32
 -14  -5   1    1.26    0.35
  14   5  -1    0.99    0.28
 -14   5   1    1.48    0.32
  14   5  -1    1.08    0.27
  14   5  -1    0.63    0.27
 -13  -5   1   -0.03    0.24
 -13  -5   1   -0.28    0.23
 -13  -5   1    0.07    0.20
  13  -5  -1   -0.12    0.13
  13  -5  -1   -0.10    0.20
  13  -5  -1    0.00    0.20
 -13  -5   1    0.02    0.18
 -13   5   1    0.03    0.16
  13   5  -1    0.11    0.23
  13   5  -1   -0.15    0.16
 -13   5   1    0.00    0.22
  13   5  -1    0.09    0.22
 -13   5   1    0.03    0.15
  13   5  -1   -0.38    0.28
  12  -5  -1    0.12    0.21
  12  -5  -1    0.04    0.13
 -12  -5   1    0.17    0.25
  12  -5  -1    0.05    0.20
 -12  -5   1    0.40    0.20
 -12  -5   1    0.26    0.18
 -12  -5   1    0.10    0.23
 -12   5   1   -0.08    0.22
  12   5  -1   -0.21    0.27
  12   5  -1   -0.07    0.21
 -12   5   1    0.06    0.16
  12   5  -1    0.05    0.22
 -12   5   1   -0.15    0.12
  12   5  -1   -0.02    0.16
  11  -5  -1    0.02    0.13
 -11  -5   1   -0.02    0.16
  11  -5  -1    0.00    0.17
  11  -5  -1    0.16    0.22
 -11  -5   1    0.14    0.22
 -11  -5   1    0.08    0.18
 -11  -5   1    0.16    0.24
 -11   5   1   -0.20    0.13
  11   5  -1    0.15    0.16
 -11   5   1   -0.04    0.21
 -11   5   1   -0.12    0.16
  11   5  -1    0.03    0.21
  11   5  -1   -0.36    0.24
  11   5  -1    0.29    0.22
  10  -5  -1    0.63    0.22
 -10  -5   1    0.95    0.29
  10  -5  -1    0.45    0.16
 -10  -5   1    0.69    0.19
  10  -5  -1    0.54    0.23
 -10  -5   1    0.66    0.25
 -10  -5   1    0.72    0.22
 -10   5   1    0.73    0.23
  10   5  -1    0.60    0.24
  10   5  -1    0.70    0.20
 -10   5   1    0.62    0.23
  10   5  -1    0.81    0.25
 -10   5   1    0.84    0.22
  10   5  -1    0.89    0.20
  10   5  -1    0.43    0.28
   9  -5  -1   -0.07    0.16
   9  -5  -1   -0.06    0.16
  -9  -5   1    0.05    0.20
  -9  -5   1    0.09    0.23
  -9  -5   1   -0.05    0.14
  -9  -5   1   -0.18    0.15
   9  -5  -1    0.02    0.12
   9   5  -1    0.31    0.22
  -9   5   1   -0.02    0.19
  -9   5   1   -0.06    0.18
   9   5  -1    0.04    0.14
  -9   5   1    0.03    0.14
   9   5  -1   -0.09    0.19
   9   5  -1    0.06    0.14
   9   5  -1   -0.08    0.22
  -8  -5   1    1.87    0.35
   8  -5  -1    1.92    0.30
  -8  -5   1    1.77    0.28
   8  -5  -1    2.33    0.33
   8  -5  -1    1.73    0.25
  -8  -5   1    2.17    0.28
  -8  -5   1    2.12    0.33
   8   5  -1    2.28    0.34
   8   5  -1    2.06    0.27
   8   5  -1    1.83    0.28
  -8   5   1    2.16    0.32
  -8   5   1    2.16    0.28
   8   5  -1    2.35    0.37
   8   5  -1    2.45    0.33
  -8   5   1    1.91    0.28
   7  -5  -1    7.96    0.60
   7  -5  -1    6.43    0.54
  -7  -5   1    7.94    0.57
  -7  -5   1    8.13    0.70
   7  -5  -1    7.87    0.61
   7   5  -1    7.42    0.56
   7   5  -1    7.41    0.59
  -7   5   1    7.33    0.59
   7   5  -1    6.18    0.60
   7   5  -1    8.14    0.61
   7   5  -1    6.90    0.58
   7   5  -1    6.58    0.63
  -7   5   1    8.01    0.59
  -6  -5   1   -0.03    0.20
  -6  -5   1    0.16    0.15
   6  -5  -1    0.05    0.12
  -6  -5   1   -0.02    0.20
   6  -5  -1    0.19    0.16
   6  -5  -1    0.09    0.15
   6   5  -1    0.20    0.22
   6   5  -1    0.17    0.15
   6   5  -1    0.29    0.19
   6   5  -1    0.05    0.19
   6   5  -1    0.00    0.16
   6   5  -1    0.09    0.20
   6   5  -1    0.22    0.14
  -6   5   1    0.11    0.15
  -6   5   1   -0.04    0.20
  -6   5   1    0.01    0.20
  -5  -5   1    0.12    0.22
   5  -5  -1    0.23    0.15
  -5  -5   1    0.39    0.22
   5  -5  -1    0.44    0.17
   5  -5  -1    0.40    0.14
   5   5  -1    0.45    0.18
   5   5  -1    0.56    0.17
   5   5  -1    0.46    0.21
   5   5  -1    0.30    0.23
  -5   5   1    0.37    0.20
   5   5  -1    0.76    0.18
  -5   5   1    0.49    0.24
   5   5  -1    0.17    0.20
   5   5  -1    0.81    0.21
   5   5  -1    0.36    0.23
  -5   5   1    0.57    0.18
   4  -5  -1    1.13    0.20
   4  -5  -1    0.77    0.17
   4  -5  -1    1.13    0.24
   4  -5  -1    0.90    0.26
  -4  -5   1    0.84    0.25
  -4  -5   1    1.35    0.29
   4   5  -1    0.82    0.24
  -4   5   1    1.41    0.29
  -4   5   1    1.03    0.20
   4   5  -1    1.23    0.21
   4   5  -1    1.05    0.21
   4   5  -1    1.35    0.24
   4   5  -1    0.72    0.25
   4   5  -1    1.05    0.22
  -4   5   1    0.95    0.19
  -4   5   1    1.24    0.23
   4   5  -1    1.28    0.27
   4   5  -1    1.39    0.27
   3  -5  -1    0.28    0.21
   3  -5  -1    0.11    0.12
   3  -5  -1    0.08    0.13
   3  -5  -1   -0.05    0.10
  -3   5   1   -0.04    0.17
  -3   5   1    0.07    0.19
  -3   5   1    0.41    0.15
  -3   5   1    0.12    0.13
   3   5  -1    0.27    0.14
  -3   5   1    0.14    0.14
   2  -5  -1   11.38    0.78
   2  -5  -1   11.76    0.84
   2  -5  -1   10.62    0.75
   2  -5  -1   12.04    0.73
  -2   5   1   11.01    0.74
  -2   5   1   12.29    0.78
  -2   5   1   11.30    0.75
  -2   5   1   10.57    0.77
  -2   5   1   10.43    0.83
  -1  -5   1   31.34    2.01
   1  -5  -1   33.14    2.03
   1  -5  -1   34.06    2.08
   1  -5  -1   30.59    2.01
  -1  -5   1   36.86    2.10
   1   5  -1   34.72    2.01
   1   5  -1   36.35    2.03
  -1   5   1   33.94    2.03
   1   5  -1   33.22    2.02
   1   5  -1   33.89    2.01
  -1   5   1   35.77    2.09
   1   5  -1   32.41    2.02
  -1   5   1   32.45    1.99
  -1   5   1   36.25    2.01
   1   5  -1   32.93    2.10
   1   5  -1   36.10    2.03
  -1   5   1   35.26    2.01
   0  -5   1   10.19    0.76
   0  -5   1    8.75    0.65
   0   5  -1    9.77    0.69
   0   5  -1   10.03    0.67
   0   5  -1    7.76    0.76
   0   5  -1    8.40    0.65
   0   5  -1    9.05    0.65
   0   5  -1   10.03    0.66
  -1  -5  -1    1.15    0.20
   1  -5   1   -0.09    0.23
  -1   5  -1    0.18    0.15
  -1   5  -1    0.18    0.19
  -1   5  -1    0.16    0.14
   2  -5   1    0.37    0.13
   2  -5   1    0.25    0.14
   2  -5   1    0.27    0.22
   2  -5   1    0.37    0.16
  -2  -5  -1    0.58    0.23
   2   5   1    0.50    0.15
   2   5   1    0.39    0.18
   2   5   1    0.43    0.20
   2   5   1    0.60    0.24
   2   5   1    0.62    0.16
  -2   5  -1    0.60    0.16
  -2   5  -1    0.12    0.22
  -2   5  -1    0.40    0.18
  -2   5  -1    0.46    0.18
   2   5   1    0.79    0.20
  -2   5  -1    0.51    0.18
   2   5   1    0.33    0.15
   3  -5   1    0.43    0.22
   3  -5   1    0.15    0.12
   3  -5   1    0.17    0.13
   3  -5   1    0.13    0.15
  -3  -5  -1   -0.11    0.18
  -3  -5  -1   -0.10    0.18
  -3   5  -1    0.01    0.14
   3   5   1    0.03    0.18
  -3   5  -1    0.14    0.14
   3   5   1    0.09    0.13
   3   5   1    0.09    0.19
  -3   5  -1    0.02    0.15
   3   5   1    0.05    0.17
  -3   5  -1    0.06    0.19
   3   5   1    0.11    0.15
   3   5   1    0.18    0.13
   3   5   1    0.02    0.19
  -3   5  -1    0.23    0.21
   3   5   1    0.26    0.18
  -4  -5  -1    0.08    0.20
  -4  -5  -1    0.26    0.20
   4  -5   1    0.13    0.12
   4  -5   1    0.12    0.13
   4  -5   1   -0.05    0.20
   4  -5   1    0.16    0.15
   4   5   1   -0.05    0.20
  -4   5  -1    0.21    0.15
   4   5   1    0.22    0.14
   4   5   1    0.15    0.16
   4   5   1    0.29    0.15
  -4   5  -1   -0.14    0.17
  -4   5  -1    0.26    0.20
   4   5   1    0.06    0.19
   4   5   1    0.04    0.16
   4   5   1    0.37    0.18
   4   5   1   -0.36    0.17
   5  -5   1    2.95    0.33
  -5  -5  -1    3.11    0.40
   5  -5   1    2.73    0.34
  -5  -5  -1    2.74    0.35
   5  -5   1    2.59    0.31
   5   5   1    2.50    0.32
   5   5   1    2.24    0.35
   5   5   1    2.82    0.34
  -5   5  -1    2.80    0.34
  -5   5  -1    2.90    0.35
   5   5   1    2.57    0.32
  -5   5  -1    2.35    0.51
   5   5   1    2.87    0.31
  -5   5  -1    2.54    0.33
   5   5   1    2.88    0.33
   6  -5   1    3.97    0.40
  -6  -5  -1    4.30    0.39
   6  -5   1    4.23    0.42
  -6  -5  -1    3.93    0.48
   6  -5   1    4.29    0.43
  -6  -5  -1    3.80    0.44
  -6  -5  -1    3.88    0.45
   6   5   1    4.58    0.47
   6   5   1    4.43    0.43
   6   5   1    4.39    0.38
   6   5   1    4.26    0.45
  -6   5  -1    4.17    0.43
   6   5   1    4.00    0.43
  -6   5  -1    4.31    0.43
  -6   5  -1    4.60    0.45
   7  -5   1   -0.17    0.14
  -7  -5  -1   -0.17    0.21
  -7  -5  -1   -0.09    0.19
  -7  -5  -1    0.21    0.15
   7  -5   1   -0.06    0.15
   7  -5   1    0.07    0.12
   7   5   1    0.09    0.18
   7   5   1   -0.11    0.20
   7   5   1   -0.08    0.13
  -7   5  -1    0.05    0.19
   7   5   1   -0.02    0.12
   7   5   1    0.16    0.21
  -7   5  -1   -0.08    0.18
  -7   5  -1    0.05    0.15
  -8  -5  -1    0.11    0.16
  -8  -5  -1    0.15    0.23
  -8  -5  -1    0.10    0.20
   8  -5   1    0.17    0.18
   8  -5   1    0.14    0.14
   8  -5   1    0.26    0.19
   8   5   1   -0.09    0.18
   8   5   1    0.09    0.21
  -8   5  -1    0.02    0.21
   8   5   1    0.00    0.14
   8   5   1    0.31    0.15
  -8   5  -1    0.13    0.17
   8   5   1   -0.20    0.23
  -8   5  -1    0.11    0.20
  -9  -5  -1   -0.06    0.19
  -9  -5  -1   -0.01    0.16
  -9  -5  -1   -0.02    0.22
  -9  -5  -1    0.15    0.15
   9  -5   1    0.17    0.19
   9  -5   1   -0.08    0.17
   9   5   1    0.07    0.15
   9   5   1    0.07    0.21
  -9   5  -1   -0.02    0.21
   9   5   1    0.23    0.21
   9   5   1    0.26    0.15
   9   5   1   -0.37    0.21
  -9   5  -1   -0.16    0.16
  -9   5  -1    0.06    0.20
  10  -5   1    0.26    0.22
 -10  -5  -1    0.21    0.23
 -10  -5  -1    0.03    0.16
  10  -5   1    0.35    0.21
 -10  -5  -1    0.21    0.23
 -10  -5  -1    0.05    0.16
 -10   5  -1   -0.01    0.14
  10   5   1   -0.08    0.21
 -10   5  -1    0.09    0.21
 -10   5  -1    0.10    0.19
  10   5   1    0.04    0.15
  10   5   1   -0.29    0.24
  10   5   1    0.15    0.22
  10   5   1    0.16    0.17
 -11  -5  -1    3.04    0.33
 -11  -5  -1    2.98    0.45
 -11  -5  -1    2.53    0.39
  11  -5   1    3.62    0.46
 -11  -5  -1    2.84    0.36
  11  -5   1    2.53    0.36
  11   5   1    2.46    0.43
 -11   5  -1    1.82    0.32
 -11   5  -1    3.23    0.40
  11   5   1    2.64    0.35
  11   5   1    2.90    0.32
  11   5   1    2.64    0.37
 -11   5  -1    1.97    0.30
 -12  -5  -1    1.25    0.33
 -12  -5  -1    1.19    0.27
 -12  -5  -1    1.64    0.36
  12  -5   1    1.33    0.29
 -12  -5  -1    1.90    0.26
  12  -5   1    1.70    0.34
 -12   5  -1    0.81    0.24
 -12   5  -1    1.22    0.30
  12   5   1    0.61    0.25
  12   5   1    1.45    0.28
  12   5   1    1.41    0.29
 -12   5  -1    1.26    0.24
  12   5   1    1.00    0.34
 -13  -5  -1    0.55    0.20
  13  -5   1    0.20    0.24
 -13  -5  -1    0.54    0.24
 -13  -5  -1    0.75    0.31
  13  -5   1    0.46    0.26
 -13  -5  -1    0.62    0.32
  13   5   1    0.18    0.24
 -13   5  -1    0.28    0.14
  13   5   1    0.11    0.32
  13   5   1    0.63    0.23
  13   5   1    0.38    0.24
 -13   5  -1    0.13    0.19
 -13   5  -1    0.50    0.24
  14  -5   1    0.07    0.24
 -14  -5  -1   -0.01    0.21
  14  -5   1    0.19    0.24
 -14  -5  -1    0.07    0.21
 -14  -5  -1    0.32    0.32
 -14  -5  -1    0.39    0.21
  14   5   1    0.08    0.18
 -14   5  -1   -0.05    0.21
  14   5   1   -0.05    0.19
  14   5   1    0.00    0.22
 -14   5  -1   -0.06    0.16
 -12  -6   1    0.04    0.20
  12  -6  -1    0.28    0.25
  12  -6  -1    0.10    0.25
 -12  -6   1   -0.11    0.26
 -12  -6   1    0.32    0.21
  12   6  -1   -0.02    0.20
 -12   6   1   -0.15    0.24
  12   6  -1   -0.05    0.21
 -12   6   1   -0.06    0.13
  12   6  -1    0.40    0.27
 -12   6   1   -0.20    0.16
  12   6  -1   -0.03    0.23
  11  -6  -1   -0.06    0.20
 -11  -6   1    0.17    0.28
  11  -6  -1    0.33    0.24
 -11  -6   1    0.02    0.21
  11   6  -1    0.10    0.23
 -11   6   1   -0.22    0.14
  11   6  -1    0.05    0.25
 -11   6   1   -0.14    0.12
  11   6  -1   -0.20    0.22
 -11   6   1    0.06    0.23
  11   6  -1   -0.40    0.51
  11   6  -1    0.15    0.20
  10  -6  -1    0.94    0.28
  10  -6  -1    1.60    0.33
 -10  -6   1    1.06    0.25
 -10  -6   1    0.75    0.32
  10   6  -1    1.15    0.31
 -10   6   1    0.41    0.18
 -10   6   1    0.89    0.25
  10   6  -1    0.70    0.34
 -10   6   1    0.36    0.20
  10   6  -1    0.90    0.31
  10   6  -1    0.51    0.23
  10   6  -1    1.12    0.27
  -9  -6   1    3.69    0.50
   9   6  -1    2.16    0.43
  -9   6   1    2.70    0.33
   9   6  -1    2.76    0.36
   9   6  -1    2.20    0.32
   9   6  -1    3.15    0.42
  -9   6   1    1.70    0.29
  -9   6   1    1.90    0.32
   8  -6  -1    1.82    0.31
  -8  -6   1    0.95    0.32
   8  -6  -1    1.13    0.28
  -8   6   1    1.02    0.24
   8   6  -1    1.04    0.33
  -8   6   1    1.36    0.27
   8   6  -1    1.98    0.36
  -8   6   1    0.92    0.24
   8   6  -1    0.82    0.25
   8   6  -1    1.02    0.25
   8   6  -1    1.44    0.31
   7  -6  -1    0.41    0.20
  -7  -6   1    0.57    0.27
   7  -6  -1    0.75    0.24
   7   6  -1    0.60    0.23
   7   6  -1    0.19    0.27
  -7   6   1    0.16    0.21
   7   6  -1    0.69    0.26
  -7   6   1    0.63    0.22
   7   6  -1    0.18    0.23
   7   6  -1    0.77    0.27
  -7   6   1    0.40    0.20
  -6  -6   1    0.69    0.29
   6  -6  -1    0.71    0.21
   6  -6  -1    0.42    0.20
  -6   6   1    0.52    0.21
   6   6  -1    0.65    0.23
   6   6  -1    1.07    0.28
  -6   6   1    0.76    0.20
   6   6  -1    0.88    0.29
   6   6  -1    0.64    0.30
   6   6  -1    0.91    0.26
  -6   6   1    0.49    0.22
  -6   6   1    0.56    0.25
   5  -6  -1    0.46    0.21
  -5  -6   1    0.49    0.29
   5  -6  -1    0.67    0.20
   5   6  -1    0.51    0.25
   5   6  -1    0.51    0.24
   5   6  -1    0.64    0.27
  -5   6   1    0.72    0.21
   5   6  -1    0.77    0.22
  -5   6   1    0.71    0.22
  -5   6   1    0.66    0.23
   5   6  -1    0.28    0.26
   4  -6  -1    0.11    0.20
  -4  -6   1    0.38    0.27
   4  -6  -1   -0.03    0.23
   4  -6  -1    0.18    0.16
   4   6  -1    0.21    0.22
   4   6  -1    0.41    0.24
  -4   6   1    0.02    0.17
   4   6  -1    0.10    0.17
   4   6  -1    0.09    0.21
  -4   6   1    0.29    0.21
  -4   6   1    0.08    0.18
   3  -6  -1    2.39    0.28
   3  -6  -1    1.87    0.31
   3  -6  -1    2.08    0.38
  -3   6   1    2.25    0.30
  -3   6   1    2.35    0.32
  -3   6   1    1.85    0.30
   2  -6  -1   17.21    1.14
  -2  -6   1   18.19    1.24
   2  -6  -1   16.63    1.19
   2   6  -1   17.33    1.14
   2   6  -1   16.80    1.13
  -2   6   1   16.02    1.09
   2   6  -1   18.36    1.15
  -2   6   1   16.40    1.12
   2   6  -1   18.68    1.15
  -2   6   1   15.85    1.11
  -1  -6   1    5.25    0.52
  -1  -6   1    5.73    0.64
   1  -6  -1    6.28    0.54
   1   6  -1    7.16    0.59
   1   6  -1    5.50    0.53
  -1   6   1    5.45    0.70
   1   6  -1    6.79    0.57
   1   6  -1    5.58    0.55
   0  -6   1    3.15    0.48
   0  -6   1    3.12    0.41
   0  -6  -1    3.62    0.42
   0   6   1    4.58    0.42
   0   6  -1    4.07    0.43
   0   6   1    4.43    0.45
   0   6  -1    2.99    0.37
  -1  -6  -1    5.40    0.48
   1  -6   1    4.18    0.54
   1  -6   1    4.10    0.46
  -1  -6  -1    5.97    0.60
   1   6   1    5.22    0.51
   1   6   1    4.32    0.45
  -1   6  -1    4.92    0.52
  -1   6  -1    3.83    0.45
  -1   6  -1    4.18    0.46
   1   6   1    5.57    0.49
   2  -6   1    0.65    0.23
  -2  -6  -1    0.74    0.28
  -2  -6  -1    0.46    0.19
   2  -6   1    0.37    0.26
  -2   6  -1    0.21    0.19
   2   6   1    0.49    0.19
   2   6   1    1.14    0.25
   2   6   1    0.61    0.19
  -2   6  -1    0.50    0.23
   3  -6   1    1.57    0.31
   3  -6   1    1.10    0.20
  -3  -6  -1    0.81    0.27
  -3  -6  -1    0.94    0.23
   3  -6   1    1.63    0.35
  -3  -6  -1    1.03    0.31
   3   6   1    1.40    0.26
  -3   6  -1    0.87    0.24
   3   6   1    1.15    0.23
   3   6   1    1.06    0.27
   3   6   1    0.70    0.24
   3   6   1    0.76    0.28
  -3   6  -1    1.06    0.27
   3   6   1    0.92    0.28
  -4  -6  -1    0.25    0.19
   4  -6   1    0.54    0.22
   4  -6   1    0.54    0.17
  -4  -6  -1    0.11    0.25
   4  -6   1    0.20    0.25
   4   6   1    0.26    0.22
  -4   6  -1    0.16    0.18
   4   6   1    0.05    0.23
   4   6   1    0.56    0.18
   4   6   1    0.37    0.23
   4   6   1    0.64    0.26
  -4   6  -1    0.50    0.23
   4   6   1    0.22    0.18
  -5  -6  -1    2.88    0.43
   5  -6   1    2.19    0.35
   5  -6   1    2.62    0.33
   5   6   1    2.40    0.33
  -5   6  -1    2.23    0.33
   5   6   1    2.81    0.39
   5   6   1    2.17    0.33
  -5   6  -1    1.58    0.30
   5   6   1    2.58    0.30
   5   6   1    1.83    0.36
   5   6   1    3.18    0.41
  -5   6  -1    3.06    0.37
   6  -6   1    1.16    0.25
   6  -6   1    0.86    0.25
  -6  -6  -1    0.96    0.31
  -6   6  -1    0.98    0.25
   6   6   1    0.45    0.27
   6   6   1    0.93    0.24
  -6   6  -1    0.85    0.23
   6   6   1    1.06    0.22
   6   6   1    0.73    0.26
   6   6   1    1.22    0.29
  -6   6  -1    0.78    0.23
   6   6   1    1.11    0.27
   7  -6   1    0.52    0.24
  -7  -6  -1    0.43    0.27
   7  -6   1    0.41    0.21
   7   6   1    0.53    0.28
   7   6   1    0.73    0.24
   7   6   1    0.54    0.19
   7   6   1    0.24    0.21
  -7   6  -1    0.47    0.24
  -7   6  -1    0.40    0.19
   7   6   1    0.63    0.25
  -7   6  -1    0.18    0.16
   7   6   1    0.79    0.24
  -8  -6  -1   -0.07    0.25
   8  -6   1    0.13    0.19
   8  -6   1   -0.06    0.19
   8   6   1    0.01    0.19
   8   6   1   -0.07    0.18
   8   6   1   -0.07    0.19
  -8   6  -1   -0.02    0.17
   8   6   1    0.09    0.23
  -8   6  -1    0.13    0.24
  -8   6  -1   -0.21    0.14
   8   6   1   -0.16    0.26
  -9  -6  -1   -0.02    0.24
   9  -6   1    0.46    0.24
   9  -6   1    0.04    0.20
  -9  -6  -1    0.34    0.19
   9   6   1    0.06    0.21
   9   6   1   -0.22    0.20
  -9   6  -1    0.00    0.22
  -9   6  -1    0.20    0.17
   9   6   1    0.07    0.19
   9   6   1   -0.07    0.28
  -9   6  -1   -0.03    0.19
 -10  -6  -1    0.76    0.23
  10  -6   1    0.59    0.27
  10  -6   1    1.20    0.31
 -10  -6  -1    0.13    0.18
 -10  -6  -1    0.77    0.32
  10   6   1    0.40    0.22
  10   6   1    1.16    0.29
  10   6   1    0.18    0.44
 -10   6  -1    0.06    0.18
  10   6   1    0.30    0.23
 -10   6  -1    0.86    0.28
 -10   6  -1    0.24    0.17
 -11  -6  -1    0.16    0.20
  11  -6   1    0.39    0.24
 -11  -6  -1    0.40    0.21
  11  -6   1    0.54    0.26
 -11  -6  -1    0.35    0.29
  11   6   1    0.42    0.22
 -11   6  -1   -0.05    0.13
  11   6   1   -0.21    0.20
 -11   6  -1    0.31    0.23
  11   6   1   -0.01    0.20
 -11   6  -1   -0.06    0.18
 -12  -6  -1    0.15    0.22
 -12  -6  -1    0.03    0.29
 -12  -6  -1    0.52    0.23
  12  -6   1    0.62    0.27
 -12   6  -1   -0.02    0.14
 -12   6  -1   -0.24    0.17
 -12   6  -1    0.11    0.23
  12   6   1    0.27    0.22
  -9  -7   1    0.03    0.31
   9  -7  -1    0.04    0.20
   9   7  -1    0.45    0.28
  -9   7   1    0.24    0.20
  -9   7   1    0.01    0.19
  -9   7   1   -0.18    0.15
   9   7  -1   -0.16    0.17
   9   7  -1    0.01    0.23
   8  -7  -1    0.00    0.23
  -8  -7   1   -0.20    0.28
   8  -7  -1   -0.04    0.19
  -8   7   1   -0.20    0.13
  -8   7   1   -0.08    0.15
   8   7  -1   -0.08    0.16
   8   7  -1   -0.18    0.19
  -8   7   1    0.16    0.24
   8   7  -1    0.20    0.24
   8   7  -1    0.08    0.20
  -7  -7   1    0.40    0.32
   7  -7  -1    0.33    0.21
   7  -7  -1    0.29    0.26
   7   7  -1   -0.10    0.19
   7   7  -1    0.01    0.21
   7   7  -1    0.10    0.19
  -7   7   1   -0.04    0.14
   7   7  -1    0.23    0.21
  -7   7   1    0.03    0.15
  -7   7   1   -0.08    0.22
   6  -7  -1    0.02    0.20
  -6  -7   1   -0.14    0.28
   6  -7  -1    0.15    0.18
  -6   7   1    0.12    0.16
  -6   7   1   -0.13    0.15
   6   7  -1   -0.20    0.16
  -6   7   1    0.20    0.22
   6   7  -1    0.23    0.19
   6   7  -1    0.08    0.24
   6   7  -1   -0.24    0.19
  -5  -7   1   -0.13    0.29
  -5  -7   1    0.11    0.19
   5  -7  -1   -0.19    0.19
   5  -7  -1    0.08    0.16
   5   7  -1   -0.11    0.23
   5   7  -1   -0.07    0.17
   5   7  -1   -0.03    0.21
  -5   7   1    0.02    0.16
   5   7  -1   -0.32    0.17
  -5   7   1   -0.17    0.15
   5   7  -1   -0.47    0.29
   4  -7  -1    0.09    0.27
  -4  -7   1   -0.05    0.19
   4  -7  -1    0.08    0.20
  -4  -7   1    0.09    0.29
   4   7  -1   -0.37    0.29
   4   7  -1    0.15    0.20
  -4   7   1    0.03    0.15
   4   7  -1   -0.01    0.20
  -4   7   1   -0.16    0.16
   4   7  -1    0.35    0.26
   4   7  -1    0.00    0.17
   3  -7  -1   -0.02    0.19
  -3  -7   1    0.23    0.30
  -3  -7   1    0.11    0.21
   3  -7  -1    0.13    0.27
  -3   7   1   -0.18    0.17
  -3   7   1    0.01    0.14
   3   7  -1   -0.02    0.23
   3   7  -1    0.11    0.21
   3   7  -1   -0.51    0.27
  -2  -7   1   -0.07    0.28
   2  -7  -1    0.13    0.21
  -2  -7   1    0.25    0.23
   2  -7  -1    0.25    0.30
  -2   7   1    0.26    0.18
   2   7  -1   -0.23    0.29
  -2   7   1    0.18    0.22
   2   7  -1    0.17    0.23
   2   7  -1    0.37    0.27
   2   7  -1    0.18    0.21
  -1  -7   1   -0.09    0.18
   1  -7  -1   -0.13    0.27
   1  -7  -1   -0.09    0.19
  -1  -7   1    0.09    0.31
  -1   7   1    0.09    0.15
  -1   7   1   -0.28    0.16
   1   7  -1   -0.04    0.21
   1   7  -1    0.18    0.20
   1   7  -1   -0.12    0.27
   0  -7  -1    0.64    0.26
   0  -7   1    0.44    0.32
   0  -7  -1    0.17    0.29
   0  -7   1    0.57    0.26
   0   7  -1    0.59    0.24
   0   7   1    0.50    0.22
   0   7   1    0.44    0.20
   0   7  -1    0.40    0.23
   1  -7   1    0.02    0.19
  -1  -7  -1    0.00    0.18
   1  -7   1   -0.21    0.26
  -1  -7  -1   -0.17    0.26
  -1   7  -1   -0.29    0.18
   1   7   1    0.06    0.20
   1   7   1   -0.27    0.18
  -1   7  -1   -0.02    0.18
   2  -7   1    0.12    0.30
  -2  -7  -1    0.35    0.30
   2  -7   1    0.50    0.23
  -2  -7  -1    0.44    0.22
   2   7   1    0.30    0.22
  -2   7  -1    0.20    0.20
   2   7   1    0.45    0.22
  -2   7  -1    0.40    0.24
  -3  -7  -1   -0.05    0.18
  -3  -7  -1    0.04    0.28
   3  -7   1   -0.18    0.27
   3  -7   1   -0.06    0.19
   3   7   1   -0.12    0.17
   3   7   1   -0.06    0.18
  -3   7  -1   -0.22    0.17
   3   7   1    0.21    0.19
  -3   7  -1    0.00    0.18
  -4  -7  -1    0.27    0.31
   4  -7   1    0.36    0.24
  -4  -7  -1    0.13    0.20
  -4   7  -1    0.40    0.25
  -4   7  -1    0.12    0.17
  -4   7  -1    0.04    0.19
   4   7   1   -0.13    0.17
   4   7   1   -0.03    0.17
   4   7   1    0.13    0.22
   4   7   1    0.21    0.24
   5  -7   1    0.27    0.23
   5  -7   1    0.46    0.19
  -5  -7  -1    0.49    0.22
  -5  -7  -1    0.17    0.29
  -5   7  -1    0.68    0.26
   5   7   1    0.27    0.23
  -5   7  -1    0.34    0.18
  -5   7  -1    0.17    0.19
   5   7   1    0.08    0.30
   5   7   1    0.47    0.21
   5   7   1    0.05    0.19
   6  -7   1    0.19    0.21
   6  -7   1    0.24    0.19
  -6  -7  -1   -0.17    0.27
  -6  -7  -1    0.18    0.20
   6   7   1    0.02    0.18
  -6   7  -1    0.20    0.18
  -6   7  -1    0.34    0.26
   6   7   1    0.01    0.18
   6   7   1    0.09    0.19
   6   7   1   -0.04    0.21
  -6   7  -1   -0.06    0.15
  -7  -7  -1    0.05    0.29
   7  -7   1    0.19    0.26
  -7  -7  -1    0.01    0.18
   7  -7   1    0.15    0.20
  -7   7  -1    0.04    0.25
  -7   7  -1    0.06    0.16
   7   7   1    0.02    0.22
   7   7   1    0.13    0.21
  -7   7  -1   -0.12    0.12
   7   7   1   -0.10    0.17
   7   7   1   -0.08    0.19
   8  -7   1    0.54    0.29
  -8  -7  -1    0.75    0.24
   8  -7   1    0.98    0.27
  -8  -7  -1    0.51    0.33
  -8   7  -1    0.21    0.18
  -8   7  -1    0.61    0.25
   8   7   1   -0.06    0.17
   8   7   1    0.24    0.22
  -8   7  -1    0.01    0.18
   8   7   1    0.21    0.24
   8   7   1    0.36    0.23
 -20   0   2    2.36    0.36
 -20   0   2    1.57    0.37
  20   0  -2    1.99    0.42
 -19   0   2    1.86    0.37
 -19   0   2    1.65    0.32
  19   0  -2    2.33    0.40
 -19   0   2    2.35    0.36
  18   0  -2    0.53    0.25
 -18   0   2    0.22    0.25
 -18   0   2    0.37    0.23
 -18   0   2    0.14    0.20
 -17   0   2    0.15    0.18
 -17   0   2   -0.01    0.20
 -17   0   2   -0.12    0.25
 -17   0   2    0.08    0.20
  17   0  -2   -0.10    0.18
  17   0  -2    0.12    0.20
 -16   0   2    0.03    0.21
 -16   0   2   -0.15    0.16
 -16   0   2    0.06    0.18
  16   0  -2    0.22    0.18
  16   0  -2    0.02    0.18
 -16   0   2    0.37    0.19
  16   0  -2    0.15    0.20
 -15   0   2    0.03    0.15
  15   0  -2   -0.08    0.15
  15   0  -2   -0.10    0.16
 -15   0   2   -0.12    0.19
 -15   0   2   -0.10    0.15
  15   0  -2    0.12    0.17
 -15   0   2   -0.12    0.17
  14   0  -2    5.06    0.50
 -14   0   2    5.84    0.48
 -14   0   2    4.66    0.44
  14   0  -2    6.16    0.50
 -14   0   2    5.93    0.52
  14   0  -2    6.07    0.45
 -14   0   2    4.52    0.52
 -14   0   2    5.16    0.47
  13   0  -2   -0.37    0.16
  13   0  -2   -0.05    0.14
 -13   0   2   -0.16    0.12
 -13   0   2   -0.17    0.17
 -13   0   2    0.08    0.14
 -13   0   2    0.17    0.15
 -13   0   2   -0.13    0.19
 -12   0   2    2.94    0.32
 -12   0   2    3.24    0.35
  12   0  -2    3.05    0.34
 -12   0   2    3.09    0.33
  12   0  -2    3.09    0.32
 -12   0   2    3.21    0.32
  12   0  -2    2.99    0.33
 -11   0   2   12.29    0.80
  11   0  -2   11.66    0.79
 -11   0   2   12.09    0.78
 -11   0   2   12.68    0.75
 -11   0   2   12.40    0.78
  11   0  -2   11.91    0.75
  11   0  -2   11.51    0.77
 -11   0   2   11.24    0.75
  10   0  -2    2.36    0.28
 -10   0   2    2.36    0.25
 -10   0   2    2.85    0.29
 -10   0   2    2.66    0.26
 -10   0   2    2.41    0.26
  10   0  -2    2.29    0.23
  10   0  -2    2.46    0.27
 -10   0   2    2.24    0.24
  -9   0   2    3.44    0.32
   9   0  -2    2.75    0.27
   9   0  -2    2.87    0.27
  -9   0   2    3.04    0.26
  -9   0   2    3.03    0.26
  -9   0   2    2.96    0.29
   9   0  -2    2.68    0.30
  -9   0   2    2.96    0.28
  -8   0   2    2.07    0.22
  -8   0   2    2.10    0.21
  -8   0   2    1.88    0.21
  -8   0   2    2.21    0.23
  -8   0   2    1.98    0.19
   8   0  -2    2.10    0.24
   8   0  -2    2.04    0.20
   8   0  -2    1.84    0.20
   7   0  -2   19.17    1.11
  -7   0   2   18.21    1.11
  -7   0   2   19.82    1.11
  -7   0   2   18.75    1.09
  -7   0   2   19.09    1.11
   7   0  -2   18.12    1.09
  -7   0   2   19.12    1.12
   7   0  -2   19.08    1.11
   7   0  -2   19.09    1.11
  -6   0   2    0.76    0.11
  -6   0   2    0.84    0.14
   6   0  -2    0.76    0.13
  -6   0   2    0.79    0.11
  -6   0   2    0.61    0.11
   6   0  -2    0.81    0.11
   6   0  -2    0.76    0.12
   6   0  -2    0.90    0.12
  -6   0   2    0.72    0.12
  -5   0   2   10.90    0.65
   5   0  -2   10.76    0.64
  -5   0   2   10.90    0.64
   5   0  -2   10.82    0.65
   5   0  -2   10.52    0.64
   5   0  -2   10.52    0.65
  -5   0   2    9.89    0.65
   5   0  -2   10.92    0.65
  -5   0   2   10.67    0.63
  -5   0   2   11.86    0.65
  -4   0   2   65.91    3.66
   4   0  -2   64.92    3.66
  -4   0   2   64.73    3.67
  -4   0   2   63.52    3.66
   4   0  -2   62.65    3.66
  -4   0   2   62.46    3.65
  -4   0   2   62.83    3.66
   4   0  -2   69.53    3.67
   4   0  -2   64.82    3.66
   4   0  -2   71.98    3.66
   3   0  -2   51.13    2.83
  -3   0   2   47.26    2.83
  -3   0   2   49.93    2.84
   3   0  -2   54.76    2.83
   3   0  -2   50.47    2.83
   3   0  -2   53.47    2.84
  -3   0   2   48.84    2.83
   3   0  -2   50.70    2.83
  -3   0   2   48.26    2.83
  -2   0   2    0.62    0.07
   2   0  -2    0.76    0.09
  -2   0   2    0.56    0.06
   2   0  -2    0.51    0.08
  -2   0   2    0.59    0.06
  -2   0   2    0.51    0.08
  -1   0   2   81.18    4.74
  -1   0   2   88.74    4.75
   0   0   2   42.46    2.38
   1   0   2  187.52   10.25
  -1   0  -2  169.39   10.21
   2   0   2    2.93    0.22
  -2   0  -2    2.68    0.22
  -2   0  -2    2.84    0.23
   2   0   2    2.86    0.21
   2   0   2    2.49    0.22
  -2   0  -2    2.81    0.22
  -3   0  -2    1.02    0.13
  -3   0  -2    1.15    0.14
   3   0   2    0.95    0.12
  -3   0  -2    1.49    0.17
   3   0   2    1.40    0.17
   3   0   2    1.12    0.14
  -3   0  -2    1.14    0.13
   3   0   2    0.93    0.13
  -4   0  -2   29.70    1.73
   4   0   2   29.59    1.70
   4   0   2   30.85    1.73
   4   0   2   29.52    1.73
  -4   0  -2   29.54    1.71
  -4   0  -2   29.56    1.73
  -4   0  -2   32.87    1.74
   4   0   2   30.03    1.74
  -5   0  -2   41.67    2.14
   5   0   2   37.09    2.15
  -5   0  -2   33.96    2.13
  -5   0  -2   36.61    2.15
  -5   0  -2   37.22    2.12
   5   0   2   39.76    2.14
  -5   0  -2   38.34    2.16
   5   0   2   38.70    2.16
  -5   0  -2   35.70    2.15
  -6   0  -2   19.48    1.23
  -6   0  -2   20.83    1.26
   6   0   2   20.36    1.25
  -6   0  -2   21.54    1.25
   6   0   2   23.10    1.22
   6   0   2   21.29    1.23
  -6   0  -2   21.38    1.25
  -6   0  -2   21.84    1.23
   6   0   2   20.56    1.25
  -7   0  -2   21.50    1.22
  -7   0  -2   19.78    1.23
   7   0   2   20.76    1.22
   7   0   2   19.72    1.19
  -7   0  -2   21.95    1.20
  -7   0  -2   18.58    1.19
  -7   0  -2   20.33    1.17
   7   0   2   20.29    1.22
  -7   0  -2   20.80    1.22
  -8   0  -2    4.28    0.35
   8   0   2    4.34    0.37
  -8   0  -2    4.44    0.36
   8   0   2    4.56    0.39
   8   0   2    4.22    0.35
   8   0   2    3.94    0.34
  -8   0  -2    4.72    0.38
  -8   0  -2    4.33    0.30
  -8   0  -2    4.42    0.41
  -8   0  -2    4.75    0.39
  -9   0  -2    4.22    0.39
  -9   0  -2    3.59    0.41
  -9   0  -2    3.60    0.34
  -9   0  -2    3.84    0.28
   9   0   2    3.73    0.34
   9   0   2    3.24    0.32
   9   0   2    3.98    0.38
  -9   0  -2    3.89    0.36
   9   0   2    3.95    0.36
  -9   0  -2    3.65    0.34
  10   0   2    0.05    0.11
  10   0   2    0.06    0.14
 -10   0  -2    0.40    0.17
 -10   0  -2    0.14    0.14
 -10   0  -2    0.36    0.21
 -10   0  -2    0.17    0.18
  10   0   2    0.06    0.17
 -10   0  -2    0.16    0.08
 -10   0  -2    0.05    0.13
  10   0   2    0.25    0.15
  11   0   2    0.35    0.16
 -11   0  -2    0.37    0.16
  11   0   2    0.45    0.19
 -11   0  -2    0.40    0.10
  11   0   2    0.16    0.12
 -11   0  -2   -0.06    0.17
 -11   0  -2    0.34    0.22
 -11   0  -2    0.18    0.15
 -11   0  -2    0.13    0.15
  11   0   2    0.27    0.14
 -12   0  -2    1.58    0.30
  12   0   2    1.36    0.21
 -12   0  -2    1.24    0.21
  12   0   2    1.81    0.29
 -12   0  -2    1.38    0.25
 -12   0  -2    2.13    0.29
 -12   0  -2    2.06    0.25
 -12   0  -2    1.41    0.18
  12   0   2    1.91    0.28
  12   0   2    0.94    0.18
 -13   0  -2   -0.03    0.15
 -13   0  -2    0.10    0.16
  13   0   2   -0.04    0.17
 -13   0  -2    0.00    0.19
 -13   0  -2    0.04    0.09
  13   0   2   -0.08    0.11
  13   0   2    0.20    0.18
 -13   0  -2   -0.04    0.14
 -14   0  -2    0.89    0.22
  14   0   2    0.74    0.19
 -14   0  -2    1.04    0.27
 -14   0  -2    0.74    0.21
  14   0   2    0.49    0.15
 -14   0  -2    0.74    0.20
 -15   0  -2    0.67    0.24
 -15   0  -2    0.65    0.21
 -15   0  -2    0.87    0.23
 -15   0  -2    0.52    0.20
  15   0   2    0.39    0.16
 -16   0  -2   -0.10    0.17
 -16   0  -2   -0.03    0.19
  16   0   2    0.00    0.16
 -16   0  -2    0.10    0.23
 -17   0  -2    0.43    0.27
  17   0   2    0.35    0.18
 -17   0  -2    0.76    0.25
  17   0   2    0.65    0.22
 -17   0  -2    0.21    0.20
 -18   0  -2    0.19    0.28
 -18   0  -2   -0.24    0.19
 -18   0  -2    0.15    0.24
 -20  -1   2    1.54    0.32
 -20  -1   2    2.28    0.42
  20  -1  -2    2.75    0.43
 -20  -1   2    3.43    0.44
 -20   1   2    3.14    0.41
  20   1  -2    2.51    0.37
  20   1  -2    2.12    0.38
 -20   1   2    3.07    0.45
 -19  -1   2    0.38    0.29
 -19  -1   2    0.40    0.24
  19  -1  -2    0.46    0.25
 -19  -1   2    0.22    0.21
  19   1  -2    0.22    0.24
 -19   1   2    0.19    0.18
  19   1  -2    0.08    0.21
 -19   1   2    0.32    0.24
  19   1  -2   -0.11    0.20
 -19   1   2    0.35    0.27
 -18  -1   2    0.22    0.25
 -18  -1   2    0.27    0.23
 -18  -1   2    0.26    0.20
  18  -1  -2   -0.01    0.22
  18  -1  -2    0.14    0.21
 -18   1   2   -0.10    0.14
 -18   1   2    0.40    0.23
  18   1  -2    0.18    0.19
 -18   1   2   -0.04    0.23
  18   1  -2   -0.15    0.20
 -17  -1   2    0.75    0.23
  17  -1  -2    0.75    0.22
  17  -1  -2    1.01    0.30
 -17  -1   2    1.31    0.27
 -17  -1   2    0.92    0.29
  17   1  -2    1.08    0.26
 -17   1   2    1.35    0.27
 -17   1   2    1.08    0.29
 -17   1   2    1.05    0.24
  17   1  -2    0.77    0.22
  16  -1  -2   -0.05    0.16
 -16  -1   2    0.18    0.20
 -16  -1   2    0.04    0.17
  16  -1  -2   -0.16    0.17
 -16  -1   2    0.09    0.21
 -16   1   2    0.00    0.18
 -16   1   2   -0.01    0.20
 -16   1   2   -0.05    0.16
  16   1  -2   -0.01    0.18
  16   1  -2    0.24    0.19
 -15  -1   2    0.40    0.19
  15  -1  -2    0.37    0.20
  15  -1  -2    0.19    0.17
 -15  -1   2    0.37    0.22
 -15  -1   2    0.44    0.20
 -15  -1   2    0.18    0.18
  15   1  -2    0.33    0.18
 -15   1   2    0.28    0.22
  15   1  -2    0.05    0.18
  15   1  -2    0.20    0.09
  15   1  -2    0.38    0.19
 -15   1   2    0.09    0.16
 -15   1   2    0.36    0.19
  14  -1  -2    0.03    0.15
 -14  -1   2    0.35    0.23
  14  -1  -2    0.20    0.17
 -14  -1   2    0.14    0.19
 -14  -1   2    0.12    0.16
 -14  -1   2    0.30    0.19
 -14  -1   2    0.36    0.18
 -14   1   2    0.33    0.18
  14   1  -2    0.03    0.15
 -14   1   2    0.04    0.20
  14   1  -2    0.31    0.17
  14   1  -2    0.14    0.09
 -14   1   2    0.36    0.16
  14   1  -2    0.04    0.20
  14   1  -2    0.38    0.17
 -13  -1   2    0.96    0.21
  13  -1  -2    0.66    0.18
 -13  -1   2    0.47    0.23
 -13  -1   2    0.83    0.22
  13  -1  -2    0.97    0.22
 -13  -1   2    1.03    0.22
  13  -1  -2    0.80    0.20
 -13  -1   2    0.74    0.19
  13   1  -2    0.94    0.13
 -13   1   2    0.98    0.26
 -13   1   2    0.74    0.20
  13   1  -2    0.86    0.24
  13   1  -2    0.79    0.20
 -13   1   2    0.87    0.21
  13   1  -2    0.71    0.19
 -13   1   2    0.70    0.19
  13   1  -2    0.61    0.18
  12  -1  -2    1.87    0.25
 -12  -1   2    1.58    0.23
 -12  -1   2    1.17    0.19
  12  -1  -2    1.47    0.22
 -12  -1   2    1.92    0.25
 -12  -1   2    1.62    0.25
  12  -1  -2    1.84    0.29
 -12  -1   2    1.58    0.27
  12   1  -2    1.57    0.27
  12   1  -2    1.68    0.25
 -12   1   2    1.51    0.23
 -12   1   2    1.62    0.25
 -12   1   2    1.63    0.25
  12   1  -2    1.74    0.18
 -12   1   2    2.07    0.31
  12   1  -2    1.65    0.22
  11  -1  -2   17.71    1.22
 -11  -1   2   20.14    1.25
  11  -1  -2   19.46    1.23
  11  -1  -2   21.99    1.26
 -11  -1   2   20.40    1.23
 -11  -1   2   20.82    1.24
 -11  -1   2   20.25    1.22
 -11  -1   2   19.94    1.27
 -11   1   2   20.75    1.25
  11   1  -2   21.18    1.24
  11   1  -2   19.79    1.19
 -11   1   2   20.76    1.25
  11   1  -2   21.62    1.25
 -11   1   2   21.08    1.24
  11   1  -2   20.78    1.23
  11   1  -2   21.49    1.27
  10  -1  -2    7.48    0.53
 -10  -1   2    7.96    0.54
 -10  -1   2    7.98    0.56
 -10  -1   2    8.07    0.58
 -10  -1   2    8.00    0.55
  10  -1  -2    7.74    0.56
  10  -1  -2    7.95    0.55
 -10  -1   2    7.03    0.52
 -10   1   2    8.19    0.56
  10   1  -2    7.88    0.49
 -10   1   2    7.56    0.52
 -10   1   2    8.01    0.54
 -10   1   2    7.76    0.56
  10   1  -2    8.03    0.55
  10   1  -2    8.17    0.58
  10   1  -2    7.78    0.54
  10   1  -2    7.73    0.54
  -9  -1   2   15.31    0.95
  -9  -1   2   16.24    0.96
   9  -1  -2   16.51    0.97
   9  -1  -2   15.88    0.96
  -9  -1   2   15.86    0.99
  -9  -1   2   15.97    0.96
   9  -1  -2   15.70    0.95
  -9  -1   2   14.76    0.97
   9   1  -2   16.35    0.97
  -9   1   2   15.49    0.97
   9   1  -2   15.83    0.96
  -9   1   2   15.32    0.96
  -9   1   2   15.89    0.96
   9   1  -2   16.36    0.97
   9   1  -2   15.57    0.93
   9   1  -2   15.74    0.98
  -9   1   2   16.30    0.97
   8  -1  -2    2.27    0.25
  -8  -1   2    2.47    0.24
  -8  -1   2    2.32    0.25
   8  -1  -2    2.51    0.23
  -8  -1   2    2.84    0.29
  -8  -1   2    2.10    0.22
   8   1  -2    2.67    0.25
  -8   1   2    2.49    0.26
   8   1  -2    2.51    0.19
   8   1  -2    2.40    0.25
  -8   1   2    2.84    0.26
  -8   1   2    2.55    0.23
  -8   1   2    2.46    0.18
  -8   1   2    2.23    0.22
   8   1  -2    2.35    0.27
  -7  -1   2   12.00    0.71
   7  -1  -2   11.86    0.71
  -7  -1   2   11.56    0.72
  -7  -1   2   11.22    0.69
   7  -1  -2   11.55    0.72
  -7  -1   2   11.15    0.70
  -7   1   2   10.77    0.70
  -7   1   2   11.67    0.67
  -7   1   2   11.18    0.70
  -7   1   2   11.53    0.70
  -7   1   2   10.54    0.68
   7   1  -2   11.17    0.70
   7   1  -2   11.24    0.67
   7   1  -2   11.79    0.71
   7   1  -2   11.72    0.70
   7   1  -2   11.12    0.70
   6  -1  -2    7.04    0.49
  -6  -1   2    7.45    0.50
  -6  -1   2    7.07    0.48
  -6  -1   2    7.53    0.49
  -6  -1   2    7.51    0.47
   6   1  -2    8.15    0.47
  -6   1   2    7.21    0.46
  -6   1   2    7.47    0.47
   6   1  -2    7.33    0.48
   6   1  -2    7.97    0.45
   6   1  -2    7.60    0.49
  -6   1   2    7.51    0.45
  -6   1   2    7.21    0.48
   6   1  -2    6.59    0.47
   6   1  -2    7.44    0.47
  -5  -1   2   13.81    0.83
  -5  -1   2   13.53    0.84
   5  -1  -2   13.33    0.80
  -5  -1   2   14.64    0.82
   5  -1  -2   14.53    0.83
  -5  -1   2   14.18    0.83
   5  -1  -2   14.04    0.84
   5   1  -2   13.96    0.84
  -5   1   2   14.98    0.81
   5   1  -2   13.64    0.83
   5   1  -2   14.86    0.82
   5   1  -2   12.57    0.82
  -5   1   2   13.38    0.83
   5   1  -2   14.44    0.81
   5   1  -2   13.84    0.81
  -4  -1   2   23.59    1.42
  -4  -1   2   24.93    1.41
  -4  -1   2   24.86    1.44
  -4  -1   2   24.34    1.41
   4  -1  -2   23.57    1.39
  -4  -1   2   24.63    1.40
   4   1  -2   25.38    1.41
  -4   1   2   26.23    1.40
   4   1  -2   25.98    1.41
  -4   1   2   23.21    1.41
   4   1  -2   24.37    1.41
   4   1  -2   23.73    1.41
   4   1  -2   24.58    1.41
   4   1  -2   23.98    1.39
  -4   1   2   24.14    1.39
   4   1  -2   26.05    1.40
   3  -1  -2  250.27   14.85
   3   1  -2  271.60   15.14
  -3   1   2  271.05   14.86
   2  -1  -2   13.52    0.84
  -2  -1   2   14.14    0.84
  -2  -1   2   15.07    0.83
  -2  -1   2   14.11    0.86
   2  -1  -2   14.38    0.83
  -2  -1   2   16.35    0.84
   2  -1  -2   14.57    0.83
  -2  -1   2   15.17    0.84
  -2   1   2   15.28    0.83
   2   1  -2   13.53    0.83
   2   1  -2   14.45    0.84
  -2   1   2   14.19    0.83
   2   1  -2   14.45    0.85
   2   1  -2   13.45    0.83
   2   1  -2   12.96    0.84
  -2   1   2   14.11    0.82
  -2   1   2   14.11    0.83
   2   1  -2   13.80    0.84
   2   1  -2   15.36    0.83
  -1  -1   2    4.35    0.28
  -1  -1   2    4.51    0.29
   1  -1  -2    4.76    0.28
  -1  -1   2    3.93    0.29
   1  -1  -2    4.60    0.29
  -1  -1   2    4.40    0.29
   1  -1  -2    4.00    0.28
  -1  -1   2    4.38    0.32
  -1  -1   2    4.58    0.30
   1  -1  -2    4.77    0.29
  -1  -1   2    4.31    0.29
   1   1  -2    4.47    0.29
   1   1  -2    4.79    0.29
   1   1  -2    4.23    0.31
  -1   1   2    4.67    0.28
  -1   1   2    4.25    0.29
   1   1  -2    4.17    0.29
   1   1  -2    4.25    0.30
  -1   1   2    4.88    0.29
   1   1  -2    4.07    0.32
  -1   1   2    4.72    0.28
   0  -1   2   85.81    4.75
   0  -1   2   85.76    4.74
   0  -1  -2   85.56    4.75
   0  -1   2   83.12    4.74
   0  -1   2   77.67    4.74
   0  -1   2   83.27    4.76
   0   1   2   84.35    4.75
   0   1  -2   88.25    4.76
   0   1  -2   86.43    4.74
   0   1   2   91.06    4.75
   0   1  -2   84.76    4.75
   0   1  -2   87.06    4.74
   0   1  -2   81.90    4.75
   0   1  -2   81.73    4.75
  -1  -1  -2   24.12    1.41
   1  -1   2   23.82    1.42
  -1  -1  -2   25.64    1.42
   1  -1   2   24.21    1.42
   1  -1   2   28.75    1.43
   1  -1   2   24.73    1.44
   1   1   2   24.66    1.42
   1   1   2   24.98    1.41
  -1   1  -2   23.64    1.42
  -1   1  -2   24.21    1.43
  -1   1  -2   26.76    1.44
  -1   1  -2   23.89    1.43
   1   1   2   24.61    1.41
  -2  -1  -2    2.49    0.21
   2  -1   2    2.35    0.23
  -2  -1  -2    3.31    0.23
   2  -1   2    2.33    0.24
  -2  -1  -2    2.66    0.20
   2  -1   2    3.30    0.26
  -2  -1  -2    2.60    0.19
   2  -1   2    2.41    0.21
   2   1   2    2.55    0.20
  -2   1  -2    2.25    0.24
   2   1   2    2.67    0.22
   2   1   2    2.69    0.19
  -2   1  -2    2.35    0.24
  -2   1  -2    2.05    0.23
   2   1   2    2.77    0.23
  -2   1  -2    2.39    0.22
   3  -1   2   21.50    1.17
  -3  -1  -2   20.05    1.13
  -3  -1  -2   20.55    1.15
  -3  -1  -2   18.77    1.15
   3  -1   2   18.99    1.15
   3  -1   2   19.43    1.15
  -3  -1  -2   17.48    1.15
  -3  -1  -2   21.57    1.15
   3  -1   2   19.44    1.16
  -3  -1  -2   19.75    1.14
   3  -1   2   18.50    1.14
   3   1   2   21.56    1.15
   3   1   2   20.81    1.14
  -3   1  -2   20.13    1.15
  -3   1  -2   18.23    1.15
   3   1   2   20.34    1.15
  -3   1  -2   21.90    1.17
  -3   1  -2   19.56    1.16
   3   1   2   21.10    1.15
   3   1   2   19.07    1.13
   3   1   2   18.95    1.15
   4  -1   2    0.04    0.06
  -4  -1  -2    0.16    0.10
  -4  -1  -2   -0.01    0.05
  -4  -1  -2   -0.09    0.10
  -4  -1  -2   -0.15    0.06
   4  -1   2   -0.04    0.09
   4  -1   2   -0.01    0.07
  -4  -1  -2    0.03    0.10
   4  -1   2    0.04    0.09
  -4  -1  -2    0.05    0.07
   4  -1   2   -0.08    0.11
   4   1   2   -0.04    0.07
   4   1   2   -0.02    0.08
  -4   1  -2    0.13    0.10
   4   1   2    0.05    0.10
   4   1   2    0.19    0.10
  -4   1  -2   -0.01    0.09
  -4   1  -2   -0.05    0.07
  -4   1  -2    0.13    0.12
   5  -1   2   30.80    1.72
  -5  -1  -2   31.43    1.74
   5  -1   2   30.38    1.73
  -5  -1  -2   30.80    1.73
  -5  -1  -2   28.93    1.71
  -5  -1  -2   31.08    1.73
  -5  -1  -2   29.26    1.74
   5  -1   2   28.50    1.74
  -5  -1  -2   30.96    1.71
   5  -1   2   27.94    1.73
  -5   1  -2   31.08    1.75
   5   1   2   31.16    1.73
  -5   1  -2   29.12    1.73
   5   1   2   30.55    1.74
  -5   1  -2   29.31    1.73
   5   1   2   28.92    1.71
   5   1   2   30.83    1.74
  -6  -1  -2   -0.08    0.12
  -6  -1  -2   -0.06    0.10
  -6  -1  -2   -0.07    0.12
   6  -1   2    0.09    0.08
   6  -1   2    0.07    0.12
  -6  -1  -2   -0.04    0.06
   6  -1   2   -0.21    0.11
  -6  -1  -2    0.02    0.09
  -6  -1  -2   -0.08    0.09
   6  -1   2    0.00    0.07
   6   1   2   -0.10    0.11
  -6   1  -2    0.03    0.14
  -6   1  -2   -0.03    0.10
   6   1   2   -0.02    0.09
  -6   1  -2   -0.04    0.13
   6   1   2    0.11    0.13
   7  -1   2    0.22    0.13
  -7  -1  -2    0.34    0.11
  -7  -1  -2    0.25    0.14
  -7  -1  -2    0.24    0.15
   7  -1   2    0.18    0.10
  -7  -1  -2    0.19    0.11
  -7  -1  -2    0.23    0.12
   7  -1   2    0.17    0.10
   7  -1   2    0.04    0.12
   7   1   2    0.25    0.14
  -7   1  -2    0.26    0.16
  -7   1  -2    0.18    0.08
   7   1   2    0.21    0.13
  -7   1  -2    0.29    0.14
   7   1   2    0.26    0.11
  -7   1  -2    0.04    0.11
  -8  -1  -2   10.87    0.69
   8  -1   2   10.41    0.71
   8  -1   2   10.75    0.69
   8  -1   2   10.00    0.72
  -8  -1  -2   10.79    0.74
  -8  -1  -2   10.80    0.72
   8  -1   2   12.26    0.70
  -8  -1  -2   10.35    0.71
  -8  -1  -2    9.97    0.73
  -8   1  -2   12.08    0.73
  -8   1  -2   10.78    0.71
   8   1   2   12.04    0.75
  -8   1  -2   10.86    0.74
   8   1   2   11.57    0.72
  -8   1  -2   10.66    0.68
   8   1   2   11.15    0.71
   9  -1   2    7.72    0.50
  -9  -1  -2    6.91    0.56
   9  -1   2    7.01    0.49
  -9  -1  -2    6.71    0.56
   9  -1   2    7.48    0.54
  -9  -1  -2    6.91    0.51
  -9  -1  -2    7.22    0.50
   9  -1   2    6.58    0.53
  -9  -1  -2    7.41    0.53
  -9   1  -2    7.53    0.55
  -9   1  -2    6.94    0.47
   9   1   2    7.46    0.53
   9   1   2    6.12    0.55
   9   1   2    6.56    0.51
  -9   1  -2    6.99    0.57
  -9   1  -2    7.40    0.53
  -9   1  -2    7.42    0.53
  10  -1   2    2.71    0.30
 -10  -1  -2    2.93    0.29
 -10  -1  -2    2.70    0.34
  10  -1   2    2.42    0.25
 -10  -1  -2    2.52    0.30
 -10  -1  -2    2.84    0.33
  10  -1   2    2.81    0.31
  10  -1   2    2.84    0.32
 -10  -1  -2    2.65    0.28
  10   1   2    2.40    0.28
 -10   1  -2    2.33    0.32
 -10   1  -2    2.94    0.31
  10   1   2    2.44    0.30
  10   1   2    2.91    0.34
 -10   1  -2    2.62    0.29
 -10   1  -2    2.40    0.24
 -10   1  -2    3.10    0.32
 -11  -1  -2    2.03    0.32
 -11  -1  -2    1.95    0.27
  11  -1   2    1.74    0.27
 -11  -1  -2    1.93    0.25
  11  -1   2    2.24    0.26
 -11  -1  -2    2.48    0.27
  11  -1   2    2.30    0.29
 -11  -1  -2    2.53    0.32
  11   1   2    2.09    0.31
  11   1   2    2.20    0.26
 -11   1  -2    1.98    0.22
 -11   1  -2    2.86    0.29
 -11   1  -2    2.00    0.27
 -11   1  -2    2.21    0.33
  11   1   2    1.69    0.27
 -11   1  -2    2.53    0.30
  12  -1   2    0.17    0.17
 -12  -1  -2    0.24    0.16
 -12  -1  -2    0.10    0.15
 -12  -1  -2    0.26    0.20
  12  -1   2    0.07    0.16
 -12  -1  -2    0.16    0.16
  12  -1   2    0.11    0.11
 -12  -1  -2    0.12    0.23
 -12   1  -2    0.06    0.14
 -12   1  -2    0.20    0.18
 -12   1  -2   -0.17    0.21
  12   1   2    0.01    0.15
  12   1   2    0.07    0.16
 -12   1  -2    0.04    0.16
  12   1   2    0.15    0.20
  13  -1   2    0.43    0.14
 -13  -1  -2    0.53    0.19
 -13  -1  -2    0.23    0.21
  13  -1   2    0.47    0.20
 -13  -1  -2    0.37    0.18
 -13   1  -2    0.33    0.21
 -13   1  -2    0.34    0.19
  13   1   2    0.10    0.22
 -13   1  -2    0.46    0.19
  13   1   2    0.39    0.18
 -14  -1  -2    0.28    0.23
  14  -1   2    0.01    0.20
 -14  -1  -2    0.17    0.18
  14  -1   2    0.13    0.13
 -14  -1  -2    0.35    0.18
 -14   1  -2   -0.03    0.18
  14   1   2    0.14    0.15
 -14   1  -2    0.24    0.19
 -14   1  -2    0.34    0.18
  14   1   2    0.08    0.17
  14   1   2   -0.24    0.23
 -15  -1  -2   -0.19    0.20
 -15  -1  -2    0.01    0.18
  15  -1   2   -0.08    0.12
 -15  -1  -2    0.15    0.18
 -15   1  -2   -0.09    0.17
 -15   1  -2   -0.08    0.20
  15   1   2    0.00    0.15
 -15   1  -2   -0.12    0.18
  15   1   2   -0.04    0.18
  16  -1   2   -0.03    0.14
 -16  -1  -2    0.37    0.21
 -16  -1  -2    0.12    0.19
 -16  -1  -2   -0.09    0.22
  16   1   2   -0.01    0.19
 -16   1  -2    0.27    0.21
 -16   1  -2   -0.21    0.22
 -16   1  -2    0.17    0.21
  16   1   2   -0.02    0.16
 -17  -1  -2    1.93    0.31
 -17  -1  -2    1.29    0.28
  17  -1   2    1.10    0.22
 -17  -1  -2    1.33    0.35
  17   1   2    0.83    0.23
  17   1   2    1.51    0.28
  17   1   2    1.37    0.21
 -17   1  -2    1.14    0.28
 -17   1  -2    1.93    0.32
 -17   1  -2    1.38    0.34
 -18  -1  -2    2.83    0.38
 -18  -1  -2    1.33    0.36
 -18   1  -2    1.63    0.38
  18   1   2    2.20    0.33
  18   1   2    1.55    0.24
 -18   1  -2    2.19    0.35
 -18   1  -2    1.68    0.34
 -19  -2   2    0.23    0.21
 -19  -2   2    0.02    0.22
 -19  -2   2   -0.06    0.25
  19  -2  -2   -0.03    0.23
 -19  -2   2   -0.08    0.26
 -19   2   2   -0.19    0.20
 -19   2   2    0.05    0.22
  19   2  -2    0.32    0.22
 -19   2   2   -0.08    0.14
  19   2  -2   -0.09    0.20
  19   2  -2   -0.11    0.22
  19   2  -2   -0.09    0.10
 -18  -2   2    0.81    0.26
 -18  -2   2    1.10    0.38
 -18  -2   2    0.57    0.25
 -18  -2   2    0.77    0.31
  18  -2  -2    0.90    0.30
  18   2  -2    0.56    0.16
  18   2  -2    0.87    0.26
  18   2  -2    0.05    0.22
  18   2  -2    1.42    0.29
 -18   2   2    0.69    0.27
 -18   2   2    0.21    0.16
 -18   2   2    0.94    0.30
 -17  -2   2    0.26    0.29
 -17  -2   2    0.53    0.23
 -17  -2   2    0.19    0.25
  17  -2  -2    0.48    0.25
 -17  -2   2    0.14    0.21
 -17   2   2    0.15    0.17
  17   2  -2    0.24    0.13
 -17   2   2    0.11    0.22
  17   2  -2    0.31    0.21
  17   2  -2    0.19    0.18
  17   2  -2    0.56    0.24
 -17   2   2    0.69    0.25
 -16  -2   2    0.09    0.19
 -16  -2   2   -0.21    0.17
  16  -2  -2    0.13    0.20
 -16  -2   2    0.12    0.23
 -16  -2   2    0.04    0.25
 -16   2   2    0.23    0.18
 -16   2   2    0.20    0.22
  16   2  -2    0.10    0.16
  16   2  -2    0.02    0.18
  16   2  -2    0.00    0.10
 -16   2   2    0.07    0.19
  15  -2  -2    0.57    0.22
 -15  -2   2    0.71    0.22
  15  -2  -2    0.52    0.22
 -15  -2   2    0.52    0.21
 -15  -2   2    0.70    0.24
  15   2  -2    0.49    0.21
 -15   2   2    0.98    0.25
  15   2  -2    0.77    0.16
 -15   2   2    0.55    0.19
 -15   2   2    0.59    0.22
  15   2  -2    0.71    0.19
 -14  -2   2    2.01    0.31
 -14  -2   2    1.64    0.32
  14  -2  -2    2.08    0.30
 -14  -2   2    1.55    0.28
  14  -2  -2    1.79    0.31
 -14  -2   2    1.72    0.26
 -14   2   2    1.48    0.19
  14   2  -2    1.98    0.28
  14   2  -2    1.78    0.31
 -14   2   2    1.67    0.27
 -14   2   2    1.97    0.30
  14   2  -2    1.80    0.22
  14   2  -2    1.22    0.25
  14   2  -2    2.10    0.27
 -14   2   2    1.47    0.28
 -13  -2   2    4.09    0.45
 -13  -2   2    5.19    0.51
 -13  -2   2    5.55    0.45
 -13  -2   2    4.62    0.50
  13  -2  -2    5.48    0.50
  13  -2  -2    5.64    0.48
 -13  -2   2    5.40    0.48
  13  -2  -2    4.93    0.47
  13   2  -2    5.51    0.43
  13   2  -2    5.94    0.40
  13   2  -2    5.04    0.50
 -13   2   2    4.55    0.37
 -13   2   2    4.17    0.46
 -13   2   2    4.31    0.49
  13   2  -2    5.02    0.43
  13   2  -2    5.09    0.46
 -13   2   2    5.26    0.44
 -13   2   2    5.43    0.47
  13   2  -2    5.85    0.46
 -12  -2   2    0.09    0.20
  12  -2  -2    0.44    0.18
 -12  -2   2    0.38    0.17
  12  -2  -2    0.39    0.18
 -12  -2   2    0.15    0.17
 -12  -2   2    0.32    0.20
 -12  -2   2    0.30    0.17
  12   2  -2    0.22    0.17
 -12   2   2   -0.08    0.19
  12   2  -2    0.42    0.15
 -12   2   2    0.36    0.18
  12   2  -2    0.42    0.17
 -12   2   2    0.61    0.20
 -12   2   2    0.22    0.16
  12   2  -2    0.31    0.15
  12   2  -2    0.31    0.11
 -12   2   2    0.30    0.10
  12   2  -2    0.23    0.20
 -11  -2   2    0.70    0.18
  11  -2  -2    0.72    0.20
 -11  -2   2    0.41    0.19
 -11  -2   2    0.63    0.18
 -11  -2   2    0.87    0.25
 -11  -2   2    0.71    0.22
  11  -2  -2    0.76    0.20
  11   2  -2    0.53    0.18
 -11   2   2    0.42    0.21
  11   2  -2    0.65    0.13
 -11   2   2    0.65    0.16
  11   2  -2    0.74    0.23
  11   2  -2    0.59    0.19
  11   2  -2    0.92    0.19
 -11   2   2    0.69    0.20
  11   2  -2    0.68    0.15
 -11   2   2    0.51    0.13
 -11   2   2    0.81    0.19
 -10  -2   2    0.41    0.21
 -10  -2   2    0.33    0.15
  10  -2  -2    0.33    0.16
  10  -2  -2    0.29    0.09
 -10  -2   2    0.26    0.15
 -10  -2   2    0.22    0.16
  10  -2  -2    0.56    0.18
 -10  -2   2    0.31    0.19
  10   2  -2    0.23    0.13
  10   2  -2    0.08    0.14
 -10   2   2    0.61    0.16
 -10   2   2    0.57    0.17
  10   2  -2    0.51    0.13
  10   2  -2    0.28    0.11
 -10   2   2    1.01    0.20
 -10   2   2    0.22    0.09
  10   2  -2    0.43    0.19
 -10   2   2    0.02    0.18
  10   2  -2    0.26    0.16
  -9  -2   2    2.72    0.33
  -9  -2   2    2.98    0.28
   9  -2  -2    2.79    0.31
  -9  -2   2    2.51    0.30
  -9  -2   2    2.20    0.27
   9  -2  -2    2.63    0.31
  -9  -2   2    2.81    0.28
   9  -2  -2    2.56    0.21
   9   2  -2    3.11    0.28
   9   2  -2    2.74    0.28
   9   2  -2    2.69    0.24
   9   2  -2    2.55    0.24
  -9   2   2    2.62    0.23
  -9   2   2    2.38    0.24
   9   2  -2    3.12    0.32
  -9   2   2    2.68    0.28
  -9   2   2    1.96    0.27
   9   2  -2    2.48    0.27
  -8  -2   2   10.78    0.70
   8  -2  -2   10.19    0.66
   8  -2  -2   10.98    0.71
  -8  -2   2   11.17    0.72
  -8  -2   2   10.82    0.73
  -8  -2   2   11.12    0.77
  -8  -2   2   10.05    0.70
   8  -2  -2   11.61    0.73
  -8   2   2   10.99    0.68
  -8   2   2   10.64    0.70
   8   2  -2   10.94    0.67
   8   2  -2   10.80    0.71
  -8   2   2   11.71    0.67
   8   2  -2   10.34    0.70
   8   2  -2   11.76    0.71
   8   2  -2   11.86    0.73
  -8   2   2   11.94    0.69
   8   2  -2   10.99    0.68
   7  -2  -2    3.28    0.28
   7  -2  -2    3.32    0.29
  -7  -2   2    2.98    0.32
  -7  -2   2    2.64    0.27
  -7  -2   2    2.75    0.27
  -7  -2   2    3.34    0.32
  -7  -2   2    2.98    0.28
   7  -2  -2    2.97    0.22
  -7   2   2    3.03    0.24
  -7   2   2    2.95    0.26
   7   2  -2    2.99    0.27
   7   2  -2    3.08    0.22
   7   2  -2    3.30    0.25
   7   2  -2    2.60    0.26
   7   2  -2    3.03    0.29
  -7   2   2    3.13    0.27
  -7   2   2    3.24    0.34
   7   2  -2    3.19    0.31
  -7   2   2    2.88    0.24
  -6  -2   2   22.69    1.44
  -6  -2   2   25.24    1.44
   6  -2  -2   24.11    1.40
   6  -2  -2   24.69    1.45
  -6  -2   2   25.03    1.48
   6  -2  -2   23.57    1.43
  -6  -2   2   24.72    1.42
   6   2  -2   25.55    1.42
  -6   2   2   24.55    1.42
   6   2  -2   24.70    1.44
   6   2  -2   23.74    1.43
  -6   2   2   25.58    1.46
   6   2  -2   23.51    1.40
   6   2  -2   25.25    1.43
  -6   2   2   23.29    1.43
  -6   2   2   23.46    1.40
   6   2  -2   26.02    1.42
   6   2  -2   24.91    1.42
  -5  -2   2    1.71    0.18
  -5  -2   2    1.54    0.18
  -5  -2   2    1.62    0.20
   5  -2  -2    1.53    0.19
  -5  -2   2    1.40    0.22
  -5  -2   2    1.81    0.19
  -5  -2   2    1.54    0.16
   5  -2  -2    1.41    0.15
   5  -2  -2    1.45    0.19
   5   2  -2    1.70    0.18
  -5   2   2    1.59    0.17
   5   2  -2    1.78    0.19
   5   2  -2    1.70    0.18
  -5   2   2    1.65    0.16
   5   2  -2    1.60    0.18
  -5   2   2    1.39    0.19
  -5   2   2    1.62    0.17
   5   2  -2    1.81    0.19
   5   2  -2    1.66    0.20
   5   2  -2    1.53    0.14
  -4  -2   2    5.08    0.35
  -4  -2   2    4.94    0.34
   4  -2  -2    4.71    0.34
  -4  -2   2    4.71    0.35
  -4  -2   2    4.94    0.34
  -4  -2   2    4.56    0.36
   4  -2  -2    5.18    0.36
   4  -2  -2    4.78    0.32
  -4  -2   2    4.70    0.40
   4   2  -2    5.10    0.35
   4   2  -2    4.71    0.39
   4   2  -2    4.61    0.34
   4   2  -2    5.14    0.32
  -4   2   2    5.12    0.33
  -4   2   2    5.09    0.33
   4   2  -2    4.82    0.36
  -4   2   2    4.80    0.34
   4   2  -2    5.05    0.36
  -4   2   2    5.01    0.38
   4   2  -2    4.97    0.35
   4   2  -2    5.19    0.34
  -3  -2   2   24.59    1.41
   3  -2  -2   23.58    1.41
   3  -2  -2   24.80    1.40
  -3  -2   2   24.15    1.40
  -3  -2   2   24.01    1.39
   3  -2  -2   23.06    1.41
  -3  -2   2   25.76    1.41
   3  -2  -2   23.64    1.41
  -3  -2   2   24.42    1.44
   3   2  -2   24.11    1.40
  -3   2   2   24.34    1.41
   3   2  -2   23.81    1.41
  -3   2   2   25.51    1.41
   3   2  -2   24.31    1.41
   3   2  -2   24.90    1.41
   3   2  -2   24.39    1.39
   3   2  -2   24.39    1.44
  -3   2   2   24.23    1.40
  -3   2   2   23.00    1.41
   3   2  -2   25.08    1.41
   2  -2  -2    0.80    0.15
   2  -2  -2    0.98    0.13
   2  -2  -2    1.28    0.14
  -2  -2   2    1.06    0.18
   2  -2  -2    0.97    0.12
  -2  -2   2    1.11    0.13
  -2  -2   2    1.42    0.15
   2   2  -2    0.96    0.16
   2   2  -2    1.18    0.14
   2   2  -2    1.17    0.15
   2   2  -2    1.23    0.14
  -2   2   2    1.12    0.12
  -2   2   2    1.04    0.15
  -2   2   2    1.03    0.12
   2   2  -2    1.04    0.14
  -2   2   2    1.18    0.13
   1  -2  -2   40.27    2.19
  -1  -2   2   36.23    2.18
   1  -2  -2   39.23    2.18
  -1  -2   2   38.71    2.16
   1  -2  -2   38.41    2.20
   1  -2  -2   38.97    2.18
   1  -2  -2   37.99    2.18
  -1  -2   2   39.13    2.19
  -1  -2   2   36.93    2.18
   1   2  -2   38.94    2.19
   1   2  -2   35.45    2.16
   1   2  -2   40.01    2.22
  -1   2   2   36.07    2.17
   1   2  -2   36.65    2.18
  -1   2   2   39.88    2.20
   1   2  -2   37.61    2.19
   1   2  -2   39.92    2.19
  -1   2   2   39.08    2.18
   1   2  -2   38.89    2.18
  -1   2   2   40.06    2.19
   0  -2  -2    1.66    0.15
   0  -2   2    1.33    0.15
   0  -2   2    1.17    0.15
   0  -2   2    0.92    0.17
   0  -2   2    1.02    0.13
   0   2  -2    1.16    0.14
   0   2  -2    1.32    0.15
   0   2   2    1.53    0.14
   0   2  -2    0.89    0.17
   0   2   2    1.16    0.16
   0   2  -2    1.28    0.16
   0   2   2    0.96    0.13
   0   2   2    1.53    0.14
   0   2  -2    1.13    0.16
   1  -2   2   15.23    0.91
   1  -2   2   14.52    0.90
   1  -2   2   15.07    0.91
  -1  -2  -2   16.20    0.90
  -1  -2  -2   15.80    0.93
   1  -2   2   15.60    0.95
  -1  -2  -2   14.63    0.91
  -1   2  -2   15.21    0.92
  -1   2  -2   16.19    0.92
   1   2   2   15.37    0.89
   1   2   2   15.84    0.90
   1   2   2   15.20    0.91
   1   2   2   16.45    0.90
   1   2   2   15.15    0.91
  -1   2  -2   15.45    0.92
   1   2   2   15.47    0.90
   1   2   2   14.71    0.92
  -1   2  -2   14.72    0.94
   2  -2   2    0.05    0.12
   2  -2   2   -0.10    0.09
  -2  -2  -2   -0.07    0.09
   2  -2   2   -0.07    0.08
   2  -2   2    0.14    0.08
  -2  -2  -2   -0.07    0.06
  -2  -2  -2   -0.09    0.10
  -2  -2  -2    0.00    0.02
  -2  -2  -2   -0.04    0.06
  -2  -2  -2   -0.08    0.07
   2   2   2    0.00    0.05
  -2   2  -2   -0.19    0.10
   2   2   2    0.01    0.06
  -2   2  -2    0.21    0.09
   2   2   2   -0.09    0.09
   2   2   2   -0.01    0.09
  -2   2  -2   -0.09    0.12
   2   2   2    0.08    0.07
   2   2   2    0.04    0.07
  -2   2  -2    0.26    0.11
   2   2   2    0.09    0.10
   3  -2   2    8.99    0.59
   3  -2   2    9.98    0.60
   3  -2   2    9.01    0.61
  -3  -2  -2    9.85    0.59
  -3  -2  -2    9.52    0.58
  -3  -2  -2    9.81    0.63
   3  -2   2    8.97    0.59
  -3  -2  -2    8.32    0.59
  -3  -2  -2    9.85    0.60
  -3  -2  -2    9.85    0.57
   3  -2   2    9.73    0.61
  -3   2  -2    9.24    0.60
   3   2   2    9.30    0.60
   3   2   2    9.66    0.59
  -3   2  -2   10.01    0.60
   3   2   2    9.71    0.60
  -3   2  -2    9.66    0.61
   3   2   2    8.96    0.57
   3   2   2    9.06    0.58
   3   2   2   10.25    0.60
  -3   2  -2    9.88    0.61
  -3   2  -2    9.76    0.63
  -4  -2  -2    2.05    0.21
  -4  -2  -2    1.62    0.17
  -4  -2  -2    1.48    0.15
   4  -2   2    1.55    0.17
  -4  -2  -2    1.62    0.18
   4  -2   2    1.43    0.19
  -4  -2  -2    1.86    0.20
   4  -2   2    1.47    0.18
   4  -2   2    1.84    0.21
  -4  -2  -2    1.46    0.21
   4  -2   2    1.85    0.19
   4   2   2    1.62    0.16
   4   2   2    1.52    0.17
  -4   2  -2    1.62    0.20
   4   2   2    2.15    0.21
  -4   2  -2    1.78    0.21
   4   2   2    2.00    0.21
  -4   2  -2    1.71    0.18
  -4   2  -2    1.62    0.21
  -4   2  -2    1.47    0.20
   4   2   2    1.62    0.18
  -5  -2  -2   17.03    1.01
   5  -2   2   16.63    1.00
  -5  -2  -2   16.82    1.04
  -5  -2  -2   16.43    1.00
   5  -2   2   16.65    1.01
  -5  -2  -2   16.06    1.00
   5  -2   2   16.73    0.99
   5  -2   2   16.40    1.00
  -5  -2  -2   16.38    0.98
  -5  -2  -2   17.02    0.97
  -5   2  -2   17.24    1.00
  -5   2  -2   16.85    1.04
   5   2   2   17.08    1.01
  -5   2  -2   15.84    1.01
   5   2   2   15.74    1.00
   5   2   2   16.31    1.00
   5   2   2   16.88    0.97
  -5   2  -2   16.88    1.01
   5   2   2   17.00    0.98
   6  -2   2    2.52    0.26
  -6  -2  -2    2.23    0.29
   6  -2   2    2.00    0.23
  -6  -2  -2    2.50    0.25
   6  -2   2    2.32    0.24
  -6  -2  -2    2.27    0.26
  -6  -2  -2    2.38    0.21
  -6  -2  -2    2.19    0.22
   6  -2   2    2.25    0.23
  -6  -2  -2    2.08    0.23
   6   2   2    2.72    0.26
  -6   2  -2    2.66    0.27
   6   2   2    2.18    0.23
   6   2   2    2.64    0.28
  -6   2  -2    2.56    0.29
  -6   2  -2    2.11    0.25
   6   2   2    2.26    0.20
  -6   2  -2    2.72    0.27
   6   2   2    2.35    0.25
  -6   2  -2    2.26    0.25
   7  -2   2    0.75    0.13
  -7  -2  -2    0.71    0.18
   7  -2   2    0.59    0.17
   7  -2   2    0.67    0.14
  -7  -2  -2    0.77    0.14
  -7  -2  -2    0.66    0.12
  -7  -2  -2    0.81    0.16
   7  -2   2    0.60    0.18
  -7  -2  -2    0.59    0.18
  -7  -2  -2    0.93    0.18
  -7   2  -2    0.71    0.20
   7   2   2    0.62    0.14
  -7   2  -2    0.72    0.18
   7   2   2    0.73    0.18
   7   2   2    0.65    0.20
   7   2   2    0.70    0.16
  -7   2  -2    0.64    0.19
  -7   2  -2    0.67    0.15
  -7   2  -2    0.51    0.17
   8  -2   2    1.41    0.22
  -8  -2  -2    1.06    0.23
  -8  -2  -2    0.99    0.16
   8  -2   2    1.15    0.18
   8  -2   2    0.87    0.16
  -8  -2  -2    0.82    0.19
  -8  -2  -2    0.98    0.14
   8  -2   2    0.88    0.19
  -8  -2  -2    0.93    0.19
   8   2   2    0.90    0.20
   8   2   2    0.97    0.16
   8   2   2    1.08    0.24
  -8   2  -2    1.14    0.22
   8   2   2    1.01    0.19
  -8   2  -2    0.92    0.19
  -8   2  -2    0.95    0.22
  -8   2  -2    0.85    0.23
   9  -2   2    6.92    0.49
  -9  -2  -2    5.60    0.54
  -9  -2  -2    6.88    0.47
  -9  -2  -2    5.54    0.53
   9  -2   2    6.94    0.52
  -9  -2  -2    6.99    0.51
   9  -2   2    6.47    0.51
  -9  -2  -2    6.10    0.51
   9  -2   2    6.27    0.46
   9   2   2    6.09    0.50
  -9   2  -2    6.80    0.52
   9   2   2    7.07    0.55
   9   2   2    6.46    0.46
   9   2   2    6.63    0.51
  -9   2  -2    6.35    0.55
  -9   2  -2    6.55    0.51
  10  -2   2    1.25    0.23
 -10  -2  -2    0.89    0.25
 -10  -2  -2    1.26    0.23
 -10  -2  -2    1.66    0.21
  10  -2   2    1.40    0.19
 -10  -2  -2    1.39    0.24
  10  -2   2    1.55    0.22
 -10  -2  -2    1.14    0.25
  10  -2   2    1.13    0.21
  10   2   2    1.32    0.23
 -10   2  -2    1.59    0.24
 -10   2  -2    1.21    0.28
 -10   2  -2    1.35    0.24
  10   2   2    1.31    0.24
  10   2   2    1.31    0.27
 -11  -2  -2    6.90    0.63
 -11  -2  -2    8.72    0.57
  11  -2   2    8.05    0.60
 -11  -2  -2    7.23    0.63
 -11  -2  -2    8.09    0.61
  11  -2   2    7.67    0.54
 -11  -2  -2    7.43    0.59
  11  -2   2    8.90    0.59
  11  -2   2    6.95    0.57
 -11   2  -2    7.44    0.64
 -11   2  -2    7.79    0.61
 -11   2  -2    8.67    0.60
  11   2   2    6.85    0.63
  11   2   2    8.45    0.59
  11   2   2    7.26    0.60
 -12  -2  -2    0.10    0.21
 -12  -2  -2    0.27    0.17
  12  -2   2    0.09    0.16
  12  -2   2    0.06    0.17
  12  -2   2    0.07    0.12
 -12  -2  -2    0.12    0.23
 -12  -2  -2    0.15    0.15
 -12   2  -2    0.02    0.18
 -12   2  -2   -0.14    0.18
 -12   2  -2    0.16    0.16
  12   2   2   -0.02    0.20
  12   2   2    0.06    0.17
 -13  -2  -2    1.75    0.29
 -13  -2  -2    1.73    0.32
  13  -2   2    1.52    0.22
  13  -2   2    2.14    0.27
 -13  -2  -2    2.63    0.30
  13  -2   2    1.84    0.27
  13   2   2    1.94    0.25
 -13   2  -2    1.83    0.30
 -13   2  -2    2.10    0.29
 -13   2  -2    1.89    0.29
  13   2   2    1.98    0.28
  13   2   2    1.65    0.32
  14  -2   2   -0.30    0.11
 -14  -2  -2   -0.04    0.17
 -14  -2  -2    0.00    0.21
 -14  -2  -2   -0.16    0.16
  14  -2   2    0.01    0.17
  14  -2   2    0.05    0.18
  14   2   2   -0.03    0.11
  14   2   2    0.13    0.18
 -14   2  -2   -0.11    0.20
 -14   2  -2    0.17    0.19
  14   2   2    0.04    0.22
 -14   2  -2    0.25    0.20
 -15  -2  -2   -0.13    0.17
  15  -2   2   -0.11    0.12
 -15  -2  -2    0.27    0.20
 -15  -2  -2   -0.06    0.23
  15   2   2   -0.16    0.19
  15   2   2   -0.14    0.12
 -15   2  -2    0.03    0.22
 -15   2  -2    0.27    0.20
 -15   2  -2    0.18    0.21
 -16  -2  -2    2.12    0.39
 -16  -2  -2    2.67    0.39
 -16  -2  -2    3.31    0.36
  16   2   2    2.11    0.34
 -16   2  -2    2.47    0.38
  16   2   2    2.93    0.32
 -16   2  -2    2.50    0.37
 -16   2  -2    2.78    0.40
 -17  -2  -2    0.95    0.25
 -17  -2  -2    1.84    0.30
 -17  -2  -2    0.96    0.32
  17   2   2    0.93    0.20
 -17   2  -2    0.59    0.22
  17   2   2    1.13    0.27
 -17   2  -2    0.77    0.30
 -17   2  -2    1.48    0.31
 -18  -3   2   -0.30    0.27
 -18  -3   2    0.03    0.25
 -18  -3   2    0.36    0.24
 -18  -3   2   -0.09    0.16
  18  -3  -2   -0.10    0.24
 -18   3   2    0.31    0.22
  18   3  -2    0.00    0.20
 -18   3   2   -0.12    0.21
  18   3  -2    0.03    0.24
  18   3  -2    0.31    0.19
 -18   3   2   -0.11    0.13
  18   3  -2    0.04    0.15
 -17  -3   2    3.00    0.37
 -17  -3   2    2.14    0.42
  17  -3  -2    2.79    0.44
 -17  -3   2    2.11    0.40
  17  -3  -2    2.18    0.35
 -17  -3   2    1.84    0.35
  17   3  -2    1.63    0.33
 -17   3   2    2.19    0.36
  17   3  -2    2.62    0.34
 -17   3   2    2.21    0.36
  16  -3  -2    0.11    0.21
 -16  -3   2   -0.24    0.23
 -16  -3   2   -0.10    0.18
 -16  -3   2    0.01    0.25
  16  -3  -2   -0.20    0.20
 -16  -3   2   -0.28    0.18
  16   3  -2   -0.08    0.13
  16   3  -2    0.01    0.14
  16   3  -2   -0.13    0.18
 -16   3   2    0.07    0.15
 -16   3   2   -0.15    0.22
  16   3  -2    0.21    0.21
 -16   3   2   -0.14    0.21
  15  -3  -2    4.50    0.50
  15  -3  -2    4.91    0.49
 -15  -3   2    4.50    0.44
 -15  -3   2    2.94    0.48
 -15  -3   2    3.58    0.47
 -15  -3   2    3.63    0.45
 -15   3   2    4.65    0.46
  15   3  -2    4.70    0.40
  15   3  -2    4.23    0.39
 -15   3   2    4.87    0.49
  15   3  -2    3.10    0.40
 -14  -3   2   -0.01    0.16
 -14  -3   2   -0.14    0.21
  14  -3  -2    0.18    0.19
 -14  -3   2   -0.10    0.22
  14  -3  -2    0.05    0.18
 -14  -3   2    0.07    0.17
  14   3  -2    0.06    0.18
  14   3  -2   -0.01    0.18
 -14   3   2   -0.01    0.19
  14   3  -2   -0.08    0.11
  14   3  -2   -0.37    0.20
  14   3  -2   -0.12    0.12
 -14   3   2    0.31    0.16
  14   3  -2   -0.13    0.18
 -14   3   2   -0.28    0.17
  13  -3  -2    3.66    0.44
 -13  -3   2    3.19    0.40
 -13  -3   2    3.77    0.43
  13  -3  -2    4.24    0.44
 -13  -3   2    3.96    0.42
 -13  -3   2    2.58    0.41
  13  -3  -2    3.19    0.28
 -13  -3   2    3.86    0.38
 -13   3   2    3.70    0.40
  13   3  -2    3.79    0.34
  13   3  -2    4.14    0.34
  13   3  -2    2.44    0.34
  13   3  -2    2.44    0.35
  13   3  -2    3.74    0.37
 -13   3   2    3.70    0.37
  13   3  -2    3.32    0.42
  12  -3  -2   11.33    0.81
 -12  -3   2   12.34    0.78
 -12  -3   2   11.54    0.81
 -12  -3   2   11.55    0.84
  12  -3  -2   11.27    0.71
  12  -3  -2   11.21    0.83
 -12  -3   2   11.54    0.88
 -12   3   2    9.71    0.79
 -12   3   2   11.29    0.88
  12   3  -2   11.21    0.73
  12   3  -2   11.01    0.80
 -12   3   2   11.90    0.77
  12   3  -2   11.76    0.76
  12   3  -2   10.94    0.76
  12   3  -2   11.57    0.83
 -12   3   2   12.56    0.73
 -12   3   2   11.78    0.81
  12   3  -2   11.03    0.78
  11  -3  -2    4.07    0.42
 -11  -3   2    4.09    0.40
 -11  -3   2    3.86    0.38
  11  -3  -2    4.10    0.32
 -11  -3   2    4.38    0.42
 -11  -3   2    4.01    0.46
 -11  -3   2    4.19    0.50
  11  -3  -2    4.65    0.44
  11   3  -2    4.02    0.37
  11   3  -2    3.98    0.41
 -11   3   2    4.07    0.49
  11   3  -2    3.89    0.36
 -11   3   2    3.50    0.43
  11   3  -2    4.17    0.43
 -11   3   2    4.56    0.35
 -11   3   2    4.12    0.39
  11   3  -2    3.83    0.40
  11   3  -2    4.57    0.45
  10  -3  -2    1.86    0.29
  10  -3  -2    1.15    0.22
 -10  -3   2    1.52    0.27
 -10  -3   2    1.53    0.23
  10  -3  -2    1.31    0.16
 -10  -3   2    1.12    0.22
 -10  -3   2    1.49    0.28
 -10  -3   2    0.63    0.21
 -10   3   2    1.42    0.22
 -10   3   2    1.32    0.25
 -10   3   2    1.09    0.17
  10   3  -2    1.25    0.19
  10   3  -2    0.60    0.18
  10   3  -2    1.45    0.27
  10   3  -2    1.08    0.20
 -10   3   2    1.48    0.28
  10   3  -2    1.29    0.24
  10   3  -2    0.92    0.21
   9  -3  -2    0.79    0.14
  -9  -3   2    1.29    0.22
  -9  -3   2    0.98    0.23
  -9  -3   2    1.26    0.20
  -9  -3   2    1.27    0.28
   9  -3  -2    1.04    0.23
  -9  -3   2    0.92    0.21
   9  -3  -2    1.12    0.20
   9   3  -2    1.06    0.14
  -9   3   2    0.73    0.20
  -9   3   2    1.15    0.24
   9   3  -2    1.12    0.18
   9   3  -2    1.36    0.21
   9   3  -2    1.13    0.21
   9   3  -2    0.97    0.20
  -9   3   2    1.51    0.26
  -9   3   2    1.37    0.18
   9   3  -2    1.27    0.23
   9   3  -2    1.36    0.26
   8  -3  -2    4.93    0.41
  -8  -3   2    4.21    0.41
  -8  -3   2    5.04    0.51
  -8  -3   2    4.37    0.45
   8  -3  -2    5.12    0.42
  -8  -3   2    4.80    0.42
   8  -3  -2    4.84    0.35
  -8  -3   2    4.70    0.40
   8   3  -2    4.44    0.33
  -8   3   2    4.99    0.41
   8   3  -2    3.90    0.38
   8   3  -2    4.47    0.39
   8   3  -2    5.10    0.42
  -8   3   2    5.63    0.48
   8   3  -2    4.82    0.42
   8   3  -2    5.39    0.46
  -8   3   2    4.62    0.36
   8   3  -2    5.25    0.39
  -8   3   2    4.61    0.42
  -7  -3   2    0.60    0.19
   7  -3  -2    0.47    0.11
  -7  -3   2    0.69    0.17
  -7  -3   2    0.60    0.22
   7  -3  -2    0.72    0.18
  -7  -3   2    0.70    0.17
   7  -3  -2    0.68    0.17
  -7  -3   2    0.74    0.17
  -7   3   2    1.05    0.22
   7   3  -2    0.59    0.15
  -7   3   2    0.49    0.13
   7   3  -2    0.91    0.18
  -7   3   2    0.84    0.17
   7   3  -2    0.56    0.12
   7   3  -2    0.76    0.21
   7   3  -2    0.90    0.20
   7   3  -2    0.53    0.13
  -7   3   2    0.73    0.14
   7   3  -2    1.19    0.20
  -6  -3   2    5.01    0.41
   6  -3  -2    5.42    0.42
   6  -3  -2    5.45    0.38
  -6  -3   2    5.85    0.43
   6  -3  -2    5.94    0.43
  -6  -3   2    5.06    0.45
  -6  -3   2    4.97    0.41
  -6  -3   2    5.44    0.51
  -6   3   2    5.16    0.39
   6   3  -2    5.76    0.42
   6   3  -2    5.75    0.42
   6   3  -2    5.39    0.37
  -6   3   2    5.68    0.47
   6   3  -2    5.39    0.41
   6   3  -2    5.63    0.46
  -6   3   2    5.38    0.40
   6   3  -2    5.65    0.41
   6   3  -2    4.65    0.43
  -5  -3   2    4.92    0.42
  -5  -3   2    5.30    0.40
  -5  -3   2    4.80    0.37
  -5  -3   2    5.27    0.47
   5  -3  -2    4.94    0.36
  -5  -3   2    4.75    0.38
  -5  -3   2    4.91    0.38
   5  -3  -2    4.82    0.39
   5  -3  -2    4.88    0.39
   5   3  -2    5.39    0.42
   5   3  -2    5.62    0.43
   5   3  -2    5.22    0.39
  -5   3   2    4.91    0.36
   5   3  -2    4.89    0.38
   5   3  -2    5.04    0.35
   5   3  -2    5.14    0.45
   5   3  -2    5.14    0.39
   5   3  -2    5.41    0.39
  -5   3   2    5.01    0.43
  -5   3   2    5.35    0.37
  -4  -3   2    6.59    0.48
   4  -3  -2    6.56    0.46
  -4  -3   2    6.76    0.46
  -4  -3   2    7.03    0.46
   4  -3  -2    6.04    0.46
  -4  -3   2    6.76    0.45
  -4  -3   2    7.20    0.45
  -4  -3   2    6.07    0.52
   4  -3  -2    5.96    0.49
   4  -3  -2    6.61    0.44
  -4   3   2    6.57    0.45
   4   3  -2    6.33    0.46
  -4   3   2    5.64    0.48
  -4   3   2    6.12    0.44
   4   3  -2    5.90    0.51
   4   3  -2    6.96    0.48
   4   3  -2    6.97    0.47
   4   3  -2    6.85    0.46
   4   3  -2    6.30    0.43
   4   3  -2    6.44    0.45
   4   3  -2    6.86    0.47
   4   3  -2    6.68    0.46
   3  -3  -2    6.82    0.46
  -3  -3   2    7.40    0.48
  -3  -3   2    6.78    0.46
   3  -3  -2    7.14    0.48
  -3  -3   2    7.56    0.48
  -3  -3   2    6.90    0.47
   3  -3  -2    7.16    0.48
  -3  -3   2    7.04    0.54
   3  -3  -2    7.11    0.52
   3   3  -2    6.73    0.48
   3   3  -2    6.43    0.47
   3   3  -2    6.44    0.54
   3   3  -2    8.05    0.51
  -3   3   2    7.12    0.47
   3   3  -2    7.24    0.48
   3   3  -2    7.48    0.49
  -3   3   2    7.04    0.47
   3   3  -2    6.84    0.46
   3   3  -2    6.85    0.47
   3   3  -2    6.38    0.49
  -3   3   2    6.45    0.51
  -2  -3   2    2.51    0.22
   2  -3  -2    1.66    0.24
   2  -3  -2    1.84    0.19
  -2  -3   2    2.10    0.26
   2  -3  -2    1.92    0.21
   2  -3  -2    1.86    0.20
   2   3  -2    2.63    0.23
   2   3  -2    2.66    0.24
  -2   3   2    1.68    0.19
   2   3  -2    2.73    0.31
  -2   3   2    1.35    0.23
   1  -3  -2    6.88    0.47
  -1  -3   2    7.62    0.56
   1  -3  -2    7.01    0.49
   1  -3  -2    7.00    0.54
  -1  -3   2    7.57    0.49
   1  -3  -2    7.86    0.49
   1   3  -2    8.94    0.57
  -1   3   2    6.71    0.54
  -1   3   2    7.62    0.49
  -1   3   2    6.88    0.48
   1   3  -2    7.92    0.49
  -1   3   2    6.65    0.45
   0  -3   2    9.72    0.74
   0  -3  -2   10.86    0.73
   0  -3   2   10.26    0.67
   0  -3  -2   11.50    0.67
   0  -3  -2   11.04    0.69
   0  -3   2   10.12    0.68
   0  -3   2   10.69    0.69
   0   3  -2   11.02    0.68
   0   3  -2   11.46    0.75
   0   3   2   11.09    0.65
   0   3   2   11.48    0.67
   0   3   2   11.21    0.67
   0   3  -2   12.17    0.69
   0   3   2   11.29    0.73
   0   3   2   10.73    0.69
   0   3   2    9.43    0.68
   0   3  -2   12.83    0.71
   1  -3   2   27.67    1.71
  -1  -3  -2   30.51    1.74
  -1  -3  -2   30.76    1.69
   1  -3   2   29.76    1.76
   1  -3   2   27.25    1.69
   1  -3   2   27.58    1.70
  -1   3  -2   25.91    1.70
  -1   3  -2   27.28    1.75
  -1   3  -2   32.36    1.72
  -1   3  -2   30.42    1.72
   1   3   2   29.54    1.69
   1   3   2   31.40    1.69
  -1   3  -2   31.95    1.72
   1   3   2   28.73    1.71
   1   3   2   30.40    1.69
   1   3   2   29.88    1.71
   1   3   2   28.76    1.74
   2  -3   2   29.40    1.80
  -2  -3  -2   31.22    1.81
   2  -3   2   31.83    1.86
   2  -3   2   28.89    1.79
  -2  -3  -2   32.66    1.85
  -2  -3  -2   33.22    1.80
   2  -3   2   31.83    1.82
   2   3   2   28.03    1.83
   2   3   2   33.29    1.81
  -2   3  -2   30.30    1.85
   2   3   2   31.20    1.82
   2   3   2   32.27    1.79
  -2   3  -2   33.52    1.83
   2   3   2   33.38    1.80
   2   3   2   30.01    1.80
  -2   3  -2   30.54    1.82
  -2   3  -2   30.83    1.82
   2   3   2   30.06    1.81
  -3  -3  -2   14.12    0.78
   3  -3   2   12.19    0.78
   3  -3   2   12.39    0.83
   3  -3   2   11.34    0.75
   3  -3   2   11.86    0.77
  -3  -3  -2   11.61    0.77
   3  -3   2   11.45    0.78
  -3  -3  -2   12.92    0.76
  -3  -3  -2   11.93    0.76
  -3  -3  -2   13.53    0.83
   3   3   2   13.47    0.79
   3   3   2   12.43    0.77
   3   3   2   12.05    0.81
  -3   3  -2   12.27    0.83
   3   3   2   12.90    0.78
  -3   3  -2   13.43    0.81
  -3   3  -2   12.26    0.79
   3   3   2   12.96    0.78
  -3   3  -2   11.76    0.79
   3   3   2   11.81    0.75
   3   3   2   12.40    0.77
  -4  -3  -2   11.72    0.68
   4  -3   2   10.52    0.68
  -4  -3  -2   10.72    0.69
  -4  -3  -2   10.27    0.66
   4  -3   2   10.56    0.68
  -4  -3  -2   11.10    0.75
  -4  -3  -2   10.58    0.67
   4  -3   2    9.98    0.66
   4  -3   2   10.66    0.69
  -4  -3  -2   10.66    0.69
   4   3   2   11.30    0.70
   4   3   2   11.07    0.70
   4   3   2    9.92    0.66
   4   3   2   10.75    0.67
  -4   3  -2    8.69    0.70
  -4   3  -2   11.27    0.71
  -4   3  -2   11.09    0.74
   4   3   2   11.26    0.69
   4   3   2   10.05    0.68
  -4   3  -2   10.45    0.69
  -5  -3  -2    1.33    0.21
   5  -3   2    1.52    0.21
  -5  -3  -2    1.36    0.18
  -5  -3  -2    1.60    0.21
   5  -3   2    1.51    0.22
   5  -3   2    1.81    0.21
  -5  -3  -2    1.42    0.23
   5  -3   2    1.54    0.20
  -5  -3  -2    1.47    0.25
  -5  -3  -2    1.57    0.19
  -5   3  -2    1.73    0.25
   5   3   2    1.47    0.20
  -5   3  -2    1.52    0.24
   5   3   2    1.39    0.20
   5   3   2    1.80    0.19
  -5   3  -2    1.50    0.23
   5   3   2    1.99    0.25
  -5   3  -2    1.88    0.25
  -5   3  -2    1.73    0.23
   5   3   2    1.89    0.24
   5   3   2    1.69    0.19
  -6  -3  -2   -0.11    0.17
  -6  -3  -2    0.02    0.09
  -6  -3  -2    0.05    0.16
  -6  -3  -2    0.06    0.11
   6  -3   2    0.09    0.11
   6  -3   2    0.04    0.11
   6  -3   2    0.12    0.16
   6  -3   2    0.01    0.12
  -6  -3  -2    0.16    0.15
  -6  -3  -2    0.16    0.14
  -6   3  -2    0.19    0.18
   6   3   2    0.09    0.09
  -6   3  -2    0.09    0.18
   6   3   2    0.21    0.12
   6   3   2    0.01    0.16
   6   3   2   -0.05    0.11
  -6   3  -2    0.02    0.16
  -6   3  -2   -0.07    0.17
   6   3   2    0.31    0.13
   6   3   2    0.15    0.16
  -6   3  -2    0.14    0.13
   7  -3   2    0.82    0.22
  -7  -3  -2    1.18    0.25
   7  -3   2    0.68    0.17
  -7  -3  -2    1.16    0.17
  -7  -3  -2    1.04    0.20
  -7  -3  -2    0.94    0.15
   7  -3   2    0.71    0.15
   7  -3   2    0.95    0.18
  -7  -3  -2    0.97    0.22
  -7  -3  -2    1.31    0.22
   7   3   2    0.71    0.15
   7   3   2    0.85    0.15
   7   3   2    0.63    0.17
  -7   3  -2    1.20    0.19
  -7   3  -2    1.02    0.22
  -7   3  -2    1.16    0.23
   7   3   2    1.28    0.24
  -7   3  -2    1.04    0.25
   7   3   2    0.90    0.20
  -7   3  -2    1.22    0.23
   7   3   2    1.02    0.17
   8  -3   2   25.98    1.51
  -8  -3  -2   25.54    1.57
   8  -3   2   23.62    1.48
  -8  -3  -2   26.72    1.47
   8  -3   2   22.45    1.47
   8  -3   2   24.89    1.51
  -8  -3  -2   27.55    1.47
  -8  -3  -2   23.49    1.51
  -8  -3  -2   25.67    1.51
  -8  -3  -2   22.93    1.50
   8   3   2   24.63    1.49
  -8   3  -2   25.52    1.49
  -8   3  -2   22.29    1.51
  -8   3  -2   24.57    1.50
  -8   3  -2   25.86    1.52
   8   3   2   24.72    1.50
   8   3   2   25.47    1.46
   8   3   2   26.09    1.52
   8   3   2   24.78    1.50
  -8   3  -2   25.46    1.57
   8   3   2   25.26    1.46
  -9  -3  -2    1.80    0.20
   9  -3   2    1.36    0.22
   9  -3   2    1.52    0.21
  -9  -3  -2    1.57    0.24
  -9  -3  -2    2.08    0.23
  -9  -3  -2    1.78    0.28
   9  -3   2    1.55    0.27
   9  -3   2    1.48    0.22
  -9  -3  -2    1.53    0.25
  -9  -3  -2    1.82    0.31
   9   3   2    1.64    0.23
  -9   3  -2    1.89    0.30
   9   3   2    1.75    0.25
  -9   3  -2    1.54    0.22
   9   3   2    1.88    0.22
   9   3   2    1.54    0.26
  -9   3  -2    2.10    0.28
  -9   3  -2    1.78    0.28
  -9   3  -2    1.69    0.30
   9   3   2    2.03    0.30
 -10  -3  -2    3.84    0.45
 -10  -3  -2    3.20    0.43
  10  -3   2    4.40    0.40
 -10  -3  -2    3.92    0.46
 -10  -3  -2    4.01    0.36
  10  -3   2    3.82    0.38
  10  -3   2    4.00    0.45
  10  -3   2    4.49    0.37
 -10  -3  -2    5.12    0.43
 -10   3  -2    3.70    0.42
  10   3   2    3.73    0.55
  10   3   2    4.03    0.45
  10   3   2    3.99    0.36
 -10   3  -2    5.30    0.44
 -10   3  -2    3.77    0.38
  10   3   2    4.36    0.42
 -10   3  -2    4.59    0.45
  10   3   2    4.63    0.39
  11  -3   2    0.44    0.19
  11  -3   2    0.18    0.14
 -11  -3  -2    0.48    0.24
 -11  -3  -2    0.37    0.18
  11  -3   2    0.54    0.18
 -11  -3  -2    0.58    0.17
 -11  -3  -2    0.43    0.24
  11   3   2    0.32    0.22
  11   3   2    0.22    0.16
  11   3   2    0.31    0.20
 -11   3  -2    0.70    0.20
  11   3   2    0.51    0.16
 -11   3  -2    0.56    0.23
 -12  -3  -2    2.95    0.29
 -12  -3  -2    2.75    0.34
 -12  -3  -2    2.35    0.40
  12  -3   2    1.95    0.28
  12  -3   2    3.07    0.38
 -12  -3  -2    2.04    0.34
  12  -3   2    2.40    0.28
 -12  -3  -2    2.74    0.36
  12   3   2    2.12    0.31
 -12   3  -2    2.40    0.34
  12   3   2    2.95    0.33
  12   3   2    2.32    0.36
 -12   3  -2    2.28    0.32
 -13  -3  -2   -0.05    0.27
 -13  -3  -2   -0.14    0.15
 -13  -3  -2    0.00    0.18
  13  -3   2   -0.03    0.13
 -13  -3  -2    0.15    0.23
  13  -3   2    0.07    0.19
 -13  -3  -2   -0.27    0.20
  13   3   2    0.12    0.19
 -13   3  -2    0.19    0.18
 -13   3  -2   -0.08    0.21
  13   3   2    0.08    0.13
  13   3   2   -0.05    0.23
 -13   3  -2   -0.37    0.21
 -14  -3  -2    0.63    0.27
 -14  -3  -2    0.52    0.31
  14  -3   2    0.43    0.16
 -14  -3  -2    0.55    0.20
  14  -3   2    0.41    0.21
 -14  -3  -2    0.40    0.21
 -14   3  -2    0.10    0.17
  14   3   2    0.33    0.20
  14   3   2    0.37    0.17
 -14   3  -2    0.71    0.25
 -14   3  -2    0.68    0.27
  14   3   2    0.22    0.27
  15  -3   2   -0.08    0.14
 -15  -3  -2    0.04    0.23
  15  -3   2    0.04    0.20
 -15  -3  -2    0.26    0.27
 -15  -3  -2    0.22    0.19
 -15  -3  -2   -0.01    0.20
 -15   3  -2   -0.09    0.21
 -15   3  -2    0.16    0.17
  15   3   2    0.09    0.21
 -15   3  -2    0.22    0.25
  15   3   2   -0.05    0.14
 -16  -3  -2    1.65    0.36
 -16  -3  -2    2.51    0.47
 -16  -3  -2    2.71    0.33
  16  -3   2    1.62    0.28
  16  -3   2    3.04    0.38
  16  -3   2    3.48    0.47
 -16  -3  -2    2.45    0.38
 -16   3  -2    2.98    0.41
  16   3   2    2.02    0.32
 -16   3  -2    2.42    0.40
  16   3   2    2.05    0.31
 -17  -3  -2    0.10    0.30
 -17  -3  -2    0.28    0.30
  17  -3   2    0.28    0.21
 -17  -3  -2    0.01    0.21
  17  -3   2    0.28    0.27
  17   3   2    0.19    0.20
  17   3   2    0.21    0.23
 -17   3  -2    0.29    0.26
  17   3   2    0.41    0.19
 -17   3  -2    0.04    0.17
 -17  -4   2    0.76    0.33
  17  -4  -2    0.68    0.29
 -17  -4   2    0.31    0.27
  17  -4  -2    0.65    0.28
 -17  -4   2    0.42    0.26
 -17  -4   2    0.51    0.23
 -17   4   2    0.23    0.23
  17   4  -2    0.27    0.18
  17   4  -2    0.26    0.21
 -17   4   2    0.35    0.23
  17   4  -2   -0.01    0.19
  16  -4  -2   -0.07    0.21
 -16  -4   2    0.25    0.20
  16  -4  -2    0.18    0.26
 -16  -4   2    0.10    0.23
 -16  -4   2   -0.24    0.25
 -16  -4   2    0.13    0.27
 -16   4   2    0.13    0.24
 -16   4   2   -0.04    0.22
  16   4  -2   -0.07    0.19
  16   4  -2   -0.01    0.15
  16   4  -2   -0.09    0.18
 -16   4   2   -0.08    0.14
 -15  -4   2    0.04    0.28
 -15  -4   2    0.05    0.17
  15  -4  -2    0.00    0.21
 -15  -4   2    0.00    0.19
  15  -4  -2    0.11    0.23
 -15  -4   2   -0.26    0.24
  15  -4  -2    0.03    0.11
  15   4  -2    0.30    0.23
 -15   4   2    0.01    0.22
  15   4  -2    0.17    0.16
  15   4  -2    0.11    0.21
 -15   4   2    0.33    0.24
 -15   4   2   -0.06    0.13
 -14  -4   2    0.16    0.25
 -14  -4   2   -0.10    0.22
 -14  -4   2   -0.01    0.16
 -14  -4   2    0.25    0.20
  14  -4  -2   -0.05    0.21
  14  -4  -2    0.08    0.22
  14  -4  -2    0.00    0.10
  14   4  -2    0.00    0.14
 -14   4   2   -0.11    0.22
  14   4  -2   -0.05    0.19
  14   4  -2   -0.20    0.19
 -14   4   2    0.15    0.20
  14   4  -2   -0.36    0.24
 -14   4   2   -0.12    0.14
  13  -4  -2    2.22    0.25
  13  -4  -2    3.53    0.44
 -13  -4   2    2.77    0.37
 -13  -4   2    2.93    0.34
 -13  -4   2    2.70    0.44
  13  -4  -2    2.54    0.40
 -13  -4   2    2.70    0.39
  13   4  -2    1.83    0.37
 -13   4   2    2.63    0.28
  13   4  -2    1.92    0.33
 -13   4   2    2.68    0.32
  13   4  -2    2.56    0.31
  13   4  -2    2.74    0.35
 -12  -4   2    0.10    0.17
 -12  -4   2    0.16    0.23
 -12  -4   2   -0.02    0.23
 -12  -4   2   -0.01    0.16
  12  -4  -2   -0.01    0.10
  12  -4  -2    0.19    0.19
  12  -4  -2    0.06    0.19
  12   4  -2    0.00    0.18
  12   4  -2    0.19    0.20
  12   4  -2    0.10    0.16
  12   4  -2    0.14    0.15
  12   4  -2   -0.06    0.23
 -12   4   2   -0.08    0.22
 -12   4   2    0.21    0.17
 -12   4   2   -0.07    0.14
  11  -4  -2    0.70    0.15
 -11  -4   2    1.25    0.30
  11  -4  -2    1.01    0.23
 -11  -4   2    1.27    0.27
  11  -4  -2    1.33    0.27
 -11  -4   2    1.16    0.24
 -11  -4   2    0.65    0.19
 -11   4   2    1.12    0.23
  11   4  -2    0.96    0.28
 -11   4   2    0.96    0.20
  11   4  -2    1.10    0.21
  11   4  -2    0.62    0.24
 -11   4   2    0.94    0.25
  11   4  -2    0.86    0.23
  11   4  -2    1.14    0.21
  10  -4  -2    0.15    0.16
 -10  -4   2    0.21    0.16
  10  -4  -2    0.10    0.16
 -10  -4   2    0.14    0.22
 -10  -4   2    0.21    0.17
  10  -4  -2    0.06    0.10
 -10  -4   2   -0.29    0.18
 -10   4   2    0.11    0.18
  10   4  -2    0.09    0.14
 -10   4   2    0.09    0.22
  10   4  -2   -0.22    0.19
  10   4  -2    0.19    0.15
  10   4  -2    0.28    0.12
  10   4  -2    0.07    0.20
  10   4  -2    0.13    0.18
 -10   4   2    0.20    0.14
  -9  -4   2   -0.16    0.21
   9  -4  -2   -0.01    0.14
  -9  -4   2    0.21    0.16
   9  -4  -2    0.01    0.16
   9  -4  -2   -0.12    0.09
  -9  -4   2    0.07    0.15
  -9  -4   2   -0.10    0.18
  -9  -4   2   -0.18    0.17
   9   4  -2    0.05    0.10
  -9   4   2    0.12    0.16
  -9   4   2    0.00    0.13
   9   4  -2    0.04    0.20
   9   4  -2   -0.09    0.18
   9   4  -2    0.15    0.15
   9   4  -2    0.04    0.17
   9   4  -2    0.09    0.14
  -9   4   2   -0.02    0.20
   9   4  -2   -0.06    0.13
  -8  -4   2    2.96    0.39
  -8  -4   2    3.15    0.34
  -8  -4   2    2.47    0.30
   8  -4  -2    2.87    0.34
  -8  -4   2    3.11    0.33
   8  -4  -2    2.74    0.27
  -8  -4   2    2.56    0.33
   8  -4  -2    2.90    0.34
   8   4  -2    2.54    0.32
   8   4  -2    2.82    0.34
   8   4  -2    2.12    0.29
  -8   4   2    2.68    0.30
   8   4  -2    2.80    0.32
  -8   4   2    3.03    0.31
   8   4  -2    2.25    0.29
   8   4  -2    3.19    0.37
  -8   4   2    2.66    0.36
   8   4  -2    2.73    0.32
  -7  -4   2    0.49    0.22
  -7  -4   2    0.49    0.20
  -7  -4   2    0.47    0.17
   7  -4  -2    0.45    0.16
  -7  -4   2    0.54    0.19
  -7  -4   2    0.54    0.17
   7  -4  -2    0.31    0.12
   7  -4  -2    0.48    0.17
   7   4  -2    0.49    0.16
   7   4  -2    0.48    0.15
  -7   4   2    0.30    0.20
   7   4  -2    0.62    0.22
   7   4  -2    0.61    0.19
   7   4  -2    0.54    0.17
  -7   4   2    0.35    0.13
   7   4  -2    0.60    0.20
  -7   4   2    0.44    0.17
   6  -4  -2    0.04    0.12
  -6  -4   2    0.13    0.15
  -6  -4   2    0.12    0.14
  -6  -4   2    0.09    0.16
   6  -4  -2   -0.01    0.13
  -6  -4   2    0.00    0.19
   6  -4  -2    0.09    0.11
  -6  -4   2    0.01    0.18
   6   4  -2   -0.10    0.16
  -6   4   2   -0.10    0.16
   6   4  -2    0.06    0.19
   6   4  -2    0.20    0.14
   6   4  -2    0.14    0.13
   6   4  -2    0.16    0.19
   6   4  -2    0.09    0.13
   6   4  -2   -0.04    0.15
  -6   4   2    0.10    0.12
  -5  -4   2    2.02    0.24
  -5  -4   2    2.16    0.25
  -5  -4   2    2.03    0.25
   5  -4  -2    1.94    0.25
   5  -4  -2    1.67    0.24
  -5  -4   2    1.59    0.22
   5  -4  -2    1.52    0.20
  -5  -4   2    1.99    0.31
  -5   4   2    1.88    0.24
   5   4  -2    1.91    0.25
   5   4  -2    2.00    0.24
   5   4  -2    1.55    0.23
   5   4  -2    1.23    0.27
  -5   4   2    2.04    0.29
   5   4  -2    2.14    0.28
   5   4  -2    2.28    0.29
   5   4  -2    1.60    0.24
   5   4  -2    2.41    0.30
  -4  -4   2    2.98    0.37
  -4  -4   2    3.29    0.34
  -4  -4   2    2.87    0.31
   4  -4  -2    3.26    0.33
   4  -4  -2    3.03    0.32
   4  -4  -2    3.47    0.37
  -4  -4   2    3.42    0.32
   4  -4  -2    2.96    0.29
   4   4  -2    3.22    0.33
  -4   4   2    3.29    0.36
   4   4  -2    3.78    0.37
   4   4  -2    3.00    0.31
   4   4  -2    2.87    0.32
   4   4  -2    2.96    0.38
   4   4  -2    3.49    0.35
   4   4  -2    3.74    0.39
   4   4  -2    3.19    0.34
  -4   4   2    3.47    0.33
  -3  -4   2    1.19    0.18
   3  -4  -2    0.68    0.15
   3  -4  -2    0.70    0.17
   3  -4  -2    0.96    0.22
   3  -4  -2    0.81    0.16
   3   4  -2    1.00    0.17
   3   4  -2    1.06    0.21
   3   4  -2    0.72    0.21
  -3   4   2    0.85    0.22
  -3   4   2    0.84    0.16
   3   4  -2    1.01    0.20
   3   4  -2    1.04    0.18
   2  -4  -2    6.51    0.55
   2  -4  -2    6.44    0.47
   2  -4  -2    5.93    0.46
   2  -4  -2    5.90    0.48
  -2   4   2    6.98    0.49
  -2   4   2    7.16    0.46
  -2   4   2    6.92    0.47
  -2   4   2    6.33    0.54
   1  -4  -2   14.21    0.84
  -1  -4   2   12.32    0.86
   1  -4  -2   15.12    0.93
   1  -4  -2   12.74    0.86
  -1  -4   2   14.44    0.95
   1  -4  -2   13.16    0.86
   1   4  -2   13.97    0.89
  -1   4   2   13.47    0.87
  -1   4   2   13.95    0.84
  -1   4   2   15.32    0.93
   1   4  -2   12.94    0.87
   1   4  -2   13.00    0.86
  -1   4   2   14.53    0.85
   1   4  -2   14.40    0.89
   1   4  -2   13.91    0.94
   1   4  -2   12.88    0.86
   1   4  -2   12.41    0.87
   0  -4   2    0.34    0.20
   0  -4  -2    1.02    0.17
   0   4  -2    0.39    0.17
   0   4  -2    0.50    0.15
   0   4  -2    0.95    0.21
  -1  -4  -2    2.13    0.29
   1  -4   2    1.77    0.23
  -1  -4  -2    1.93    0.23
   1  -4   2    1.74    0.30
  -1  -4  -2    2.03    0.26
   1  -4   2    1.88    0.20
  -1   4  -2    1.52    0.22
   1   4   2    1.76    0.22
  -1   4  -2    2.14    0.28
   1   4   2    1.33    0.22
   1   4   2    1.83    0.28
   1   4   2    2.30    0.24
   1   4   2    1.93    0.23
  -1   4  -2    1.78    0.22
  -1   4  -2    1.54    0.28
   1   4   2    2.37    0.24
  -2  -4  -2    5.43    0.45
   2  -4   2    5.74    0.41
   2  -4   2    5.87    0.55
  -2  -4  -2    5.80    0.52
   2  -4   2    5.82    0.46
   2  -4   2    5.09    0.43
   2   4   2    5.80    0.43
  -2   4  -2    5.30    0.49
  -2   4  -2    5.60    0.43
   2   4   2    5.02    0.50
  -2   4  -2    5.72    0.44
  -2   4  -2    5.63    0.52
   2   4   2    6.75    0.46
  -2   4  -2    5.77    0.50
   2   4   2    5.11    0.44
  -2   4  -2    5.37    0.46
   2   4   2    5.96    0.42
   2   4   2    6.70    0.46
  -3  -4  -2    0.07    0.15
   3  -4   2    0.00    0.11
   3  -4   2   -0.21    0.18
  -3  -4  -2   -0.04    0.17
   3  -4   2   -0.04    0.12
   3  -4   2    0.02    0.10
  -3   4  -2   -0.07    0.13
   3   4   2    0.02    0.16
  -3   4  -2   -0.19    0.18
  -3   4  -2    0.29    0.18
  -3   4  -2   -0.14    0.17
   3   4   2    0.06    0.16
   3   4   2   -0.04    0.11
   3   4   2    0.19    0.16
   3   4   2   -0.17    0.10
   3   4   2   -0.07    0.10
  -4  -4  -2    1.00    0.17
  -4  -4  -2    1.05    0.21
   4  -4   2    0.94    0.20
   4  -4   2    1.29    0.26
  -4  -4  -2    1.25    0.21
  -4  -4  -2    1.26    0.26
   4  -4   2    0.98    0.18
  -4   4  -2    0.79    0.22
  -4   4  -2    1.35    0.25
   4   4   2    1.08    0.19
  -4   4  -2    1.17    0.25
   4   4   2    1.10    0.19
   4   4   2    1.27    0.23
  -4   4  -2    0.95    0.19
   4   4   2    1.27    0.18
   4   4   2    1.16    0.23
   5  -4   2    9.34    0.64
  -5  -4  -2    9.44    0.63
  -5  -4  -2    8.88    0.65
   5  -4   2    9.64    0.66
  -5  -4  -2    9.95    0.72
  -5  -4  -2    9.14    0.66
  -5   4  -2    8.89    0.68
   5   4   2    9.01    0.67
  -5   4  -2   10.68    0.67
  -5   4  -2    9.72    0.73
   5   4   2    9.73    0.66
   5   4   2    9.23    0.62
   5   4   2    9.57    0.66
  -5   4  -2    8.27    0.70
   5   4   2    8.90    0.64
  -6  -4  -2   -0.11    0.11
  -6  -4  -2   -0.09    0.17
  -6  -4  -2   -0.01    0.17
   6  -4   2   -0.08    0.10
  -6  -4  -2   -0.14    0.15
   6  -4   2    0.00    0.12
  -6  -4  -2    0.01    0.12
   6   4   2    0.00    0.17
  -6   4  -2    0.10    0.13
   6   4   2   -0.06    0.11
   6   4   2   -0.14    0.10
   6   4   2    0.02    0.17
  -6   4  -2   -0.23    0.17
   6   4   2    0.04    0.12
  -6   4  -2   -0.09    0.18
  -6   4  -2   -0.20    0.17
  -7  -4  -2    2.26    0.34
   7  -4   2    2.18    0.29
  -7  -4  -2    2.50    0.31
   7  -4   2    1.96    0.25
  -7  -4  -2    2.20    0.24
  -7  -4  -2    1.50    0.27
  -7  -4  -2    2.15    0.27
   7   4   2    2.38    0.30
  -7   4  -2    1.94    0.28
   7   4   2    2.13    0.28
   7   4   2    2.04    0.26
   7   4   2    2.13    0.31
  -7   4  -2    2.64    0.30
  -7   4  -2    1.75    0.29
   7   4   2    1.98    0.23
  -7   4  -2    1.56    0.30
  -7   4  -2    2.40    0.32
  -8  -4  -2    2.73    0.35
  -8  -4  -2    3.43    0.40
  -8  -4  -2    2.83    0.31
   8  -4   2    2.07    0.29
  -8  -4  -2    3.09    0.30
   8  -4   2    2.54    0.29
   8   4   2    2.29    0.29
   8   4   2    2.46    0.35
   8   4   2    2.62    0.27
  -8   4  -2    2.63    0.35
  -8   4  -2    2.58    0.33
   8   4   2    2.72    0.33
  -8   4  -2    3.18    0.33
   8   4   2    2.76    0.35
  -9  -4  -2   -0.10    0.20
   9  -4   2    0.07    0.12
  -9  -4  -2    0.03    0.13
   9  -4   2   -0.26    0.14
  -9  -4  -2   -0.01    0.19
  -9  -4  -2    0.04    0.16
  -9   4  -2    0.01    0.19
   9   4   2    0.10    0.15
  -9   4  -2    0.06    0.19
   9   4   2    0.08    0.12
   9   4   2   -0.08    0.19
   9   4   2   -0.35    0.17
  -9   4  -2   -0.13    0.19
  -9   4  -2   -0.01    0.14
 -10  -4  -2    1.62    0.22
 -10  -4  -2    1.50    0.29
 -10  -4  -2    1.55    0.27
 -10  -4  -2    1.78    0.34
  10  -4   2    1.22    0.21
  10  -4   2    1.38    0.25
  10   4   2    1.62    0.26
 -10   4  -2    1.50    0.25
  10   4   2    1.62    0.22
  10   4   2    1.28    0.26
  10   4   2    1.03    0.28
 -10   4  -2    1.54    0.28
 -10   4  -2    0.95    0.26
 -10   4  -2    1.89    0.29
 -11  -4  -2    0.18    0.16
 -11  -4  -2   -0.03    0.24
  11  -4   2    0.05    0.14
 -11  -4  -2    0.28    0.18
 -11  -4  -2    0.05    0.22
  11  -4   2    0.22    0.20
 -11   4  -2    0.20    0.21
 -11   4  -2    0.10    0.17
  11   4   2    0.22    0.15
  11   4   2    0.13    0.15
  11   4   2   -0.40    0.21
  11   4   2    0.04    0.20
 -11   4  -2   -0.25    0.20
 -12  -4  -2   -0.09    0.22
  12  -4   2   -0.12    0.13
 -12  -4  -2   -0.10    0.18
 -12  -4  -2   -0.18    0.21
 -12  -4  -2    0.06    0.15
  12  -4   2   -0.21    0.18
  12  -4   2   -0.21    0.18
  12   4   2   -0.06    0.16
  12   4   2    0.15    0.16
 -12   4  -2   -0.22    0.21
  12   4   2   -0.29    0.21
 -12   4  -2   -0.18    0.18
  12   4   2   -0.02    0.19
  13  -4   2    2.19    0.34
 -13  -4  -2    2.74    0.36
 -13  -4  -2    2.32    0.43
  13  -4   2    1.63    0.26
 -13  -4  -2    2.61    0.29
  13  -4   2    2.10    0.37
 -13   4  -2    1.72    0.31
  13   4   2    2.03    0.33
  13   4   2    2.28    0.31
 -13   4  -2    1.95    0.35
  13   4   2    1.38    0.36
 -14  -4  -2   -0.02    0.25
  14  -4   2   -0.04    0.22
  14  -4   2   -0.21    0.22
 -14  -4  -2    0.01    0.26
 -14  -4  -2    0.08    0.18
 -14  -4  -2    0.11    0.20
  14   4   2   -0.65    0.40
 -14   4  -2    0.05    0.17
 -14   4  -2   -0.14    0.24
  14   4   2   -0.23    0.20
  14   4   2    0.06    0.16
 -15  -4  -2   -0.17    0.27
 -15  -4  -2    0.08    0.19
  15  -4   2    0.28    0.23
 -15  -4  -2    0.09    0.22
 -15  -4  -2    0.03    0.29
  15  -4   2    0.05    0.26
  15   4   2    0.01    0.16
  15   4   2   -0.24    0.17
 -15   4  -2   -0.26    0.21
 -15   4  -2   -0.07    0.21
 -15   4  -2   -0.09    0.16
  15   4   2    0.14    0.18
  15  -5  -2    0.64    0.27
 -15  -5   2    0.65    0.23
 -15  -5   2    0.51    0.31
  15  -5  -2    0.29    0.26
 -15  -5   2    0.20    0.24
 -15  -5   2    0.36    0.24
 -15   5   2    0.80    0.27
  15   5  -2    0.13    0.19
  15   5  -2    0.44    0.24
 -15   5   2    0.25    0.31
  15   5  -2   -0.10    0.24
 -15   5   2    0.01    0.16
  14  -5  -2    1.23    0.33
  14  -5  -2    0.74    0.18
 -14  -5   2    0.86    0.32
  14  -5  -2    1.13    0.29
 -14  -5   2    0.82    0.27
 -14  -5   2    1.05    0.24
 -14  -5   2    0.55    0.29
 -14   5   2    0.41    0.19
 -14   5   2    0.51    0.25
 -14   5   2    0.57    0.17
  14   5  -2    1.26    0.30
  14   5  -2    1.24    0.28
  14   5  -2    0.65    0.28
 -13  -5   2   -0.17    0.23
  13  -5  -2   -0.12    0.20
  13  -5  -2   -0.07    0.12
 -13  -5   2    0.21    0.20
 -13  -5   2    0.17    0.19
  13  -5  -2    0.06    0.22
 -13  -5   2    0.09    0.24
  13   5  -2   -0.30    0.15
  13   5  -2   -0.03    0.22
 -13   5   2   -0.27    0.21
  13   5  -2   -0.61    0.27
 -13   5   2   -0.05    0.16
 -13   5   2    0.05    0.14
  13   5  -2   -0.16    0.21
  12  -5  -2    0.45    0.16
  12  -5  -2    0.50    0.24
 -12  -5   2    0.92    0.23
  12  -5  -2    0.68    0.26
 -12  -5   2    0.63    0.24
 -12  -5   2    0.67    0.29
 -12  -5   2    0.62    0.28
  12   5  -2    0.77    0.27
 -12   5   2    0.88    0.24
  12   5  -2    0.55    0.20
 -12   5   2    0.56    0.18
  12   5  -2   -0.01    0.29
 -12   5   2    0.31    0.19
  12   5  -2    0.20    0.24
 -11  -5   2    2.76    0.43
 -11  -5   2    3.16    0.38
  11  -5  -2    2.00    0.28
 -11  -5   2    3.55    0.37
  11  -5  -2    4.06    0.46
  11  -5  -2    3.48    0.43
 -11  -5   2    2.87    0.41
 -11   5   2    2.51    0.31
  11   5  -2    3.22    0.39
 -11   5   2    2.46    0.33
  11   5  -2    2.75    0.39
  11   5  -2    2.34    0.42
  11   5  -2    2.98    0.38
 -10  -5   2    1.24    0.25
  10  -5  -2    1.67    0.29
 -10  -5   2    1.52    0.25
  10  -5  -2    0.99    0.19
 -10  -5   2    1.48    0.31
 -10  -5   2    1.40    0.33
  10  -5  -2    1.39    0.30
  10   5  -2    1.39    0.28
  10   5  -2    1.06    0.32
 -10   5   2    1.82    0.25
  10   5  -2    1.21    0.25
 -10   5   2    1.37    0.27
  10   5  -2    0.74    0.26
  10   5  -2    1.41    0.27
  -9  -5   2    0.39    0.20
   9  -5  -2    0.52    0.15
  -9  -5   2    0.73    0.27
   9  -5  -2    0.50    0.21
   9  -5  -2    0.48    0.22
  -9  -5   2    0.47    0.18
  -9  -5   2    0.47    0.24
   9   5  -2    0.36    0.22
  -9   5   2    0.24    0.21
  -9   5   2    0.61    0.19
   9   5  -2    0.33    0.22
   9   5  -2   -0.01    0.24
   9   5  -2    0.48    0.18
   9   5  -2    0.63    0.18
  -8  -5   2    0.71    0.27
   8  -5  -2    0.62    0.21
  -8  -5   2    0.77    0.19
   8  -5  -2    0.58    0.16
  -8  -5   2    0.65    0.19
   8  -5  -2    0.64    0.21
   8   5  -2    0.66    0.24
  -8   5   2    0.77    0.21
   8   5  -2    0.72    0.24
   8   5  -2    0.95    0.22
   8   5  -2    0.84    0.28
   8   5  -2    0.78    0.23
   8   5  -2    0.64    0.21
  -8   5   2    1.27    0.25
   7  -5  -2   -0.11    0.16
  -7  -5   2   -0.14    0.19
   7  -5  -2    0.15    0.17
  -7  -5   2    0.06    0.21
   7  -5  -2   -0.11    0.10
  -7  -5   2   -0.10    0.15
   7   5  -2    0.03    0.18
   7   5  -2   -0.15    0.18
   7   5  -2   -0.13    0.13
  -7   5   2    0.02    0.13
   7   5  -2   -0.01    0.18
   7   5  -2   -0.03    0.15
  -7   5   2    0.25    0.22
   7   5  -2   -0.15    0.21
  -7   5   2   -0.10    0.18
   6  -5  -2    0.35    0.17
   6  -5  -2    0.29    0.16
   6  -5  -2    0.08    0.12
  -6  -5   2    0.19    0.21
  -6  -5   2    0.27    0.15
  -6  -5   2    0.59    0.25
  -6   5   2    0.34    0.22
   6   5  -2    0.19    0.22
  -6   5   2    0.24    0.18
   6   5  -2    0.04    0.16
   6   5  -2    0.58    0.22
   6   5  -2    0.31    0.16
  -6   5   2    0.11    0.15
   6   5  -2    0.03    0.14
   6   5  -2    0.32    0.22
   6   5  -2    0.06    0.19
   5  -5  -2    0.93    0.20
  -5  -5   2    1.30    0.30
   5  -5  -2    0.65    0.16
   5  -5  -2    1.01    0.22
  -5  -5   2    0.80    0.19
   5  -5  -2    1.41    0.27
  -5   5   2    0.69    0.26
   5   5  -2    1.05    0.28
   5   5  -2    0.84    0.22
   5   5  -2    1.12    0.27
   5   5  -2    0.61    0.18
   5   5  -2    1.01    0.22
   5   5  -2    1.11    0.26
   5   5  -2    0.77    0.20
  -5   5   2    1.03    0.21
   5   5  -2    1.04    0.25
   4  -5  -2    6.03    0.56
  -4  -5   2    6.07    0.60
   4  -5  -2    5.56    0.46
   4  -5  -2    5.86    0.50
  -4  -5   2    5.98    0.49
  -4  -5   2    7.42    0.53
   4  -5  -2    5.74    0.47
  -4   5   2    5.15    0.47
  -4   5   2    5.36    0.45
   4   5  -2    6.00    0.50
   4   5  -2    5.74    0.50
  -4   5   2    5.21    0.56
   4   5  -2    7.04    0.50
   4   5  -2    6.31    0.53
   4   5  -2    5.45    0.47
  -4   5   2    6.11    0.49
   4   5  -2    7.37    0.57
   4   5  -2    4.92    0.57
   4   5  -2    6.55    0.53
   3  -5  -2    6.59    0.55
   3  -5  -2    5.34    0.42
   3  -5  -2    5.33    0.46
  -3  -5   2    4.81    0.56
  -3  -5   2    4.12    0.47
   3  -5  -2    4.65    0.42
  -3  -5   2    4.89    0.43
  -3   5   2    5.07    0.54
  -3   5   2    6.49    0.47
   3   5  -2    5.42    0.51
   3   5  -2    5.10    0.45
   3   5  -2    5.01    0.50
   3   5  -2    5.45    0.49
   3   5  -2    4.56    0.56
  -3   5   2    5.27    0.42
  -3   5   2    5.37    0.43
   3   5  -2    4.85    0.44
   3   5  -2    5.33    0.47
   3   5  -2    6.00    0.47
   2  -5  -2    0.22    0.12
  -2  -5   2    0.27    0.13
  -2  -5   2    0.96    0.27
   2  -5  -2    0.24    0.20
   2  -5  -2    0.15    0.12
   2  -5  -2    0.22    0.14
  -2   5   2    0.11    0.21
  -2   5   2    0.84    0.18
  -2   5   2    0.47    0.14
   2   5  -2    0.60    0.17
   2   5  -2    0.53    0.24
   2   5  -2    0.55    0.19
  -2   5   2    0.07    0.13
   2   5  -2    1.33    0.24
   1  -5  -2    3.04    0.35
  -1  -5   2    3.32    0.35
   1  -5  -2    2.86    0.39
  -1  -5   2    4.51    0.50
   1   5  -2    4.17    0.38
   1   5  -2    4.74    0.40
   1   5  -2    4.18    0.37
  -1   5   2    2.70    0.32
   1   5  -2    4.31    0.42
  -1   5   2    2.54    0.39
  -1   5   2    3.52    0.37
   1   5  -2    4.71    0.42
   1   5  -2    3.83    0.44
  -1   5   2    3.31    0.35
  -1   5   2    3.49    0.38
   0  -5   2    4.34    0.51
   0  -5  -2    3.95    0.38
   0  -5   2    3.40    0.38
   0  -5  -2    4.75    0.50
   0   5  -2    4.44    0.40
   0   5   2    4.42    0.41
   0   5  -2    3.83    0.46
   0   5  -2    4.32    0.42
   0   5  -2    4.66    0.42
   0   5  -2    5.19    0.45
   0   5  -2    4.87    0.46
   0   5   2    3.78    0.38
   0   5  -2    4.48    0.40
   0   5   2    3.92    0.37
   0   5   2    3.94    0.46
   1  -5   2    3.70    0.40
   1  -5   2    3.13    0.36
  -1  -5  -2    3.95    0.39
   1  -5   2    3.78    0.46
  -1  -5  -2    4.77    0.50
   1   5   2    4.50    0.38
   1   5   2    4.41    0.39
  -1   5  -2    3.40    0.41
  -1   5  -2    4.04    0.41
  -1   5  -2    3.42    0.37
   1   5   2    4.54    0.50
  -1   5  -2    2.95    0.44
  -1   5  -2    3.74    0.40
   1   5   2    4.32    0.38
   1   5   2    4.31    0.40
  -1   5  -2    3.65    0.38
  -1   5  -2    4.11    0.42
  -2  -5  -2    0.24    0.21
   2  -5   2    0.11    0.12
   2  -5   2    0.05    0.15
  -2  -5  -2    0.08    0.13
   2  -5   2   -0.01    0.19
  -2  -5  -2    0.61    0.20
   2  -5   2   -0.01    0.10
   2   5   2    0.17    0.13
   2   5   2    0.24    0.18
   2   5   2    0.07    0.13
  -2   5  -2   -0.04    0.19
  -2   5  -2    0.18    0.16
  -2   5  -2    0.07    0.14
   2   5   2    0.19    0.19
   2   5   2    0.69    0.19
  -2   5  -2    0.19    0.20
  -2   5  -2   -0.02    0.19
   2   5   2    0.26    0.15
  -2   5  -2   -0.10    0.13
  -3  -5  -2   -0.26    0.19
  -3  -5  -2   -0.27    0.18
   3  -5   2   -0.05    0.21
   3  -5   2    0.01    0.13
   3  -5   2   -0.06    0.11
   3  -5   2    0.16    0.14
  -3  -5  -2   -0.07    0.12
   3   5   2   -0.05    0.14
  -3   5  -2   -0.06    0.18
   3   5   2   -0.05    0.19
  -3   5  -2    0.26    0.15
   3   5   2   -0.09    0.15
  -3   5  -2   -0.08    0.12
   3   5   2    0.16    0.14
   3   5   2    0.13    0.18
  -3   5  -2   -0.17    0.18
  -3   5  -2    0.00    0.18
   3   5   2    0.07    0.19
  -3   5  -2    0.09    0.15
   3   5   2   -0.29    0.17
   3   5   2    0.09    0.12
   4  -5   2    0.89    0.19
   4  -5   2    0.78    0.26
  -4  -5  -2    0.95    0.26
   4  -5   2    0.59    0.19
   4  -5   2    0.57    0.17
  -4  -5  -2    0.43    0.21
   4   5   2    0.52    0.17
  -4   5  -2    0.72    0.21
   4   5   2    1.01    0.22
  -4   5  -2    0.96    0.24
  -4   5  -2    0.36    0.29
   4   5   2    0.79    0.17
  -4   5  -2    0.64    0.22
   4   5   2    0.41    0.18
   4   5   2    0.37    0.20
   4   5   2    0.88    0.24
   5  -5   2    0.05    0.14
  -5  -5  -2   -0.09    0.19
   5  -5   2    0.11    0.14
  -5  -5  -2    0.01    0.19
   5  -5   2    0.10    0.14
   5   5   2   -0.21    0.18
   5   5   2    0.15    0.13
   5   5   2   -0.17    0.11
  -5   5  -2   -0.05    0.19
   5   5   2    0.01    0.16
   5   5   2   -0.03    0.19
   5   5   2   -0.04    0.20
  -5   5  -2   -0.02    0.15
  -6  -5  -2    2.26    0.27
   6  -5   2    2.59    0.33
   6  -5   2    2.27    0.30
  -6  -5  -2    1.87    0.31
   6  -5   2    2.25    0.31
  -6  -5  -2    2.18    0.36
  -6   5  -2    2.06    0.31
   6   5   2    2.20    0.35
   6   5   2    1.75    0.30
  -6   5  -2    2.28    0.34
   6   5   2    2.31    0.32
   6   5   2    2.45    0.32
   6   5   2    2.23    0.26
  -6   5  -2    2.53    0.32
  -7  -5  -2    0.61    0.22
   7  -5   2    0.78    0.23
  -7  -5  -2    0.68    0.28
   7  -5   2    0.91    0.27
  -7  -5  -2    1.04    0.21
   7  -5   2    1.28    0.27
   7   5   2    1.00    0.18
   7   5   2    0.94    0.22
   7   5   2    1.24    0.26
  -7   5  -2    0.69    0.25
  -7   5  -2    0.61    0.20
   7   5   2    0.91    0.26
  -7   5  -2    0.97    0.25
   7   5   2    0.50    0.23
   8  -5   2    0.52    0.19
  -8  -5  -2    0.64    0.19
   8  -5   2    0.65    0.23
  -8  -5  -2    0.79    0.28
  -8  -5  -2    0.62    0.22
   8   5   2    0.14    0.24
   8   5   2    0.75    0.17
  -8   5  -2    0.87    0.23
   8   5   2    0.40    0.24
  -8   5  -2    0.96    0.26
  -8   5  -2    0.69    0.22
   8   5   2    0.16    0.21
   8   5   2    0.43    0.19
  -9  -5  -2    3.29    0.44
  -9  -5  -2    3.32    0.40
   9  -5   2    3.41    0.43
   9  -5   2    3.83    0.44
  -9  -5  -2    3.18    0.35
   9   5   2    2.99    0.38
   9   5   2    2.31    0.37
   9   5   2    2.76    0.41
   9   5   2    2.38    0.34
  -9   5  -2    2.67    0.35
   9   5   2    2.34    0.29
  -9   5  -2    2.87    0.37
  -9   5  -2    3.16    0.40
  10  -5   2    0.10    0.21
 -10  -5  -2    0.16    0.25
  10  -5   2   -0.02    0.18
 -10  -5  -2   -0.02    0.17
 -10  -5  -2    0.22    0.22
 -10  -5  -2   -0.05    0.14
  10   5   2   -0.29    0.22
  10   5   2   -0.08    0.16
 -10   5  -2   -0.07    0.18
  10   5   2    0.34    0.17
  10   5   2    0.14    0.23
  10   5   2   -0.12    0.21
 -10   5  -2    0.04    0.15
 -10   5  -2    0.03    0.22
  11  -5   2   -0.15    0.17
 -11  -5  -2   -0.13    0.24
 -11  -5  -2    0.17    0.24
 -11  -5  -2   -0.09    0.18
  11  -5   2    0.12    0.22
 -11  -5  -2    0.13    0.16
  11   5   2    0.06    0.23
 -11   5  -2    0.11    0.25
  11   5   2   -0.12    0.16
  11   5   2    0.17    0.18
 -11   5  -2   -0.31    0.17
 -11   5  -2    0.05    0.12
  11   5   2   -0.20    0.27
  11   5   2   -0.13    0.21
 -12  -5  -2    0.31    0.18
 -12  -5  -2    0.40    0.29
 -12  -5  -2    0.56    0.23
  12  -5   2    0.44    0.25
  12  -5   2    0.39    0.23
 -12  -5  -2    0.38    0.25
  12   5   2    0.25    0.21
 -12   5  -2    0.49    0.28
  12   5   2   -0.15    0.28
 -12   5  -2    0.41    0.20
  12   5   2    0.51    0.24
  12   5   2    0.21    0.20
  12   5   2    0.18    0.24
 -12   5  -2    0.28    0.16
 -13  -5  -2    0.31    0.22
 -13  -5  -2    0.66    0.20
 -13  -5  -2    0.50    0.30
  13  -5   2    0.58    0.29
  13  -5   2    0.26    0.25
 -13  -5  -2   -0.03    0.19
  13   5   2   -0.05    0.24
  13   5   2    0.16    0.23
 -13   5  -2   -0.26    0.16
 -13   5  -2    0.24    0.24
  13   5   2    0.69    0.25
 -14  -5  -2    0.18    0.30
 -14  -5  -2    0.10    0.23
 -14  -5  -2   -0.05    0.21
  14  -5   2   -0.07    0.23
  14   5   2   -0.12    0.17
 -14   5  -2   -0.25    0.21
  13  -6  -2    0.05    0.25
  13  -6  -2   -0.04    0.22
 -13  -6   2    0.18    0.22
 -13  -6   2   -0.02    0.19
 -13  -6   2    0.09    0.25
  13   6  -2   -0.23    0.21
  13   6  -2   -0.21    0.19
 -13   6   2   -0.06    0.13
  13   6  -2    0.02    0.24
  13   6  -2   -0.25    0.25
 -13   6   2   -0.28    0.17
 -13   6   2   -0.15    0.21
 -12  -6   2   -0.09    0.20
  12  -6  -2    0.08    0.23
  12  -6  -2   -0.21    0.21
 -12  -6   2    0.29    0.29
  12   6  -2   -0.07    0.24
 -12   6   2   -0.04    0.14
 -12   6   2   -0.24    0.14
  12   6  -2   -0.12    0.26
 -12   6   2   -0.33    0.21
  12   6  -2    0.04    0.19
  12   6  -2   -0.07    0.22
 -11  -6   2    0.01    0.19
  11  -6  -2    0.19    0.23
 -11  -6   2    0.15    0.28
  11  -6  -2    0.30    0.24
  11   6  -2   -0.22    0.32
 -11   6   2    0.25    0.23
  11   6  -2    0.31    0.22
  11   6  -2    0.13    0.29
 -11   6   2    0.04    0.14
 -11   6   2    0.17    0.17
  11   6  -2    0.44    0.29
  11   6  -2    0.10    0.20
 -10  -6   2    0.01    0.18
 -10  -6   2    0.26    0.27
  10  -6  -2   -0.09    0.20
  10  -6  -2    0.21    0.22
  10   6  -2    0.25    0.20
  10   6  -2    0.01    0.25
  10   6  -2   -0.52    0.29
 -10   6   2   -0.01    0.18
 -10   6   2   -0.02    0.11
 -10   6   2   -0.08    0.20
  10   6  -2    0.01    0.21
  10   6  -2    0.20    0.26
  -9  -6   2    0.01    0.26
   9  -6  -2    0.01    0.20
  -9  -6   2   -0.05    0.18
   9  -6  -2    0.15    0.21
   9   6  -2   -0.22    0.28
  -9   6   2    0.13    0.19
  -9   6   2   -0.10    0.12
   9   6  -2    0.02    0.24
   9   6  -2   -0.07    0.20
   9   6  -2   -0.19    0.17
   9   6  -2   -0.06    0.24
  -9   6   2    0.12    0.19
  -8  -6   2    0.12    0.25
   8  -6  -2    0.01    0.19
   8  -6  -2    0.15    0.20
   8   6  -2   -0.16    0.14
   8   6  -2   -0.27    0.26
  -8   6   2    0.22    0.20
   8   6  -2   -0.45    0.19
  -8   6   2    0.14    0.17
   8   6  -2    0.00    0.25
   8   6  -2    0.12    0.23
  -8   6   2   -0.24    0.11
   7  -6  -2   -0.03    0.18
   7  -6  -2    0.18    0.19
  -7  -6   2   -0.22    0.24
   7   6  -2   -0.49    0.21
   7   6  -2    0.20    0.25
  -7   6   2   -0.08    0.17
  -7   6   2   -0.14    0.19
  -7   6   2   -0.02    0.15
   7   6  -2   -0.23    0.15
  -7   6   2    0.03    0.20
   7   6  -2    0.06    0.22
   7   6  -2   -0.06    0.26
   6  -6  -2   -0.07    0.16
   6  -6  -2    0.16    0.17
  -6  -6   2    0.01    0.25
   6   6  -2    0.04    0.16
   6   6  -2   -0.15    0.25
  -6   6   2    0.18    0.20
  -6   6   2    0.13    0.18
   6   6  -2   -0.05    0.22
   6   6  -2    0.29    0.24
   6   6  -2   -0.24    0.22
  -6   6   2    0.06    0.17
   5  -6  -2    0.42    0.18
  -5  -6   2    0.30    0.28
   5  -6  -2    0.22    0.20
   5   6  -2    0.39    0.24
  -5   6   2    0.20    0.17
   5   6  -2    0.46    0.24
  -5   6   2    0.36    0.19
   5   6  -2    0.12    0.24
   5   6  -2    0.36    0.24
  -5   6   2    0.14    0.20
   5   6  -2    0.00    0.19
  -4  -6   2    0.87    0.29
   4  -6  -2    0.92    0.24
   4  -6  -2    0.66    0.27
   4  -6  -2    1.21    0.22
  -4  -6   2    1.07    0.31
   4   6  -2    1.52    0.30
   4   6  -2    0.85    0.25
  -4   6   2    0.73    0.20
   4   6  -2    1.02    0.28
   4   6  -2    0.94    0.26
   4   6  -2    0.91    0.27
  -4   6   2    0.79    0.22
  -4   6   2    0.66    0.20
   3  -6  -2    1.10    0.31
  -3  -6   2    0.89    0.30
   3  -6  -2    0.83    0.18
   3  -6  -2    0.89    0.24
   3   6  -2    0.77    0.21
   3   6  -2    1.25    0.27
   3   6  -2    0.87    0.28
   3   6  -2    1.22    0.29
  -3   6   2    1.56    0.27
  -3   6   2    0.88    0.21
  -3   6   2    0.77    0.21
   2  -6  -2    1.77    0.36
   2  -6  -2    2.36    0.35
  -2  -6   2    1.85    0.39
   2   6  -2    2.79    0.38
   2   6  -2    2.28    0.36
  -2   6   2    1.27    0.31
   2   6  -2    2.87    0.37
   2   6  -2    2.33    0.33
  -2   6   2    2.07    0.31
  -2   6   2    2.44    0.30
  -2   6   2    2.51    0.35
   1  -6  -2    0.55    0.26
  -1  -6   2    0.11    0.25
  -1  -6   2    0.03    0.18
  -1   6   2    0.08    0.18
   1   6  -2    0.52    0.24
  -1   6   2    0.58    0.23
  -1   6   2    0.48    0.19
   1   6  -2    0.61    0.25
   1   6  -2    0.31    0.19
  -1   6   2    0.28    0.17
   1   6  -2    0.36    0.23
   0  -6   2    1.81    0.38
   0  -6  -2    2.06    0.37
   0  -6   2    1.33    0.28
   0  -6  -2    1.48    0.27
   0   6   2    1.57    0.28
   0   6   2    1.71    0.28
   0   6  -2    1.72    0.33
   0   6  -2    1.36    0.28
   0   6   2    2.13    0.32
   0   6  -2    2.18    0.34
   0   6   2    1.45    0.26
   0   6  -2    1.63    0.29
  -1  -6  -2    0.28    0.18
  -1  -6  -2    0.46    0.26
   1  -6   2    0.64    0.22
   1  -6   2    0.60    0.29
  -1   6  -2   -0.04    0.19
  -1   6  -2    0.14    0.21
   1   6   2    0.51    0.18
  -1   6  -2    0.41    0.22
  -1   6  -2    0.19    0.22
   1   6   2    0.36    0.19
   1   6   2    0.81    0.24
   1   6   2    0.48    0.19
   2  -6   2    0.14    0.17
   2  -6   2    0.60    0.28
  -2  -6  -2    0.51    0.23
  -2  -6  -2    0.22    0.25
  -2  -6  -2    0.29    0.17
   2   6   2    0.23    0.19
   2   6   2    0.44    0.17
  -2   6  -2    0.10    0.18
  -2   6  -2    0.29    0.24
   2   6   2    0.30    0.21
   2   6   2    0.16    0.24
  -2   6  -2    0.07    0.21
   3  -6   2    0.82    0.31
  -3  -6  -2    0.82    0.23
  -3  -6  -2    0.45    0.26
  -3  -6  -2    0.39    0.28
   3  -6   2    0.48    0.16
   3  -6   2    0.44    0.20
   3   6   2    0.69    0.20
   3   6   2    0.53    0.21
   3   6   2    0.56    0.25
  -3   6  -2    1.01    0.25
  -3   6  -2    0.50    0.24
   3   6   2    0.61    0.24
  -3   6  -2    0.93    0.27
  -3   6  -2    0.77    0.26
   4  -6   2    0.21    0.25
  -4  -6  -2    0.07    0.17
   4  -6   2    0.14    0.14
  -4  -6  -2    0.09    0.24
   4  -6   2   -0.12    0.15
  -4   6  -2    0.23    0.23
   4   6   2    0.32    0.20
   4   6   2   -0.05    0.23
   4   6   2    0.23    0.23
   4   6   2    0.02    0.22
  -4   6  -2    0.16    0.19
   4   6   2    0.03    0.21
   4   6   2   -0.03    0.15
   5  -6   2    0.52    0.23
  -5  -6  -2    0.52    0.19
  -5  -6  -2    0.45    0.26
   5  -6   2    0.48    0.19
  -5   6  -2    0.24    0.21
   5   6   2    0.48    0.24
   5   6   2    0.61    0.25
  -5   6  -2    0.37    0.25
   5   6   2    0.36    0.21
   5   6   2   -0.02    0.23
   5   6   2    0.78    0.20
   5   6   2    0.46    0.24
  -5   6  -2    0.75    0.27
   6  -6   2    0.97    0.25
  -6  -6  -2    0.67    0.29
  -6  -6  -2    1.02    0.22
   6  -6   2    0.97    0.24
   6   6   2    0.85    0.20
   6   6   2    0.04    0.25
   6   6   2    0.82    0.26
   6   6   2    0.75    0.23
   6   6   2    0.67    0.26
  -6   6  -2    0.59    0.20
  -6   6  -2    0.63    0.23
  -6   6  -2    0.99    0.26
   6   6   2    0.87    0.25
  -7  -6  -2   -0.02    0.15
  -7  -6  -2    0.07    0.24
   7  -6   2   -0.02    0.18
   7  -6   2   -0.01    0.18
   7   6   2    0.15    0.21
  -7   6  -2    0.02    0.18
  -7   6  -2   -0.01    0.15
   7   6   2    0.01    0.21
   7   6   2   -0.15    0.16
   7   6   2   -0.08    0.25
   7   6   2   -0.04    0.18
  -7   6  -2    0.13    0.23
   7   6   2    0.14    0.15
  -8  -6  -2    0.29    0.17
  -8  -6  -2    0.32    0.26
   8  -6   2    0.29    0.22
   8  -6   2    0.34    0.22
   8   6   2    0.32    0.17
   8   6   2   -0.34    0.25
  -8   6  -2   -0.05    0.25
  -8   6  -2    0.19    0.19
  -8   6  -2    0.17    0.18
   8   6   2    0.12    0.20
   8   6   2    0.36    0.21
   8   6   2    0.07    0.20
   9  -6   2   -0.09    0.19
   9  -6   2   -0.06    0.21
  -9  -6  -2    0.19    0.16
  -9  -6  -2    0.01    0.26
   9   6   2   -0.01    0.21
  -9   6  -2   -0.04    0.22
  -9   6  -2   -0.16    0.16
   9   6   2   -0.55    0.27
   9   6   2   -0.22    0.18
  -9   6  -2   -0.21    0.15
   9   6   2   -0.18    0.18
  10  -6   2   -0.06    0.21
 -10  -6  -2    0.13    0.19
  10  -6   2    0.08    0.22
 -10  -6  -2    0.37    0.29
 -10  -6  -2    0.02    0.18
 -10   6  -2    0.11    0.21
 -10   6  -2    0.09    0.15
  10   6   2   -0.11    0.21
  10   6   2   -0.24    0.18
 -10   6  -2   -0.08    0.16
  10   6   2    0.04    0.21
  11  -6   2    0.14    0.24
  11  -6   2    0.36    0.25
 -11  -6  -2    0.17    0.21
 -11  -6  -2    0.04    0.27
 -11  -6  -2    0.19    0.16
 -11  -6  -2    0.05    0.19
  11   6   2   -0.07    0.19
  11   6   2   -0.23    0.20
 -11   6  -2   -0.05    0.19
  11   6   2   -0.18    0.19
 -11   6  -2    0.11    0.22
 -11   6  -2   -0.03    0.14
   9  -7  -2    0.09    0.24
  -9  -7   2    0.39    0.31
   9  -7  -2    0.98    0.28
   9   7  -2    0.92    0.34
   9   7  -2    0.21    0.25
  -9   7   2    0.21    0.19
   9   7  -2   -0.06    0.21
  -9   7   2    0.11    0.17
  -9   7   2    0.09    0.18
   9   7  -2    0.06    0.21
   8  -7  -2    0.71    0.25
  -8  -7   2    0.30    0.32
   8  -7  -2    0.71    0.29
   8   7  -2    0.12    0.18
   8   7  -2    0.63    0.31
   8   7  -2    0.38    0.23
  -8   7   2    0.26    0.20
  -8   7   2    0.15    0.17
   8   7  -2    0.24    0.22
  -8   7   2    0.30    0.19
   7  -7  -2    0.89    0.24
   7  -7  -2    0.96    0.28
  -7  -7   2    0.64    0.35
   7   7  -2    1.14    0.33
   7   7  -2    0.39    0.20
   7   7  -2    0.61    0.25
  -7   7   2    0.43    0.18
   7   7  -2    0.21    0.21
  -7   7   2    0.59    0.21
  -7   7   2   -0.01    0.15
  -6  -7   2   -0.02    0.28
   6  -7  -2    0.13    0.22
   6  -7  -2    0.34    0.19
  -6   7   2   -0.12    0.14
  -6   7   2    0.37    0.20
   6   7  -2   -0.09    0.23
   6   7  -2    0.10    0.18
   6   7  -2    0.56    0.28
   5  -7  -2    0.10    0.20
   5  -7  -2    0.08    0.16
  -5  -7   2   -0.08    0.28
   5   7  -2    0.13    0.19
   5   7  -2    0.23    0.21
   5   7  -2    0.33    0.27
   5   7  -2    0.27    0.34
  -5   7   2   -0.01    0.17
  -5   7   2    0.14    0.16
   4  -7  -2   -0.03    0.19
  -4  -7   2    0.13    0.19
   4  -7  -2   -0.07    0.25
  -4  -7   2    0.13    0.30
   4   7  -2   -0.03    0.21
  -4   7   2   -0.19    0.16
   4   7  -2    0.19    0.26
   4   7  -2   -0.33    0.27
   4   7  -2    0.15    0.23
  -4   7   2    0.30    0.19
  -3  -7   2    2.66    0.38
   3  -7  -2    2.48    0.40
  -3  -7   2    1.38    0.41
   3  -7  -2    2.61    0.44
   3   7  -2    2.47    0.37
  -3   7   2    1.50    0.31
   3   7  -2    2.16    0.43
   3   7  -2    3.21    0.44
  -3   7   2    1.47    0.28
   3   7  -2    2.03    0.35
   2  -7  -2   -0.10    0.26
   2  -7  -2    0.20    0.21
  -2  -7   2    0.38    0.22
  -2  -7   2    0.24    0.31
   2   7  -2    0.21    0.22
  -2   7   2    0.17    0.18
   2   7  -2    0.65    0.27
   2   7  -2   -0.10    0.29
  -2   7   2    0.09    0.19
   2   7  -2    0.48    0.24
  -1  -7   2    0.31    0.23
   1  -7  -2    0.29    0.29
  -1  -7   2    0.52    0.34
   1  -7  -2    0.34    0.23
  -1   7   2    0.50    0.23
   1   7  -2    0.48    0.23
   1   7  -2    0.70    0.27
  -1   7   2    0.99    0.25
   1   7  -2    0.64    0.30
   1   7  -2    0.31    0.24
   0  -7   2    2.20    0.38
   0  -7  -2    2.17    0.36
   0  -7  -2    1.45    0.38
   0  -7   2    1.68    0.42
   0   7  -2    1.96    0.33
   0   7   2    2.19    0.37
   0   7  -2    1.58    0.33
   0   7  -2    1.72    0.33
   0   7  -2    1.45    0.35
   1  -7   2    0.20    0.31
  -1  -7  -2    0.68    0.33
  -1  -7  -2    0.78    0.25
   1  -7   2    0.92    0.30
  -1   7  -2    0.87    0.29
   1   7   2    0.64    0.23
   1   7   2    0.68    0.21
  -1   7  -2    0.20    0.28
  -1   7  -2    0.37    0.22
  -1   7  -2    0.41    0.23
   2  -7   2    0.56    0.33
  -2  -7  -2    0.25    0.30
   2  -7   2    1.07    0.30
  -2  -7  -2    0.91    0.26
  -2   7  -2    0.75    0.26
   2   7   2    0.80    0.26
   2   7   2    0.81    0.24
  -2   7  -2    0.42    0.23
  -3  -7  -2    0.10    0.19
  -3  -7  -2    0.12    0.29
   3  -7   2    0.00    0.18
   3  -7   2    0.02    0.28
   3   7   2    0.00    0.20
  -3   7  -2    0.03    0.18
   3   7   2    0.08    0.16
  -3   7  -2   -0.16    0.17
   3   7   2   -0.06    0.18
  -4  -7  -2    0.04    0.17
   4  -7   2    0.14    0.24
  -4  -7  -2   -0.04    0.28
  -4   7  -2   -0.10    0.23
   4   7   2   -0.04    0.17
  -4   7  -2    0.05    0.17
   4   7   2   -0.18    0.21
   4   7   2    0.01    0.22
  -4   7  -2    0.03    0.15
   5  -7   2    1.16    0.24
   5  -7   2    1.07    0.28
  -5  -7  -2    1.31    0.28
  -5  -7  -2    0.76    0.35
   5   7   2    0.40    0.20
   5   7   2    1.25    0.30
  -5   7  -2    0.39    0.19
  -5   7  -2    0.66    0.22
  -5   7  -2    0.86    0.28
   5   7   2    0.56    0.26
   5   7   2    0.28    0.19
  -6  -7  -2    0.21    0.31
   6  -7   2   -0.22    0.18
  -6  -7  -2    0.05    0.19
  -6   7  -2    0.16    0.20
   6   7   2   -0.04    0.19
  -6   7  -2   -0.02    0.18
  -6   7  -2   -0.07    0.13
   6   7   2    0.03    0.22
   6   7   2   -0.15    0.16
   6   7   2   -0.10    0.19
  -7  -7  -2    0.20    0.19
  -7  -7  -2   -0.12    0.28
   7  -7   2   -0.04    0.18
   7  -7   2    0.05    0.22
  -7   7  -2    0.01    0.15
   7   7   2    0.02    0.21
  -7   7  -2    0.26    0.22
   7   7   2    0.04    0.20
  -7   7  -2   -0.06    0.17
   7   7   2   -0.08    0.18
   7   7   2   -0.01    0.23
  20   0  -3   -0.07    0.22
 -20   0   3   -0.05    0.16
 -20   0   3   -0.20    0.26
 -20   0   3    0.01    0.22
  20   0  -3    0.22    0.23
 -19   0   3    0.11    0.20
  19   0  -3   -0.09    0.18
 -19   0   3   -0.29    0.22
 -19   0   3    0.13    0.23
  19   0  -3    0.02    0.20
  18   0  -3    0.09    0.21
 -18   0   3   -0.01    0.17
 -18   0   3   -0.29    0.19
  18   0  -3   -0.24    0.16
 -18   0   3   -0.26    0.22
 -17   0   3    0.24    0.22
  17   0  -3    0.06    0.18
 -17   0   3    0.00    0.19
  17   0  -3   -0.15    0.17
 -17   0   3   -0.03    0.17
 -17   0   3   -0.03    0.16
  17   0  -3    0.01    0.19
 -16   0   3    0.19    0.17
  16   0  -3   -0.20    0.16
 -16   0   3   -0.07    0.15
 -16   0   3    0.07    0.19
 -16   0   3   -0.15    0.20
  16   0  -3   -0.01    0.18
  16   0  -3    0.03    0.15
 -15   0   3    0.16    0.19
  15   0  -3   -0.05    0.16
 -15   0   3    0.30    0.19
  15   0  -3    0.05    0.16
  15   0  -3   -0.07    0.14
 -15   0   3   -0.15    0.14
 -15   0   3    0.04    0.15
 -14   0   3    0.09    0.16
 -14   0   3   -0.18    0.13
  14   0  -3   -0.37    0.13
 -14   0   3   -0.30    0.17
  14   0  -3   -0.13    0.14
  14   0  -3   -0.40    0.17
  14   0  -3   -0.31    0.15
 -14   0   3    0.09    0.15
 -13   0   3   -0.08    0.13
  13   0  -3   -0.41    0.16
 -13   0   3   -0.03    0.18
  13   0  -3   -0.09    0.12
  13   0  -3   -0.01    0.13
 -13   0   3    0.14    0.13
  13   0  -3   -0.09    0.13
 -13   0   3   -0.22    0.15
 -12   0   3    0.17    0.17
  12   0  -3   -0.06    0.13
 -12   0   3    0.14    0.13
 -12   0   3    0.01    0.13
  12   0  -3    0.04    0.13
  12   0  -3    0.04    0.13
  12   0  -3   -0.13    0.15
 -12   0   3   -0.17    0.14
  11   0  -3   -0.04    0.11
 -11   0   3    0.29    0.17
  11   0  -3   -0.03    0.13
 -11   0   3    0.02    0.14
 -11   0   3    0.08    0.13
 -11   0   3    0.11    0.13
  11   0  -3    0.02    0.16
  11   0  -3    0.08    0.13
 -11   0   3   -0.03    0.10
  10   0  -3    0.05    0.11
 -10   0   3    0.01    0.11
  10   0  -3   -0.02    0.10
 -10   0   3    0.03    0.10
  10   0  -3   -0.07    0.11
 -10   0   3    0.13    0.15
  10   0  -3    0.07    0.14
 -10   0   3   -0.06    0.13
 -10   0   3   -0.08    0.10
   9   0  -3    0.08    0.10
   9   0  -3   -0.01    0.09
  -9   0   3    0.03    0.09
   9   0  -3    0.13    0.12
  -9   0   3   -0.02    0.10
   9   0  -3    0.18    0.12
  -9   0   3   -0.05    0.12
   9   0  -3    0.04    0.09
  -9   0   3   -0.07    0.08
  -9   0   3   -0.03    0.13
  -8   0   3    0.00    0.08
   8   0  -3    0.08    0.11
  -8   0   3   -0.07    0.11
   8   0  -3    0.07    0.08
   8   0  -3    0.07    0.08
   8   0  -3   -0.05    0.09
   8   0  -3   -0.05    0.11
  -8   0   3    0.00    0.08
  -8   0   3   -0.07    0.08
  -8   0   3   -0.10    0.09
   7   0  -3    0.12    0.07
  -7   0   3   -0.03    0.07
  -7   0   3    0.14    0.10
   7   0  -3   -0.07    0.08
   7   0  -3   -0.18    0.09
   7   0  -3    0.01    0.09
  -7   0   3    0.07    0.08
  -7   0   3    0.01    0.08
  -7   0   3   -0.21    0.08
   7   0  -3   -0.06    0.07
   6   0  -3    0.03    0.07
   6   0  -3    0.15    0.08
  -6   0   3    0.07    0.09
  -6   0   3    0.00    0.07
   6   0  -3   -0.08    0.07
   6   0  -3    0.05    0.08
  -6   0   3   -0.05    0.07
  -6   0   3   -0.10    0.08
   6   0  -3   -0.08    0.08
  -6   0   3    0.00    0.07
  -5   0   3   -0.10    0.08
   5   0  -3    0.04    0.09
  -5   0   3   -0.04    0.06
  -5   0   3    0.08    0.08
  -5   0   3   -0.02    0.06
   5   0  -3    0.01    0.07
  -5   0   3    0.03    0.09
   5   0  -3    0.11    0.08
   5   0  -3    0.02    0.06
   5   0  -3   -0.03    0.07
  -5   0   3   -0.09    0.07
   4   0  -3   -0.01    0.08
  -4   0   3   -0.02    0.09
   4   0  -3   -0.09    0.08
  -4   0   3    0.12    0.08
   4   0  -3    0.04    0.07
  -4   0   3    0.01    0.06
  -4   0   3   -0.08    0.06
  -3   0   3    0.07    0.04
  -3   0   3   -0.07    0.05
  -3   0   3   -0.11    0.06
  -3   0   3   -0.06    0.05
   3   0  -3   -0.07    0.07
  -3   0   3    0.00    0.05
   3   0  -3   -0.04    0.06
   3   0  -3    0.05    0.04
  -2   0   3   -0.01    0.04
   2   0  -3   -0.10    0.05
  -2   0   3    0.01    0.06
  -2   0   3   -0.02    0.07
  -2   0   3    0.01    0.05
   2   0  -3    0.02    0.05
   2   0  -3    0.06    0.07
  -2   0   3   -0.04    0.05
  -1   0   3    0.00    0.08
  -1   0   3    0.00    0.05
   1   0  -3    0.14    0.06
  -1   0   3   -0.11    0.07
  -1   0   3    0.13    0.07
   0   0  -3    0.02    0.02
   0   0   3    0.09    0.06
   0   0  -3   -0.03    0.09
   0   0   3   -0.09    0.07
   0   0  -3    0.04    0.06
   0   0   3   -0.04    0.09
   1   0   3    0.02    0.08
   1   0   3    0.05    0.09
  -1   0  -3    0.05    0.07
   1   0   3   -0.01    0.11
   1   0   3    0.00    0.07
  -1   0  -3   -0.10    0.08
  -1   0  -3    0.07    0.10
  -2   0  -3    0.03    0.11
   2   0   3   -0.04    0.08
   2   0   3   -0.04    0.07
  -2   0  -3    0.00    0.09
   2   0   3   -0.04    0.08
  -2   0  -3    0.06    0.08
   2   0   3    0.07    0.11
  -2   0  -3   -0.04    0.08
   3   0   3    0.13    0.08
  -3   0  -3   -0.03    0.08
   3   0   3    0.03    0.08
  -3   0  -3   -0.03    0.07
  -3   0  -3    0.00    0.12
   3   0   3   -0.02    0.11
   3   0   3    0.04    0.08
  -3   0  -3    0.07    0.09
  -4   0  -3   -0.05    0.09
   4   0   3   -0.05    0.09
   4   0   3   -0.03    0.09
  -4   0  -3    0.08    0.10
  -4   0  -3   -0.05    0.08
   4   0   3    0.03    0.08
  -4   0  -3    0.06    0.12
   4   0   3   -0.06    0.12
   5   0   3    0.05    0.10
  -5   0  -3    0.09    0.09
   5   0   3    0.28    0.14
  -5   0  -3    0.08    0.13
  -5   0  -3   -0.01    0.09
  -5   0  -3   -0.01    0.11
   5   0   3    0.11    0.11
   5   0   3   -0.04    0.09
  -6   0  -3    0.06    0.10
  -6   0  -3    0.02    0.12
  -6   0  -3   -0.03    0.14
  -6   0  -3   -0.04    0.10
   6   0   3   -0.07    0.09
   6   0   3    0.01    0.11
   6   0   3   -0.20    0.10
  -6   0  -3   -0.12    0.10
  -7   0  -3   -0.08    0.15
  -7   0  -3   -0.01    0.11
  -7   0  -3    0.04    0.11
   7   0   3    0.01    0.11
  -7   0  -3   -0.08    0.11
  -7   0  -3    0.13    0.14
   7   0   3    0.16    0.15
   7   0   3    0.06    0.11
   8   0   3    0.12    0.15
  -8   0  -3    0.07    0.15
   8   0   3   -0.04    0.12
  -8   0  -3   -0.02    0.12
  -8   0  -3   -0.09    0.12
  -8   0  -3    0.14    0.18
   8   0   3    0.01    0.11
  -8   0  -3   -0.06    0.12
   8   0   3   -0.06    0.13
  -9   0  -3    0.06    0.20
  -9   0  -3   -0.05    0.14
   9   0   3    0.27    0.13
  -9   0  -3    0.01    0.16
   9   0   3    0.02    0.13
   9   0   3    0.01    0.16
   9   0   3   -0.07    0.14
  -9   0  -3    0.00    0.13
  -9   0  -3    0.09    0.14
  10   0   3   -0.13    0.14
 -10   0  -3    0.01    0.20
 -10   0  -3   -0.06    0.14
  10   0   3   -0.19    0.15
 -10   0  -3    0.00    0.13
  10   0   3   -0.08    0.14
 -10   0  -3   -0.01    0.13
  10   0   3   -0.15    0.10
 -10   0  -3    0.01    0.17
  11   0   3   -0.13    0.13
 -11   0  -3   -0.07    0.17
  11   0   3    0.05    0.11
 -11   0  -3   -0.03    0.13
  11   0   3   -0.29    0.13
 -11   0  -3   -0.15    0.13
  11   0   3    0.02    0.16
 -11   0  -3   -0.11    0.14
 -11   0  -3   -0.27    0.20
  12   0   3    0.05    0.16
  12   0   3    0.10    0.12
 -12   0  -3    0.03    0.17
  12   0   3   -0.23    0.14
 -12   0  -3   -0.19    0.15
 -12   0  -3    0.12    0.16
 -12   0  -3   -0.11    0.14
  12   0   3   -0.03    0.17
  13   0   3   -0.06    0.15
  13   0   3    0.07    0.13
 -13   0  -3   -0.07    0.14
 -13   0  -3   -0.12    0.19
 -13   0  -3    0.08    0.17
 -13   0  -3   -0.03    0.15
  13   0   3    0.01    0.19
 -14   0  -3   -0.01    0.20
 -14   0  -3   -0.08    0.16
  14   0   3    0.10    0.16
 -14   0  -3    0.17    0.17
  14   0   3   -0.01    0.13
 -14   0  -3   -0.10    0.16
 -15   0  -3   -0.08    0.22
  15   0   3   -0.21    0.14
 -15   0  -3    0.02    0.16
 -15   0  -3   -0.07    0.17
  15   0   3    0.22    0.18
 -16   0  -3   -0.41    0.21
  16   0   3   -0.18    0.16
  16   0   3    0.09    0.19
 -16   0  -3   -0.15    0.16
 -16   0  -3   -0.18    0.19
 -17   0  -3    0.09    0.20
  17   0   3   -0.05    0.19
 -17   0  -3    0.43    0.23
  17   0   3   -0.21    0.17
 -17   0  -3    0.04    0.25
 -18   0  -3   -0.08    0.27
 -18   0  -3    0.13    0.19
 -20  -1   3    0.38    0.29
 -20  -1   3    0.48    0.27
 -20  -1   3    0.34    0.23
  20  -1  -3    0.23    0.27
 -20   1   3    0.23    0.17
 -20   1   3    0.08    0.27
  20   1  -3    0.24    0.23
  20   1  -3    0.28    0.23
 -20   1   3    0.52    0.27
 -19  -1   3    0.16    0.25
 -19  -1   3    0.49    0.23
  19  -1  -3    0.72    0.29
 -19  -1   3    0.70    0.27
 -19   1   3    0.40    0.19
  19   1  -3    0.37    0.23
 -19   1   3    1.11    0.28
 -19   1   3    0.47    0.27
  19   1  -3    0.50    0.26
  19   1  -3    0.53    0.24
 -18  -1   3   -0.19    0.21
  18  -1  -3   -0.09    0.18
 -18  -1   3    0.18    0.20
  18  -1  -3    0.12    0.22
 -18  -1   3    0.37    0.24
 -18   1   3   -0.07    0.20
  18   1  -3   -0.15    0.19
  18   1  -3   -0.06    0.20
 -18   1   3   -0.36    0.19
  18   1  -3   -0.01    0.18
 -18   1   3   -0.07    0.14
  17  -1  -3    0.30    0.18
 -17  -1   3    0.19    0.20
 -17  -1   3    0.16    0.19
 -17  -1   3   -0.14    0.20
  17  -1  -3   -0.13    0.17
 -17   1   3    0.11    0.19
 -17   1   3   -0.07    0.16
  17   1  -3    0.10    0.19
  17   1  -3    0.13    0.19
  17   1  -3   -0.01    0.18
 -17   1   3    0.25    0.23
 -16  -1   3    1.58    0.31
 -16  -1   3    1.09    0.25
 -16  -1   3    1.32    0.27
  16  -1  -3    1.16    0.26
  16  -1  -3    1.03    0.22
 -16   1   3    1.50    0.29
  16   1  -3    1.11    0.23
  16   1  -3    1.09    0.24
  16   1  -3    1.10    0.25
 -16   1   3    0.93    0.24
 -16   1   3    1.33    0.25
 -15  -1   3    3.96    0.41
 -15  -1   3    3.14    0.34
 -15  -1   3    4.14    0.46
  15  -1  -3    3.40    0.41
 -15  -1   3    2.61    0.34
  15  -1  -3    2.60    0.32
  15   1  -3    2.95    0.36
 -15   1   3    3.43    0.36
  15   1  -3    2.64    0.34
  15   1  -3    3.67    0.38
 -15   1   3    3.55    0.39
 -15   1   3    3.51    0.37
 -14  -1   3    0.05    0.16
 -14  -1   3    0.12    0.15
  14  -1  -3    0.04    0.15
 -14  -1   3    0.11    0.18
 -14  -1   3    0.24    0.20
  14  -1  -3    0.04    0.17
  14  -1  -3   -0.03    0.13
  14   1  -3    0.04    0.14
  14   1  -3   -0.10    0.14
 -14   1   3   -0.03    0.19
 -14   1   3    0.08    0.20
  14   1  -3    0.16    0.20
 -14   1   3    0.06    0.15
 -14   1   3   -0.05    0.16
  14   1  -3    0.17    0.16
 -13  -1   3   10.02    0.71
 -13  -1   3   10.11    0.68
  13  -1  -3   10.72    0.72
 -13  -1   3    9.29    0.66
  13  -1  -3    9.67    0.67
  13  -1  -3    8.89    0.64
 -13  -1   3    9.17    0.68
 -13   1   3   10.01    0.70
  13   1  -3    9.41    0.68
 -13   1   3    9.55    0.69
  13   1  -3    9.40    0.70
 -13   1   3    9.86    0.67
  13   1  -3   10.02    0.68
  13   1  -3   10.18    0.67
  13   1  -3    9.97    0.68
 -12  -1   3    2.08    0.25
 -12  -1   3    2.16    0.27
 -12  -1   3    2.37    0.30
 -12  -1   3    2.33    0.29
  12  -1  -3    1.88    0.24
  12  -1  -3    2.11    0.29
  12  -1  -3    2.09    0.27
  12   1  -3    2.25    0.26
  12   1  -3    1.95    0.28
  12   1  -3    2.36    0.28
 -12   1   3    2.46    0.26
  12   1  -3    2.02    0.20
  12   1  -3    2.56    0.28
 -12   1   3    2.37    0.29
  12   1  -3    2.00    0.30
 -12   1   3    2.20    0.28
  11  -1  -3    0.10    0.15
 -11  -1   3    0.01    0.12
 -11  -1   3   -0.11    0.15
  11  -1  -3    0.00    0.14
 -11  -1   3    0.10    0.17
 -11  -1   3   -0.08    0.12
 -11  -1   3    0.11    0.13
  11  -1  -3    0.06    0.16
  11  -1  -3    0.08    0.14
 -11   1   3    0.41    0.16
 -11   1   3    0.25    0.16
  11   1  -3    0.18    0.18
  11   1  -3   -0.17    0.15
 -11   1   3   -0.07    0.12
  11   1  -3    0.14    0.15
  11   1  -3    0.05    0.11
  11   1  -3    0.05    0.13
  11   1  -3    0.04    0.07
 -10  -1   3    1.03    0.19
 -10  -1   3    0.96    0.20
 -10  -1   3    1.09    0.22
  10  -1  -3    1.27    0.19
  10  -1  -3    1.33    0.21
 -10  -1   3    1.27    0.19
  10  -1  -3    1.12    0.20
 -10  -1   3    1.18    0.18
 -10   1   3    1.64    0.23
  10   1  -3    1.39    0.21
  10   1  -3    1.39    0.14
  10   1  -3    0.98    0.22
  10   1  -3    1.27    0.19
  10   1  -3    1.50    0.20
  10   1  -3    1.27    0.19
 -10   1   3    1.02    0.17
 -10   1   3    1.25    0.20
 -10   1   3    0.91    0.16
   9  -1  -3    9.76    0.64
  -9  -1   3    9.59    0.62
  -9  -1   3   10.00    0.61
   9  -1  -3    9.44    0.63
  -9  -1   3   10.44    0.64
  -9  -1   3    8.76    0.61
  -9   1   3    9.09    0.60
   9   1  -3   10.08    0.63
   9   1  -3    9.53    0.61
   9   1  -3    9.54    0.62
   9   1  -3    9.03    0.61
  -9   1   3    8.63    0.59
  -9   1   3    9.12    0.61
   9   1  -3    8.92    0.60
  -9   1   3    9.27    0.62
   9   1  -3    9.33    0.57
   8  -1  -3   18.98    1.13
  -8  -1   3   19.17    1.10
  -8  -1   3   17.58    1.09
  -8  -1   3   18.97    1.12
  -8  -1   3   18.12    1.11
   8  -1  -3   18.61    1.11
   8   1  -3   18.84    1.11
   8   1  -3   19.31    1.10
   8   1  -3   19.25    1.10
  -8   1   3   17.93    1.10
   8   1  -3   18.41    1.07
  -8   1   3   17.83    1.08
   8   1  -3   18.42    1.09
   8   1  -3   17.96    1.09
  -7  -1   3    0.71    0.15
  -7  -1   3    0.51    0.12
  -7  -1   3    0.55    0.13
  -7  -1   3    0.63    0.12
   7  -1  -3    0.73    0.13
   7  -1  -3    0.77    0.14
  -7   1   3    0.69    0.14
   7   1  -3    0.77    0.15
  -7   1   3    0.65    0.10
   7   1  -3    0.86    0.14
   7   1  -3    0.67    0.11
  -7   1   3    0.62    0.11
   7   1  -3    0.75    0.13
   7   1  -3    0.57    0.12
  -7   1   3    0.63    0.09
   7   1  -3    0.73    0.09
   7   1  -3    0.72    0.13
  -6  -1   3    0.67    0.13
   6  -1  -3    0.60    0.13
  -6  -1   3    0.81    0.12
  -6  -1   3    0.53    0.12
  -6  -1   3    0.59    0.12
   6  -1  -3    0.69    0.13
   6   1  -3    0.55    0.11
   6   1  -3    0.68    0.10
   6   1  -3    0.59    0.13
  -6   1   3    0.67    0.12
  -6   1   3    0.61    0.12
  -6   1   3    0.70    0.09
   6   1  -3    0.56    0.12
   6   1  -3    0.60    0.09
   6   1  -3    0.66    0.12
   6   1  -3    0.68    0.13
   5  -1  -3    0.31    0.09
  -5  -1   3    0.23    0.11
  -5  -1   3    0.25    0.12
   5  -1  -3    0.26    0.09
  -5  -1   3    0.25    0.09
  -5  -1   3    0.27    0.06
  -5  -1   3    0.17    0.09
  -5  -1   3    0.34    0.10
   5  -1  -3    0.32    0.07
  -5   1   3    0.30    0.07
   5   1  -3    0.27    0.09
   5   1  -3    0.28    0.07
   5   1  -3    0.27    0.10
   5   1  -3    0.34    0.11
   5   1  -3    0.26    0.10
   5   1  -3    0.25    0.06
  -5   1   3    0.21    0.08
  -5   1   3    0.40    0.11
   5   1  -3    0.20    0.08
  -4  -1   3   33.05    1.67
  -4  -1   3   29.33    1.68
  -4  -1   3   29.11    1.70
   4  -1  -3   28.14    1.67
  -4  -1   3   28.18    1.68
   4  -1  -3   29.08    1.68
  -4  -1   3   28.55    1.68
  -4  -1   3   28.09    1.66
   4   1  -3   28.16    1.67
   4   1  -3   30.21    1.67
   4   1  -3   29.29    1.68
   4   1  -3   31.28    1.68
   4   1  -3   29.21    1.68
   4   1  -3   31.59    1.69
  -4   1   3   27.47    1.68
  -4   1   3   29.57    1.67
   4   1  -3   31.28    1.69
  -4   1   3   28.84    1.69
  -4   1   3   29.31    1.66
   3  -1  -3   27.72    1.75
  -3  -1   3   30.54    1.75
  -3  -1   3   28.67    1.74
   3  -1  -3   31.18    1.74
  -3  -1   3   30.00    1.73
  -3  -1   3   29.66    1.74
  -3  -1   3   28.49    1.75
  -3  -1   3   29.73    1.76
   3  -1  -3   29.35    1.74
   3   1  -3   33.08    1.75
   3   1  -3   31.57    1.74
   3   1  -3   30.42    1.74
  -3   1   3   30.47    1.75
   3   1  -3   32.83    1.74
   3   1  -3   33.67    1.75
  -3   1   3   30.96    1.73
  -3   1   3   33.22    1.74
   3   1  -3   30.77    1.76
   3   1  -3   30.94    1.74
  -3   1   3   31.53    1.74
   3   1  -3   28.64    1.75
  -2  -1   3  541.11   30.77
   2   1  -3  547.76   30.78
  -1  -1   3   38.53    2.27
  -1  -1   3   39.82    2.27
  -1  -1   3   39.27    2.27
   1  -1  -3   42.60    2.26
  -1  -1   3   39.93    2.27
  -1  -1   3   40.62    2.27
   1  -1  -3   41.78    2.27
  -1  -1   3   40.43    2.28
   1  -1  -3   40.99    2.28
   1   1  -3   41.36    2.27
   1   1  -3   40.00    2.27
   1   1  -3   42.01    2.27
   1   1  -3   38.75    2.27
  -1   1   3   41.63    2.27
   1   1  -3   39.73    2.27
  -1   1   3   41.35    2.28
   1   1  -3   39.45    2.28
  -1   1   3   36.67    2.26
   1   1  -3   37.98    2.27
   0  -1   3   73.95    4.38
   0  -1  -3   76.43    4.39
   0  -1  -3   75.86    4.37
   0  -1   3   71.98    4.38
   0  -1   3   74.76    4.38
   0  -1   3   84.25    4.39
   0  -1   3   80.60    4.40
   0   1  -3   77.86    4.39
   0   1  -3   75.65    4.39
   0   1   3   77.48    4.37
   0   1   3   84.05    4.39
   0   1  -3   76.17    4.39
   0   1  -3   79.08    4.39
   0   1   3   84.76    4.38
   0   1  -3   79.73    4.38
   0   1  -3   77.90    4.38
  -1  -1  -3   35.51    1.99
  -1  -1  -3   34.95    1.97
   1  -1   3   34.83    2.00
   1  -1   3   32.70    1.99
   1  -1   3   34.26    1.99
   1  -1   3   34.20    1.99
  -1   1  -3   36.26    1.99
   1   1   3   33.99    1.98
  -1   1  -3   35.19    1.99
  -1   1  -3   32.81    1.99
   1   1   3   35.59    1.98
   1   1   3   39.49    1.99
   1   1   3   36.02    1.99
  -1   1  -3   33.97    2.00
   2  -1   3    0.11    0.08
  -2  -1  -3    0.10    0.07
  -2  -1  -3    0.10    0.09
   2  -1   3    0.20    0.11
  -2  -1  -3    0.15    0.07
   2  -1   3    0.24    0.10
   2  -1   3    0.22    0.12
  -2  -1  -3    0.17    0.09
  -2   1  -3    0.23    0.11
   2   1   3    0.19    0.10
  -2   1  -3    0.10    0.09
   2   1   3    0.14    0.07
  -2   1  -3    0.15    0.11
  -2   1  -3    0.15    0.12
   2   1   3    0.19    0.06
  -2   1  -3    0.10    0.08
   2   1   3   -0.03    0.09
   2   1   3    0.31    0.10
   3  -1   3   16.42    1.00
  -3  -1  -3   16.89    1.00
  -3  -1  -3   17.46    1.00
   3  -1   3   15.86    1.01
   3  -1   3   15.92    1.01
  -3  -1  -3   18.31    1.01
  -3  -1  -3   16.84    1.00
   3  -1   3   16.47    0.99
  -3  -1  -3   17.60    1.00
   3  -1   3   18.42    1.03
  -3   1  -3   17.70    1.02
  -3   1  -3   15.94    1.01
   3   1   3   17.49    1.01
  -3   1  -3   17.30    1.01
  -3   1  -3   16.73    1.02
   3   1   3   17.85    1.01
   3   1   3   17.29    1.00
  -3   1  -3   16.18    1.01
   3   1   3   17.99    1.00
  -4  -1  -3   34.12    1.94
   4  -1   3   33.79    1.96
  -4  -1  -3   34.38    1.92
  -4  -1  -3   35.91    1.95
  -4  -1  -3   34.34    1.95
  -4  -1  -3   35.47    1.95
   4  -1   3   34.78    1.95
   4  -1   3   32.43    1.96
   4  -1   3   31.08    1.95
  -4  -1  -3   33.42    1.95
   4   1   3   33.72    1.95
  -4   1  -3   33.63    1.95
   4   1   3   34.82    1.96
  -4   1  -3   33.62    1.96
  -4   1  -3   35.54    1.95
   4   1   3   35.18    1.95
  -4   1  -3   31.85    1.95
   4   1   3   34.54    1.95
  -5  -1  -3   45.18    2.49
  -5  -1  -3   43.92    2.47
  -5  -1  -3   44.32    2.50
   5  -1   3   41.62    2.49
   5  -1   3   41.38    2.47
   5  -1   3   44.39    2.49
  -5  -1  -3   46.17    2.48
  -5  -1  -3   42.91    2.50
   5  -1   3   42.51    2.50
  -5  -1  -3   45.63    2.50
   5  -1   3   42.95    2.51
  -5   1  -3   43.60    2.50
  -5   1  -3   43.50    2.51
   5   1   3   44.46    2.50
  -5   1  -3   42.16    2.50
   5   1   3   43.74    2.49
   5   1   3   44.61    2.50
  -6  -1  -3    4.63    0.39
   6  -1   3    4.74    0.32
  -6  -1  -3    4.59    0.38
   6  -1   3    4.15    0.37
  -6  -1  -3    4.36    0.32
  -6  -1  -3    4.55    0.32
   6  -1   3    4.20    0.37
   6  -1   3    4.13    0.34
  -6  -1  -3    4.74    0.36
  -6  -1  -3    4.28    0.36
  -6   1  -3    5.05    0.40
   6   1   3    4.66    0.38
  -6   1  -3    4.22    0.38
  -6   1  -3    4.47    0.36
   6   1   3    5.06    0.36
   6   1   3    4.47    0.36
   7  -1   3   10.49    0.70
  -7  -1  -3   10.21    0.68
  -7  -1  -3   10.74    0.65
  -7  -1  -3   10.63    0.71
  -7  -1  -3   11.05    0.69
  -7  -1  -3   10.16    0.66
   7  -1   3    9.42    0.69
   7  -1   3   10.37    0.67
   7  -1   3   11.49    0.66
  -7  -1  -3   10.54    0.70
  -7   1  -3   10.10    0.72
  -7   1  -3    9.90    0.69
   7   1   3   10.93    0.69
   7   1   3   11.37    0.71
  -7   1  -3   10.95    0.71
   7   1   3   10.47    0.68
  -8  -1  -3    2.91    0.32
   8  -1   3    3.17    0.32
   8  -1   3    2.61    0.29
   8  -1   3    3.43    0.28
  -8  -1  -3    2.71    0.29
  -8  -1  -3    2.80    0.25
  -8  -1  -3    2.82    0.29
  -8  -1  -3    3.16    0.33
   8  -1   3    2.96    0.31
  -8  -1  -3    2.37    0.28
  -8   1  -3    3.19    0.32
   8   1   3    2.68    0.28
   8   1   3    2.74    0.30
   8   1   3    3.38    0.35
  -8   1  -3    3.20    0.36
  -8   1  -3    3.10    0.35
   9  -1   3    0.24    0.17
  -9  -1  -3    0.17    0.15
   9  -1   3    0.31    0.17
   9  -1   3    0.56    0.14
  -9  -1  -3    0.46    0.20
  -9  -1  -3    0.36    0.15
  -9  -1  -3    0.33    0.20
  -9  -1  -3    0.53    0.17
   9   1   3    0.25    0.15
  -9   1  -3    0.55    0.22
   9   1   3    0.51    0.20
   9   1   3    0.45    0.17
  -9   1  -3    0.57    0.16
  -9   1  -3    0.63    0.20
  10  -1   3    3.34    0.37
  10  -1   3    3.42    0.32
 -10  -1  -3    3.56    0.37
  10  -1   3    3.08    0.35
 -10  -1  -3    3.17    0.38
 -10  -1  -3    4.14    0.35
 -10  -1  -3    2.74    0.32
  10  -1   3    2.99    0.32
 -10  -1  -3    4.58    0.42
 -10   1  -3    3.43    0.36
 -10   1  -3    2.83    0.37
  10   1   3    3.53    0.39
 -10   1  -3    3.62    0.36
  10   1   3    3.83    0.38
  10   1   3    3.47    0.36
 -10   1  -3    4.07    0.40
 -11  -1  -3    3.90    0.40
  11  -1   3    4.87    0.39
 -11  -1  -3    4.58    0.38
  11  -1   3    3.69    0.37
  11  -1   3    4.44    0.42
 -11  -1  -3    3.90    0.40
  11  -1   3    4.02    0.41
 -11  -1  -3    4.26    0.44
 -11  -1  -3    4.00    0.45
  11   1   3    4.04    0.39
  11   1   3    3.64    0.41
  11   1   3    3.95    0.43
 -11   1  -3    4.81    0.40
 -11   1  -3    3.64    0.43
 -11   1  -3    4.07    0.43
 -11   1  -3    3.88    0.40
 -12  -1  -3    1.20    0.21
 -12  -1  -3    0.48    0.26
  12  -1   3    0.83    0.17
  12  -1   3    0.81    0.22
 -12  -1  -3    1.02    0.23
  12  -1   3    1.28    0.25
 -12  -1  -3    1.15    0.27
 -12  -1  -3    0.83    0.21
 -12   1  -3    0.95    0.21
 -12   1  -3    1.41    0.26
 -12   1  -3    1.13    0.22
  12   1   3    0.66    0.20
  12   1   3    0.86    0.24
 -13  -1  -3   -0.12    0.17
 -13  -1  -3    0.10    0.21
 -13  -1  -3    0.06    0.16
  13  -1   3   -0.02    0.12
  13  -1   3    0.11    0.20
 -13   1  -3    0.01    0.16
  13   1   3   -0.06    0.17
  13   1   3   -0.24    0.20
 -13   1  -3   -0.20    0.19
 -13   1  -3    0.11    0.17
  14  -1   3   -0.18    0.13
 -14  -1  -3    0.15    0.18
 -14  -1  -3    0.22    0.19
 -14  -1  -3    0.02    0.21
  14   1   3    0.17    0.15
  14   1   3    0.19    0.18
 -14   1  -3    0.05    0.17
 -14   1  -3   -0.05    0.17
 -14   1  -3    0.09    0.21
  15  -1   3    0.14    0.15
 -15  -1  -3    0.24    0.24
 -15  -1  -3    0.44    0.20
 -15  -1  -3    0.31    0.20
 -15   1  -3    0.33    0.20
  15   1   3    0.35    0.19
  15   1   3    0.23    0.17
 -15   1  -3    0.17    0.19
 -15   1  -3   -0.07    0.22
 -16  -1  -3    0.43    0.23
 -16  -1  -3   -0.05    0.25
 -16  -1  -3    0.32    0.22
  16  -1   3    0.06    0.16
  16   1   3    0.41    0.22
 -16   1  -3   -0.08    0.24
 -16   1  -3    0.62    0.24
  16   1   3    0.01    0.18
 -16   1  -3    0.29    0.22
 -17  -1  -3    2.68    0.43
  17  -1   3    1.99    0.40
 -17  -1  -3    1.95    0.34
 -17   1  -3    2.13    0.38
 -17   1  -3    3.40    0.40
 -17   1  -3    1.62    0.32
  17   1   3    2.46    0.33
 -20  -2   3   -0.38    0.27
 -20   2   3   -0.19    0.21
  19  -2  -3    0.61    0.29
 -19  -2   3    0.17    0.29
 -19  -2   3    0.85    0.28
 -19  -2   3    0.44    0.24
 -19  -2   3    0.22    0.29
  19   2  -3    0.14    0.21
  19   2  -3    0.27    0.25
 -19   2   3   -0.08    0.21
 -19   2   3    0.15    0.21
 -19   2   3   -0.01    0.16
  19   2  -3    0.63    0.25
  18  -2  -3    0.03    0.21
 -18  -2   3    0.68    0.25
 -18  -2   3    0.06    0.27
 -18  -2   3    0.46    0.22
 -18  -2   3    0.45    0.28
  18   2  -3    0.28    0.13
  18   2  -3    0.43    0.22
  18   2  -3    0.01    0.22
 -18   2   3    0.22    0.23
  18   2  -3    0.50    0.22
 -18   2   3    0.32    0.26
 -18   2   3    0.05    0.16
 -17  -2   3    0.25    0.25
 -17  -2   3    0.38    0.22
 -17  -2   3    0.16    0.20
 -17  -2   3    0.09    0.27
  17  -2  -3    0.19    0.22
 -17   2   3    0.02    0.14
  17   2  -3    0.25    0.21
 -17   2   3    0.45    0.23
  17   2  -3    0.11    0.12
  17   2  -3    0.15    0.20
  17   2  -3    0.14    0.17
 -17   2   3    0.62    0.25
 -16  -2   3   -0.16    0.18
 -16  -2   3    0.09    0.19
  16  -2  -3    0.08    0.20
 -16  -2   3   -0.03    0.21
 -16  -2   3   -0.15    0.23
  16   2  -3   -0.06    0.10
 -16   2   3    0.15    0.16
 -16   2   3   -0.16    0.18
  16   2  -3   -0.01    0.18
  16   2  -3    0.23    0.16
 -16   2   3   -0.11    0.19
  16   2  -3   -0.04    0.18
 -15  -2   3    0.11    0.18
  15  -2  -3    0.07    0.17
 -15  -2   3    0.05    0.21
 -15  -2   3    0.27    0.19
  15  -2  -3    0.13    0.20
 -15  -2   3    0.13    0.24
  15   2  -3    0.08    0.11
  15   2  -3   -0.09    0.24
  15   2  -3    0.20    0.15
 -15   2   3    0.31    0.17
  15   2  -3    0.12    0.18
 -15   2   3    0.09    0.21
  15   2  -3   -0.04    0.17
 -15   2   3    0.08    0.20
  14  -2  -3    0.15    0.19
  14  -2  -3    0.29    0.19
 -14  -2   3    0.08    0.22
 -14  -2   3    0.16    0.17
 -14  -2   3    0.22    0.23
 -14  -2   3    0.42    0.20
  14   2  -3    0.13    0.17
  14   2  -3    0.03    0.21
 -14   2   3    0.25    0.19
  14   2  -3    0.13    0.17
  14   2  -3    0.20    0.15
  14   2  -3    0.10    0.18
 -14   2   3    0.12    0.16
 -14   2   3    0.33    0.20
  14   2  -3    0.20    0.11
  14   2  -3   -0.02    0.17
 -13  -2   3    2.57    0.38
 -13  -2   3    2.77    0.32
  13  -2  -3    2.57    0.35
 -13  -2   3    3.20    0.36
  13  -2  -3    2.97    0.38
 -13  -2   3    3.16    0.32
 -13  -2   3    2.94    0.34
 -13   2   3    2.43    0.35
 -13   2   3    2.75    0.32
  13   2  -3    3.10    0.33
  13   2  -3    2.62    0.30
  13   2  -3    2.96    0.36
 -13   2   3    2.59    0.24
 -13   2   3    2.50    0.30
  13   2  -3    2.90    0.26
  13   2  -3    3.02    0.31
  13   2  -3    2.55    0.32
  13   2  -3    2.53    0.32
 -13   2   3    3.05    0.35
 -12  -2   3    2.66    0.33
 -12  -2   3    3.56    0.42
 -12  -2   3    3.77    0.36
  12  -2  -3    2.89    0.37
 -12  -2   3    3.44    0.34
 -12  -2   3    2.53    0.35
  12  -2  -3    3.34    0.37
 -12   2   3    3.07    0.27
  12   2  -3    3.16    0.34
  12   2  -3    3.32    0.34
  12   2  -3    3.20    0.31
  12   2  -3    3.05    0.35
 -12   2   3    3.60    0.38
 -12   2   3    3.32    0.35
  12   2  -3    3.43    0.38
  12   2  -3    3.52    0.35
 -12   2   3    3.52    0.34
  12   2  -3    3.34    0.28
 -11  -2   3   43.09    2.61
 -11  -2   3   46.77    2.61
  11  -2  -3   45.44    2.60
 -11  -2   3   45.84    2.66
 -11  -2   3   47.03    2.59
 -11  -2   3   42.10    2.57
  11  -2  -3   43.05    2.63
 -11   2   3   42.32    2.58
  11   2  -3   45.69    2.56
  11   2  -3   45.16    2.57
  11   2  -3   44.20    2.60
  11   2  -3   45.73    2.58
  11   2  -3   44.51    2.59
 -11   2   3   44.46    2.55
 -11   2   3   43.29    2.57
  11   2  -3   44.73    2.58
  11   2  -3   45.87    2.60
  10  -2  -3   12.45    0.83
 -10  -2   3   12.70    0.84
 -10  -2   3   12.02    0.80
 -10  -2   3   11.84    0.79
 -10  -2   3   12.09    0.81
  10  -2  -3   13.30    0.82
 -10  -2   3   12.48    0.88
 -10   2   3   12.57    0.78
  10   2  -3   12.45    0.76
 -10   2   3   12.41    0.81
  10   2  -3   11.46    0.80
 -10   2   3   12.41    0.74
  10   2  -3   13.01    0.83
  10   2  -3   11.45    0.80
  10   2  -3   12.66    0.79
  10   2  -3   12.23    0.80
 -10   2   3   12.70    0.76
  10   2  -3   12.57    0.77
  -9  -2   3    0.25    0.14
  -9  -2   3   -0.01    0.17
   9  -2  -3    0.21    0.14
  -9  -2   3    0.16    0.13
   9  -2  -3    0.07    0.07
  -9  -2   3    0.08    0.13
   9  -2  -3    0.24    0.14
  -9  -2   3    0.37    0.17
   9   2  -3    0.36    0.15
  -9   2   3    0.39    0.18
  -9   2   3    0.06    0.11
   9   2  -3    0.18    0.10
   9   2  -3    0.03    0.13
   9   2  -3    0.11    0.12
  -9   2   3    0.30    0.09
   9   2  -3    0.30    0.15
   9   2  -3    0.07    0.09
   9   2  -3    0.31    0.18
  -9   2   3    0.23    0.09
  -8  -2   3    1.58    0.20
   8  -2  -3    1.15    0.12
  -8  -2   3    1.00    0.18
  -8  -2   3    1.29    0.22
  -8  -2   3    1.42    0.22
   8  -2  -3    1.41    0.20
  -8  -2   3    1.20    0.19
   8  -2  -3    1.27    0.20
   8   2  -3    1.38    0.16
   8   2  -3    1.40    0.22
  -8   2   3    0.99    0.13
   8   2  -3    1.32    0.15
  -8   2   3    1.08    0.17
   8   2  -3    1.32    0.20
   8   2  -3    1.27    0.18
  -8   2   3    1.31    0.16
   8   2  -3    1.16    0.19
   8   2  -3    1.52    0.20
  -7  -2   3    4.46    0.39
  -7  -2   3    5.21    0.39
   7  -2  -3    4.69    0.31
  -7  -2   3    4.27    0.43
   7  -2  -3    5.13    0.39
   7  -2  -3    5.09    0.38
  -7  -2   3    4.98    0.38
  -7  -2   3    4.30    0.35
  -7   2   3    5.11    0.41
   7   2  -3    5.21    0.35
   7   2  -3    5.15    0.38
   7   2  -3    4.99    0.40
  -7   2   3    4.65    0.32
  -7   2   3    5.01    0.34
   7   2  -3    5.03    0.38
  -7   2   3    4.72    0.36
   7   2  -3    5.22    0.37
   7   2  -3    4.55    0.36
  -6  -2   3    0.78    0.14
   6  -2  -3    0.96    0.15
   6  -2  -3    0.72    0.10
  -6  -2   3    0.69    0.18
  -6  -2   3    0.73    0.14
  -6  -2   3    0.73    0.15
  -6  -2   3    0.70    0.17
   6  -2  -3    0.74    0.16
  -6  -2   3    0.76    0.11
   6   2  -3    0.87    0.17
  -6   2   3    0.67    0.12
  -6   2   3    0.82    0.11
   6   2  -3    1.10    0.16
  -6   2   3    0.85    0.17
   6   2  -3    0.99    0.18
   6   2  -3    1.02    0.16
  -6   2   3    1.02    0.13
   6   2  -3    0.90    0.10
   6   2  -3    0.87    0.13
   6   2  -3    0.66    0.13
  -5  -2   3   64.14    3.57
  -5  -2   3   64.04    3.52
  -5  -2   3   61.27    3.52
  -5  -2   3   62.15    3.53
   5  -2  -3   59.34    3.53
  -5  -2   3   63.56    3.53
  -5  -2   3   58.70    3.53
   5  -2  -3   60.51    3.51
   5   2  -3   62.79    3.53
   5   2  -3   62.70    3.52
  -5   2   3   61.52    3.51
   5   2  -3   63.75    3.53
  -5   2   3   63.14    3.53
   5   2  -3   63.80    3.53
  -5   2   3   61.22    3.53
   5   2  -3   63.54    3.53
   5   2  -3   62.43    3.52
   5   2  -3   63.37    3.56
  -5   2   3   63.06    3.54
   4  -2  -3   74.32    4.32
   4  -2  -3   76.07    4.33
  -4  -2   3   68.32    4.32
  -4  -2   3   73.25    4.32
  -4  -2   3   78.12    4.31
  -4  -2   3   78.60    4.35
  -4  -2   3   80.24    4.32
  -4  -2   3   79.38    4.32
   4  -2  -3   74.27    4.30
  -4   2   3   84.72    4.32
   4   2  -3   76.73    4.32
   4   2  -3   74.57    4.32
  -4   2   3   74.23    4.32
  -4   2   3   76.96    4.32
   4   2  -3   78.43    4.35
   4   2  -3   75.11    4.30
   4   2  -3   79.53    4.32
   4   2  -3   73.99    4.32
   4   2  -3   77.15    4.32
   4   2  -3   74.89    4.32
  -4   2   3   80.27    4.31
   3  -2  -3    0.47    0.10
  -3  -2   3    0.46    0.14
   3  -2  -3    0.33    0.10
   3  -2  -3    0.47    0.10
  -3  -2   3    0.35    0.08
  -3  -2   3    0.44    0.11
  -3  -2   3    0.47    0.10
   3  -2  -3    0.69    0.12
  -3  -2   3    0.33    0.10
  -3  -2   3    0.50    0.11
  -3   2   3    0.52    0.10
   3   2  -3    0.49    0.11
   3   2  -3    0.43    0.10
   3   2  -3    0.56    0.12
  -3   2   3    0.49    0.10
   3   2  -3    0.43    0.11
   3   2  -3    0.44    0.13
   3   2  -3    0.45    0.12
   3   2  -3    0.51    0.13
   3   2  -3    0.39    0.13
  -3   2   3    0.47    0.09
  -3   2   3    0.34    0.08
   2  -2  -3    1.34    0.15
  -2  -2   3    1.44    0.16
   2  -2  -3    1.20    0.15
   2  -2  -3    1.07    0.15
  -2  -2   3    1.74    0.16
  -2  -2   3    1.39    0.16
  -2  -2   3    1.62    0.16
  -2  -2   3    1.44    0.17
  -2  -2   3    1.28    0.19
  -2   2   3    1.29    0.14
   2   2  -3    1.23    0.15
   2   2  -3    1.39    0.17
   2   2  -3    1.41    0.16
   2   2  -3    1.25    0.17
  -2   2   3    1.43    0.15
   2   2  -3    1.28    0.17
   2   2  -3    1.30    0.19
  -2   2   3    1.34    0.15
  -2   2   3    1.13    0.14
   2   2  -3    1.20    0.15
  -1  -2   3    0.48    0.11
   1  -2  -3    0.42    0.10
  -1  -2   3    0.47    0.14
   1  -2  -3    0.46    0.09
   1  -2  -3    0.53    0.10
  -1  -2   3    0.48    0.11
   1  -2  -3    0.56    0.10
  -1  -2   3    0.62    0.10
   1   2  -3    0.66    0.13
   1   2  -3    0.58    0.11
  -1   2   3    0.57    0.10
   1   2  -3    0.55    0.11
  -1   2   3    0.51    0.10
   1   2  -3    0.39    0.14
   1   2  -3    0.40    0.12
  -1   2   3    0.53    0.09
  -1   2   3    0.69    0.11
   1   2  -3    0.61    0.11
   0  -2  -3    4.45    0.30
   0  -2   3    4.21    0.32
   0  -2   3    4.37    0.38
   0  -2  -3    5.15    0.32
   0  -2  -3    5.07    0.32
   0  -2   3    4.37    0.33
   0  -2   3    4.17    0.32
   0   2   3    4.61    0.31
   0   2   3    4.87    0.33
   0   2  -3    4.36    0.35
   0   2  -3    4.33    0.35
   0   2   3    4.68    0.32
   0   2   3    4.75    0.32
   0   2  -3    3.89    0.36
   0   2  -3    4.32    0.32
   0   2  -3    5.03    0.34
   1  -2   3   -0.05    0.11
   1  -2   3   -0.02    0.07
  -1  -2  -3    0.10    0.07
   1  -2   3    0.06    0.09
   1  -2   3    0.02    0.09
  -1  -2  -3    0.02    0.09
  -1  -2  -3    0.09    0.06
  -1   2  -3   -0.01    0.09
   1   2   3    0.14    0.11
   1   2   3    0.09    0.07
  -1   2  -3    0.06    0.11
   1   2   3    0.11    0.09
  -1   2  -3    0.12    0.09
   1   2   3    0.06    0.07
  -1   2  -3    0.00    0.12
   1   2   3    0.08    0.06
   2  -2   3   22.08    1.33
  -2  -2  -3   24.03    1.33
   2  -2   3   23.72    1.37
   2  -2   3   22.06    1.33
   2  -2   3   21.49    1.33
  -2  -2  -3   23.18    1.33
   2  -2   3   22.03    1.33
  -2   2  -3   23.14    1.34
   2   2   3   22.31    1.32
  -2   2  -3   24.02    1.34
   2   2   3   22.76    1.33
  -2   2  -3   23.75    1.34
   2   2   3   22.67    1.32
   2   2   3   22.75    1.33
  -2   2  -3   23.01    1.36
  -2   2  -3   22.32    1.33
  -3  -2  -3   14.83    0.89
   3  -2   3   14.33    0.89
  -3  -2  -3   13.86    0.89
  -3  -2  -3   14.88    0.88
   3  -2   3   14.73    0.89
   3  -2   3   14.38    0.90
  -3  -2  -3   15.01    0.91
   3  -2   3   15.32    0.90
   3  -2   3   14.99    0.89
  -3  -2  -3   14.89    0.88
   3   2   3   15.25    0.89
  -3   2  -3   14.80    0.90
   3   2   3   15.07    0.89
  -3   2  -3   14.05    0.92
  -3   2  -3   14.58    0.90
  -3   2  -3   14.91    0.90
   3   2   3   14.77    0.88
  -3   2  -3   14.98    0.90
   3   2   3   14.47    0.88
   4  -2   3    0.05    0.08
  -4  -2  -3    0.06    0.12
   4  -2   3   -0.01    0.15
  -4  -2  -3   -0.03    0.11
   4  -2   3    0.00    0.13
   4  -2   3   -0.06    0.11
  -4  -2  -3    0.06    0.09
  -4  -2  -3   -0.14    0.12
   4  -2   3    0.04    0.08
  -4  -2  -3    0.04    0.08
  -4   2  -3    0.08    0.12
  -4   2  -3    0.03    0.13
   4   2   3    0.16    0.13
   4   2   3    0.15    0.09
  -4   2  -3    0.03    0.10
  -4   2  -3   -0.04    0.12
   4   2   3    0.05    0.12
  -4   2  -3   -0.04    0.13
   4   2   3    0.04    0.07
  -5  -2  -3    0.92    0.14
   5  -2   3    1.23    0.21
   5  -2   3    0.99    0.17
  -5  -2  -3    1.15    0.19
  -5  -2  -3    1.20    0.17
  -5  -2  -3    1.15    0.19
   5  -2   3    0.98    0.16
  -5  -2  -3    1.23    0.21
   5  -2   3    1.16    0.16
   5  -2   3    0.79    0.18
  -5   2  -3    1.11    0.17
   5   2   3    1.69    0.22
   5   2   3    1.30    0.17
  -5   2  -3    1.08    0.20
   5   2   3    1.28    0.19
  -5   2  -3    0.90    0.18
   5   2   3    1.04    0.15
  -5   2  -3    1.30    0.20
  -5   2  -3    1.17    0.20
  -6  -2  -3    0.67    0.13
  -6  -2  -3    0.91    0.16
   6  -2   3    0.92    0.15
   6  -2   3    0.89    0.19
   6  -2   3    0.93    0.18
  -6  -2  -3    0.62    0.17
   6  -2   3    0.50    0.13
  -6  -2  -3    0.69    0.18
   6   2   3    0.86    0.20
  -6   2  -3    0.71    0.19
   6   2   3    0.60    0.15
  -6   2  -3    0.87    0.16
   6   2   3    0.69    0.13
  -6   2  -3    0.80    0.19
  -6   2  -3    0.71    0.18
  -6   2  -3    0.71    0.18
   6   2   3    1.24    0.20
  -7  -2  -3    8.13    0.59
   7  -2   3    7.23    0.57
  -7  -2  -3    8.21    0.52
  -7  -2  -3    7.58    0.52
   7  -2   3    8.18    0.55
  -7  -2  -3    8.09    0.56
   7  -2   3    8.20    0.54
  -7  -2  -3    7.28    0.57
   7  -2   3    7.77    0.58
   7   2   3    8.51    0.58
  -7   2  -3    8.49    0.61
  -7   2  -3    8.48    0.58
   7   2   3    8.16    0.60
  -7   2  -3    8.83    0.57
  -7   2  -3    8.61    0.63
   7   2   3    8.03    0.56
  -7   2  -3    8.02    0.59
   7   2   3    7.53    0.52
  -8  -2  -3   13.04    0.93
   8  -2   3   14.76    0.92
  -8  -2  -3   13.55    0.95
  -8  -2  -3   15.11    0.89
  -8  -2  -3   15.41    0.89
   8  -2   3   15.35    0.95
   8  -2   3   14.63    0.95
  -8  -2  -3   14.38    0.94
  -8  -2  -3   15.69    0.94
   8  -2   3   15.03    0.92
  -8   2  -3   14.84    0.94
   8   2   3   15.22    0.96
   8   2   3   14.39    0.93
   8   2   3   14.64    0.93
  -8   2  -3   14.21    0.96
  -8   2  -3   14.15    0.98
  -8   2  -3   15.37    0.95
   9  -2   3   27.90    1.71
  -9  -2  -3   27.59    1.71
   9  -2   3   27.96    1.69
   9  -2   3   30.60    1.70
  -9  -2  -3   30.19    1.72
  -9  -2  -3   27.23    1.72
  -9  -2  -3   28.51    1.66
  -9  -2  -3   28.41    1.70
   9  -2   3   27.60    1.71
  -9  -2  -3   29.55    1.66
  -9   2  -3   28.80    1.72
   9   2   3   29.74    1.73
  -9   2  -3   30.20    1.77
  -9   2  -3   26.58    1.73
  -9   2  -3   29.08    1.72
   9   2   3   27.89    1.69
   9   2   3   29.19    1.72
 -10  -2  -3    0.63    0.19
 -10  -2  -3    1.17    0.22
  10  -2   3    0.83    0.18
  10  -2   3    0.78    0.16
 -10  -2  -3    0.56    0.23
 -10  -2  -3    0.75    0.23
  10  -2   3    0.89    0.21
 -10  -2  -3    0.71    0.16
  10  -2   3    0.61    0.19
 -10   2  -3    1.00    0.23
  10   2   3    0.66    0.22
 -10   2  -3    1.04    0.20
 -10   2  -3    0.76    0.25
  10   2   3    0.72    0.21
  10   2   3    1.00    0.21
 -11  -2  -3    0.49    0.23
 -11  -2  -3    0.50    0.18
  11  -2   3    0.29    0.14
 -11  -2  -3    0.56    0.19
 -11  -2  -3    0.34    0.17
  11  -2   3    0.27    0.18
  11  -2   3    0.47    0.17
 -11  -2  -3    0.17    0.23
  11  -2   3    0.57    0.19
  11   2   3    0.16    0.18
 -11   2  -3    0.36    0.17
  11   2   3   -0.11    0.20
 -11   2  -3    0.52    0.21
 -12  -2  -3    0.53    0.26
  12  -2   3    0.70    0.22
 -12  -2  -3    1.05    0.27
 -12  -2  -3    0.78    0.21
  12  -2   3    0.84    0.20
 -12  -2  -3    1.09    0.20
  12  -2   3    0.74    0.16
 -12   2  -3    1.20    0.26
  12   2   3    0.72    0.26
 -12   2  -3    0.75    0.21
 -12   2  -3    0.75    0.24
  12   2   3    0.72    0.21
  13  -2   3   -0.03    0.13
 -13  -2  -3   -0.24    0.15
 -13  -2  -3   -0.09    0.16
  13  -2   3    0.02    0.16
  13  -2   3    0.00    0.17
 -13  -2  -3    0.10    0.22
 -13   2  -3   -0.02    0.18
 -13   2  -3   -0.06    0.16
  13   2   3    0.14    0.22
 -13   2  -3    0.15    0.20
  13   2   3   -0.06    0.17
 -14  -2  -3    0.16    0.18
  14  -2   3    0.11    0.15
  14  -2   3    0.11    0.19
 -14  -2  -3    0.16    0.18
 -14  -2  -3   -0.10    0.22
  14   2   3    0.06    0.13
 -14   2  -3    0.04    0.20
 -14   2  -3    0.08    0.18
  14   2   3   -0.01    0.28
 -14   2  -3   -0.17    0.19
  14   2   3    0.13    0.18
 -15  -2  -3    1.70    0.35
 -15  -2  -3    2.22    0.29
 -15  -2  -3    1.39    0.29
  15  -2   3    1.04    0.22
 -15   2  -3    1.90    0.31
  15   2   3    1.74    0.25
  15   2   3    0.98    0.25
 -15   2  -3    1.68    0.33
 -15   2  -3    1.49    0.29
 -16  -2  -3    0.38    0.20
  16  -2   3   -0.18    0.15
 -16  -2  -3    0.17    0.21
 -16  -2  -3   -0.22    0.24
  16   2   3    0.01    0.14
  16   2   3    0.21    0.22
 -16   2  -3   -0.26    0.18
 -16   2  -3   -0.10    0.22
 -16   2  -3    0.09    0.25
 -17  -2  -3   -0.03    0.17
 -17  -2  -3   -0.07    0.27
 -17  -2  -3    0.19    0.22
 -17   2  -3    0.19    0.24
  17   2   3    0.01    0.15
 -17   2  -3    0.01    0.19
  17   2   3    0.08    0.21
 -17   2  -3   -0.18    0.27
 -19  -3   3   -0.12    0.24
  19  -3  -3    0.19    0.27
 -19  -3   3   -0.12    0.30
 -19  -3   3    0.54    0.25
 -19  -3   3   -0.02    0.17
  19   3  -3    0.24    0.26
  19   3  -3    0.22    0.26
 -19   3   3    0.23    0.22
 -19   3   3   -0.08    0.16
 -19   3   3    0.31    0.24
  19   3  -3    0.03    0.16
  19   3  -3    0.24    0.17
 -18  -3   3    0.08    0.25
 -18  -3   3    0.30    0.20
 -18  -3   3   -0.09    0.21
 -18  -3   3    0.06    0.29
  18  -3  -3    0.46    0.27
  18   3  -3    0.22    0.23
 -18   3   3    0.06    0.20
  18   3  -3   -0.16    0.14
  18   3  -3    0.31    0.19
 -18   3   3    0.00    0.15
 -18   3   3   -0.24    0.19
  18   3  -3    0.17    0.23
 -17  -3   3    0.33    0.22
 -17  -3   3    0.93    0.32
  17  -3  -3    0.95    0.29
 -17  -3   3    0.83    0.31
 -17  -3   3    0.86    0.25
  17  -3  -3    0.84    0.31
 -17   3   3    0.55    0.25
  17   3  -3    0.36    0.23
  17   3  -3    0.91    0.21
  17   3  -3    0.92    0.19
 -17   3   3    0.91    0.27
 -17   3   3    0.53    0.18
  17   3  -3    0.09    0.21
 -16  -3   3    0.05    0.24
  16  -3  -3    0.15    0.21
 -16  -3   3   -0.11    0.24
 -16  -3   3    0.22    0.20
 -16  -3   3   -0.03    0.18
  16  -3  -3   -0.13    0.20
 -16   3   3    0.01    0.22
 -16   3   3   -0.02    0.15
  16   3  -3    0.04    0.13
  16   3  -3   -0.03    0.20
  16   3  -3    0.22    0.16
  16   3  -3   -0.16    0.19
 -16   3   3   -0.10    0.20
  15  -3  -3    0.00    0.20
 -15  -3   3    0.07    0.18
 -15  -3   3    0.08    0.23
  15  -3  -3    0.11    0.20
 -15  -3   3   -0.04    0.22
 -15  -3   3   -0.07    0.17
  15   3  -3   -0.12    0.11
  15   3  -3   -0.13    0.17
 -15   3   3   -0.04    0.16
  15   3  -3   -0.03    0.19
  15   3  -3   -0.02    0.13
 -15   3   3   -0.09    0.20
 -14  -3   3    0.19    0.23
  14  -3  -3    0.11    0.19
 -14  -3   3   -0.03    0.23
 -14  -3   3    0.36    0.25
 -14  -3   3    0.10    0.17
  14  -3  -3    0.14    0.19
 -14  -3   3    0.19    0.19
  14   3  -3   -0.12    0.22
  14   3  -3    0.16    0.19
 -14   3   3   -0.06    0.15
 -14   3   3    0.01    0.21
  14   3  -3   -0.01    0.11
  14   3  -3   -0.03    0.17
  14   3  -3    0.28    0.14
 -13  -3   3    0.33    0.23
 -13  -3   3    0.48    0.18
 -13  -3   3    0.23    0.23
 -13  -3   3    0.21    0.17
  13  -3  -3    0.65    0.24
  13  -3  -3    0.32    0.09
  13  -3  -3    0.55    0.22
 -13   3   3    0.18    0.22
  13   3  -3    0.33    0.13
 -13   3   3    0.25    0.16
  13   3  -3    0.55    0.19
  13   3  -3    0.31    0.23
  13   3  -3    0.38    0.14
  13   3  -3    0.31    0.20
 -13   3   3    0.11    0.21
  13   3  -3    0.28    0.18
 -12  -3   3    0.21    0.17
 -12  -3   3   -0.12    0.20
  12  -3  -3    0.26    0.20
  12  -3  -3    0.19    0.19
 -12  -3   3    0.02    0.20
 -12  -3   3    0.26    0.22
 -12  -3   3    0.10    0.16
  12  -3  -3    0.12    0.08
 -12   3   3    0.09    0.20
  12   3  -3    0.13    0.17
  12   3  -3   -0.06    0.10
  12   3  -3    0.09    0.15
  12   3  -3   -0.02    0.17
  12   3  -3    0.20    0.13
 -12   3   3    0.22    0.15
 -12   3   3   -0.05    0.21
 -12   3   3    0.20    0.11
  12   3  -3    0.10    0.21
  12   3  -3    0.09    0.16
 -12   3   3   -0.09    0.20
  11  -3  -3    4.13    0.31
 -11  -3   3    4.58    0.52
 -11  -3   3    4.65    0.40
  11  -3  -3    4.78    0.45
 -11  -3   3    3.55    0.41
 -11  -3   3    3.99    0.43
 -11  -3   3    4.09    0.42
  11  -3  -3    5.00    0.44
 -11   3   3    3.44    0.44
  11   3  -3    4.70    0.38
  11   3  -3    4.58    0.41
  11   3  -3    3.98    0.46
 -11   3   3    4.85    0.39
  11   3  -3    4.00    0.42
  11   3  -3    4.43    0.39
 -11   3   3    4.48    0.49
  11   3  -3    4.04    0.43
 -11   3   3    4.76    0.35
  10  -3  -3    2.01    0.29
  10  -3  -3    1.92    0.26
 -10  -3   3    1.40    0.28
 -10  -3   3    1.95    0.27
 -10  -3   3    1.85    0.31
  10  -3  -3    1.71    0.19
 -10  -3   3    1.73    0.25
 -10  -3   3    1.79    0.26
  10   3  -3    1.72    0.26
  10   3  -3    1.77    0.25
 -10   3   3    1.96    0.31
 -10   3   3    1.50    0.27
  10   3  -3    1.96    0.29
  10   3  -3    1.38    0.25
  10   3  -3    1.69    0.22
 -10   3   3    2.06    0.21
 -10   3   3    1.59    0.22
  10   3  -3    1.89    0.25
   9  -3  -3    0.49    0.18
  -9  -3   3    0.33    0.16
   9  -3  -3    0.54    0.17
  -9  -3   3    0.58    0.18
  -9  -3   3    0.31    0.19
  -9  -3   3    0.27    0.16
   9  -3  -3    0.45    0.10
  -9  -3   3    0.43    0.22
   9   3  -3    0.57    0.18
  -9   3   3    0.29    0.19
  -9   3   3    0.47    0.12
   9   3  -3    0.34    0.17
   9   3  -3    0.45    0.16
   9   3  -3    0.27    0.09
   9   3  -3    0.49    0.15
  -9   3   3    0.38    0.19
   9   3  -3    0.47    0.20
   9   3  -3    0.31    0.14
  -8  -3   3    0.80    0.24
   8  -3  -3    1.27    0.22
   8  -3  -3    1.02    0.20
  -8  -3   3    0.92    0.21
  -8  -3   3    1.14    0.20
   8  -3  -3    0.85    0.13
  -8  -3   3    1.33    0.21
  -8  -3   3    0.49    0.18
   8   3  -3    1.34    0.21
  -8   3   3    1.13    0.24
   8   3  -3    0.99    0.21
   8   3  -3    1.04    0.17
   8   3  -3    1.21    0.24
   8   3  -3    1.13    0.20
  -8   3   3    1.22    0.16
   8   3  -3    0.97    0.19
   8   3  -3    1.05    0.14
   7  -3  -3    0.07    0.13
  -7  -3   3    0.12    0.18
  -7  -3   3    0.32    0.14
   7  -3  -3    0.06    0.08
  -7  -3   3   -0.01    0.16
  -7  -3   3    0.10    0.13
  -7  -3   3    0.18    0.14
  -7  -3   3    0.16    0.10
   7  -3  -3    0.34    0.13
   7   3  -3    0.07    0.13
  -7   3   3    0.22    0.10
  -7   3   3    0.09    0.16
   7   3  -3    0.15    0.09
   7   3  -3    0.05    0.11
   7   3  -3    0.32    0.19
   7   3  -3    0.15    0.15
   7   3  -3    0.17    0.13
   7   3  -3    0.12    0.15
  -7   3   3    0.14    0.10
  -6  -3   3    0.07    0.12
  -6  -3   3    0.00    0.11
  -6  -3   3   -0.09    0.08
  -6  -3   3    0.01    0.16
   6  -3  -3    0.15    0.12
  -6  -3   3    0.11    0.12
  -6  -3   3    0.36    0.17
   6  -3  -3    0.18    0.13
   6  -3  -3    0.21    0.08
   6   3  -3    0.09    0.08
   6   3  -3    0.36    0.17
  -6   3   3    0.30    0.15
   6   3  -3    0.19    0.11
  -6   3   3    0.11    0.09
   6   3  -3    0.16    0.12
   6   3  -3    0.32    0.17
   6   3  -3    0.04    0.11
  -6   3   3    0.14    0.09
   6   3  -3    0.00    0.14
   6   3  -3    0.26    0.14
  -5  -3   3    7.24    0.46
   5  -3  -3    5.75    0.42
  -5  -3   3    5.63    0.44
   5  -3  -3    6.46    0.47
  -5  -3   3    7.20    0.47
  -5  -3   3    6.35    0.44
   5  -3  -3    6.66    0.46
  -5  -3   3    5.94    0.53
  -5  -3   3    6.20    0.48
   5   3  -3    5.86    0.51
   5   3  -3    6.49    0.48
   5   3  -3    6.67    0.47
  -5   3   3    6.24    0.44
   5   3  -3    7.03    0.49
   5   3  -3    6.28    0.46
  -5   3   3    6.10    0.43
   5   3  -3    6.31    0.42
  -5   3   3    5.83    0.48
   5   3  -3    6.03    0.45
   5   3  -3    6.15    0.45
   5   3  -3    6.10    0.46
   4  -3  -3   18.94    1.17
  -4  -3   3   18.20    1.16
   4  -3  -3   21.09    1.20
  -4  -3   3   19.45    1.24
  -4  -3   3   20.43    1.18
  -4  -3   3   21.07    1.19
  -4  -3   3   21.08    1.19
   4  -3  -3   20.23    1.19
   4   3  -3   19.91    1.19
   4   3  -3   19.52    1.18
   4   3  -3   19.54    1.20
   4   3  -3   20.97    1.20
  -4   3   3   19.04    1.17
   4   3  -3   19.40    1.20
  -4   3   3   19.05    1.18
   4   3  -3   19.50    1.23
   4   3  -3   20.13    1.17
   3  -3  -3    1.55    0.22
  -3  -3   3    1.70    0.21
  -3  -3   3    2.00    0.21
   3  -3  -3    2.09    0.22
   3  -3  -3    2.09    0.22
  -3  -3   3    2.01    0.22
  -3  -3   3    1.62    0.21
  -3  -3   3    1.57    0.26
   3  -3  -3    1.97    0.20
   3   3  -3    2.39    0.25
  -3   3   3    1.94    0.20
   3   3  -3    2.11    0.22
  -3   3   3    2.70    0.22
   3   3  -3    2.32    0.25
   3   3  -3    2.17    0.25
   3   3  -3    1.77    0.26
   3   3  -3    2.27    0.22
   3   3  -3    1.95    0.24
   3   3  -3    2.12    0.23
   2  -3  -3    0.36    0.11
   2  -3  -3    0.77    0.17
  -2  -3   3    0.41    0.17
  -2  -3   3    0.53    0.12
   2  -3  -3    0.38    0.12
  -2  -3   3    0.48    0.12
  -2  -3   3    0.67    0.12
  -2   3   3    0.40    0.11
   2   3  -3    0.68    0.14
   2   3  -3    0.64    0.14
   2   3  -3    0.52    0.14
   2   3  -3    0.56    0.15
  -2   3   3    0.48    0.11
  -2   3   3    0.30    0.16
   2   3  -3    0.47    0.17
   2   3  -3    0.69    0.16
  -2   3   3    0.56    0.10
   2   3  -3    0.68    0.16
  -1  -3   3    0.57    0.11
   1  -3  -3    0.59    0.12
   1  -3  -3    0.57    0.12
  -1  -3   3    0.51    0.19
   1  -3  -3    0.55    0.12
   1  -3  -3    0.32    0.15
   1  -3  -3    0.58    0.13
  -1  -3   3    0.49    0.12
   1   3  -3    0.57    0.13
   1   3  -3    0.77    0.16
  -1   3   3    0.39    0.16
  -1   3   3    0.45    0.10
   1   3  -3    0.72    0.13
  -1   3   3    0.57    0.12
   1   3  -3    0.56    0.18
  -1   3   3    0.27    0.09
   0  -3  -3    4.57    0.32
   0  -3  -3    4.37    0.32
   0  -3   3    3.77    0.32
   0  -3   3    4.47    0.33
   0  -3  -3    4.49    0.32
   0  -3   3    4.72    0.42
   0  -3   3    4.17    0.33
   0   3   3    4.16    0.33
   0   3   3    4.43    0.34
   0   3  -3    4.04    0.40
   0   3  -3    4.12    0.37
   0   3  -3    4.19    0.33
   0   3   3    4.02    0.32
   0   3  -3    3.88    0.32
   0   3  -3    4.12    0.37
   0   3   3    4.26    0.30
   0   3   3    3.71    0.30
   0   3  -3    4.25    0.35
   1  -3   3    0.50    0.12
   1  -3   3    0.26    0.12
  -1  -3  -3    1.00    0.15
  -1  -3  -3    0.63    0.12
   1  -3   3    0.50    0.18
   1  -3   3    0.45    0.12
  -1  -3  -3    0.61    0.12
   1   3   3    0.52    0.10
   1   3   3    0.37    0.10
   1   3   3    0.62    0.12
   1   3   3    0.57    0.15
   1   3   3    0.34    0.11
  -1   3  -3    0.34    0.13
  -1   3  -3    0.77    0.18
  -1   3  -3    0.37    0.17
  -1   3  -3    0.32    0.13
   1   3   3    0.65    0.11
  -1   3  -3    0.39    0.16
   2  -3   3    0.49    0.15
   2  -3   3    0.53    0.13
  -2  -3  -3    0.68    0.15
   2  -3   3    0.70    0.19
  -2  -3  -3    0.80    0.15
   2  -3   3    0.55    0.13
   2   3   3    1.01    0.18
  -2   3  -3    0.69    0.18
   2   3   3    0.85    0.15
  -2   3  -3    0.73    0.20
   2   3   3    0.83    0.14
   2   3   3    0.78    0.14
   2   3   3    0.72    0.12
   2   3   3    0.61    0.11
  -2   3  -3    0.93    0.16
  -2   3  -3    0.63    0.17
   3  -3   3    1.41    0.24
  -3  -3  -3    1.27    0.17
  -3  -3  -3    1.20    0.17
  -3  -3  -3    1.37    0.22
  -3  -3  -3    1.54    0.21
   3  -3   3    1.27    0.19
   3  -3   3    1.07    0.18
   3  -3   3    1.31    0.19
   3  -3   3    1.11    0.18
   3   3   3    1.26    0.16
  -3   3  -3    0.99    0.21
   3   3   3    1.63    0.22
  -3   3  -3    1.06    0.23
   3   3   3    1.34    0.18
   3   3   3    1.55    0.19
   3   3   3    1.07    0.17
  -3   3  -3    1.31    0.20
  -3   3  -3    1.61    0.24
   3   3   3    1.69    0.22
   4  -3   3    0.14    0.14
   4  -3   3    0.28    0.12
  -4  -3  -3    0.29    0.17
  -4  -3  -3    0.05    0.14
  -4  -3  -3    0.29    0.11
  -4  -3  -3    0.49    0.16
   4  -3   3    0.22    0.12
  -4  -3  -3    0.08    0.09
   4  -3   3    0.14    0.11
  -4  -3  -3    0.23    0.12
  -4   3  -3    0.07    0.17
   4   3   3    0.07    0.10
   4   3   3    0.07    0.10
   4   3   3    0.02    0.15
  -4   3  -3    0.12    0.15
   4   3   3    0.34    0.12
  -4   3  -3    0.03    0.18
  -4   3  -3    0.12    0.12
   4   3   3    0.00    0.15
   4   3   3    0.19    0.10
  -5  -3  -3    1.33    0.22
  -5  -3  -3    1.63    0.24
   5  -3   3    2.01    0.24
  -5  -3  -3    1.61    0.20
  -5  -3  -3    2.07    0.28
   5  -3   3    2.25    0.26
   5  -3   3    1.38    0.21
   5  -3   3    1.56    0.22
  -5  -3  -3    2.07    0.23
   5   3   3    1.84    0.23
   5   3   3    1.58    0.20
   5   3   3    1.62    0.21
   5   3   3    2.50    0.28
  -5   3  -3    1.91    0.28
  -5   3  -3    1.78    0.25
   5   3   3    1.79    0.24
  -5   3  -3    1.64    0.26
  -5   3  -3    1.42    0.24
  -5   3  -3    1.61    0.22
   5   3   3    1.63    0.18
   6  -3   3   -0.09    0.11
   6  -3   3    0.10    0.18
  -6  -3  -3    0.01    0.14
  -6  -3  -3   -0.01    0.13
   6  -3   3    0.10    0.15
  -6  -3  -3   -0.02    0.10
  -6  -3  -3    0.06    0.10
  -6  -3  -3    0.05    0.17
   6  -3   3    0.06    0.11
  -6  -3  -3   -0.02    0.15
  -6   3  -3    0.24    0.19
   6   3   3    0.15    0.18
   6   3   3    0.18    0.12
   6   3   3   -0.05    0.17
  -6   3  -3    0.17    0.13
   6   3   3    0.03    0.09
  -6   3  -3   -0.12    0.18
   6   3   3    0.15    0.12
  -6   3  -3   -0.07    0.18
  -6   3  -3   -0.08    0.18
   7  -3   3    4.31    0.44
   7  -3   3    3.58    0.37
   7  -3   3    4.16    0.37
  -7  -3  -3    4.70    0.48
  -7  -3  -3    3.90    0.41
   7  -3   3    4.69    0.38
  -7  -3  -3    3.88    0.41
  -7  -3  -3    4.38    0.34
  -7  -3  -3    4.84    0.39
   7   3   3    4.64    0.34
   7   3   3    4.45    0.43
   7   3   3    4.16    0.33
  -7   3  -3    4.54    0.42
   7   3   3    4.52    0.38
  -7   3  -3    4.36    0.40
   7   3   3    3.91    0.42
  -7   3  -3    3.43    0.43
  -7   3  -3    3.72    0.41
  -7   3  -3    4.26    0.47
   7   3   3    4.14    0.39
  -8  -3  -3    5.16    0.37
   8  -3   3    4.64    0.46
  -8  -3  -3    4.81    0.50
  -8  -3  -3    4.91    0.37
   8  -3   3    5.06    0.41
  -8  -3  -3    4.50    0.44
  -8  -3  -3    5.52    0.42
  -8  -3  -3    4.13    0.45
   8  -3   3    4.10    0.40
   8  -3   3    4.73    0.40
   8   3   3    4.53    0.43
   8   3   3    4.81    0.46
  -8   3  -3    4.27    0.44
   8   3   3    4.62    0.41
  -8   3  -3    4.80    0.43
  -8   3  -3    5.19    0.50
  -8   3  -3    5.05    0.47
  -8   3  -3    3.78    0.46
   8   3   3    5.15    0.43
  -9  -3  -3   21.02    1.19
   9  -3   3   20.67    1.22
  -9  -3  -3   19.45    1.26
  -9  -3  -3   21.48    1.25
   9  -3   3   18.40    1.22
  -9  -3  -3   19.93    1.31
   9  -3   3   19.56    1.23
  -9  -3  -3   21.89    1.20
   9  -3   3   19.44    1.25
  -9  -3  -3   18.51    1.23
   9   3   3   18.53    1.18
  -9   3  -3   17.62    1.25
  -9   3  -3   18.87    1.25
   9   3   3   21.16    1.24
   9   3   3   19.03    1.25
  -9   3  -3   21.07    1.24
  -9   3  -3   20.39    1.31
   9   3   3   19.94    1.23
   9   3   3   20.10    1.25
  -9   3  -3   21.20    1.26
  10  -3   3    1.77    0.28
  10  -3   3    2.87    0.34
  10  -3   3    2.26    0.28
 -10  -3  -3    2.62    0.32
 -10  -3  -3    2.69    0.38
 -10  -3  -3    3.17    0.30
 -10  -3  -3    2.53    0.34
 -10  -3  -3    2.96    0.26
  10   3   3    3.26    0.35
 -10   3  -3    2.95    0.36
 -10   3  -3    2.13    0.31
  10   3   3    2.64    0.28
  10   3   3    2.69    0.30
  10   3   3    3.07    0.38
 -10   3  -3    2.14    0.34
  11  -3   3   -0.02    0.16
 -11  -3  -3    0.12    0.22
  11  -3   3   -0.07    0.12
 -11  -3  -3   -0.04    0.20
 -11  -3  -3   -0.09    0.15
  11  -3   3    0.04    0.16
 -11  -3  -3    0.17    0.16
 -11   3  -3    0.25    0.17
  11   3   3   -0.03    0.20
  11   3   3    0.16    0.12
 -11   3  -3   -0.13    0.19
  11   3   3   -0.30    0.20
 -12  -3  -3    0.77    0.26
  12  -3   3    0.89    0.19
  12  -3   3    0.94    0.22
 -12  -3  -3    0.95    0.24
 -12  -3  -3    0.90    0.30
 -12  -3  -3    0.71    0.26
  12  -3   3    1.27    0.25
 -12  -3  -3    0.97    0.19
  12   3   3    0.78    0.24
  12   3   3    1.01    0.20
  12   3   3    0.41    0.25
 -12   3  -3    0.74    0.23
 -12   3  -3    0.78    0.25
  13  -3   3    0.43    0.21
  13  -3   3    0.29    0.16
 -13  -3  -3    0.38    0.17
  13  -3   3    0.25    0.19
 -13  -3  -3    0.05    0.22
 -13  -3  -3    0.30    0.25
 -13  -3  -3    0.35    0.20
  13   3   3    0.31    0.22
  13   3   3    0.49    0.18
 -13   3  -3    0.40    0.22
  13   3   3   -0.01    0.24
 -13   3  -3    0.35    0.24
 -14  -3  -3    0.18    0.24
 -14  -3  -3    0.23    0.28
  14  -3   3   -0.12    0.15
 -14  -3  -3   -0.05    0.18
  14  -3   3    0.29    0.20
 -14  -3  -3    0.23    0.17
  14  -3   3    0.42    0.21
  14   3   3    0.36    0.17
 -14   3  -3    0.00    0.24
 -14   3  -3    0.00    0.16
  14   3   3   -0.15    0.18
  14   3   3   -0.19    0.30
 -14   3  -3    0.39    0.26
 -15  -3  -3    2.24    0.44
 -15  -3  -3    1.98    0.38
  15  -3   3    1.47    0.27
 -15  -3  -3    2.10    0.28
 -15  -3  -3    1.46    0.31
  15  -3   3    2.32    0.32
 -15   3  -3    1.67    0.35
  15   3   3    1.79    0.28
 -15   3  -3    0.84    0.26
 -15   3  -3    2.70    0.38
  15   3   3    1.50    0.29
 -16  -3  -3    4.01    0.51
  16  -3   3    3.58    0.45
 -16  -3  -3    3.21    0.44
 -16  -3  -3    3.12    0.52
 -16   3  -3    2.88    0.45
 -16   3  -3    3.91    0.46
  16   3   3    3.06    0.37
  16   3   3    2.57    0.38
 -17  -4   3    0.04    0.28
 -17  -4   3    0.09    0.24
 -17  -4   3   -0.22    0.18
  17  -4  -3   -0.08    0.24
  17  -4  -3   -0.03    0.23
 -17  -4   3    0.13    0.22
  17   4  -3    0.00    0.20
  17   4  -3    0.10    0.19
 -17   4   3    0.14    0.24
 -17   4   3   -0.12    0.13
  17   4  -3   -0.18    0.16
 -17   4   3   -0.06    0.20
 -16  -4   3    0.24    0.31
 -16  -4   3    0.04    0.19
 -16  -4   3    0.00    0.25
 -16  -4   3    0.26    0.23
  16  -4  -3    0.17    0.24
  16  -4  -3   -0.10    0.21
 -16   4   3    0.22    0.26
 -16   4   3    0.15    0.23
  16   4  -3    0.22    0.22
 -16   4   3   -0.08    0.12
  16   4  -3   -0.11    0.15
  16   4  -3   -0.09    0.22
  15  -4  -3   -0.03    0.23
 -15  -4   3    0.28    0.19
 -15  -4   3    0.44    0.23
  15  -4  -3    0.33    0.24
 -15  -4   3    0.02    0.25
 -15  -4   3    0.36    0.29
 -15   4   3   -0.13    0.21
  15   4  -3    0.02    0.15
 -15   4   3    0.19    0.23
  15   4  -3   -0.01    0.21
 -15   4   3   -0.08    0.11
  15   4  -3   -0.14    0.22
  14  -4  -3    1.20    0.17
  14  -4  -3    1.79    0.33
 -14  -4   3    1.34    0.34
  14  -4  -3    1.93    0.31
 -14  -4   3    1.28    0.25
 -14  -4   3    1.04    0.30
 -14  -4   3    1.40    0.29
 -14   4   3    1.06    0.22
 -14   4   3    1.72    0.33
  14   4  -3    1.05    0.26
  14   4  -3    1.23    0.28
  14   4  -3    1.55    0.25
  14   4  -3    0.82    0.31
 -13  -4   3    5.18    0.51
 -13  -4   3    5.30    0.47
 -13  -4   3    5.18    0.56
  13  -4  -3    6.12    0.54
 -13  -4   3    5.57    0.63
  13  -4  -3    4.89    0.39
  13  -4  -3    5.67    0.55
 -13   4   3    5.02    0.54
  13   4  -3    3.96    0.48
 -13   4   3    4.48    0.41
  13   4  -3    4.87    0.45
  13   4  -3    4.54    0.50
  13   4  -3    4.20    0.52
 -13   4   3    5.50    0.47
 -12  -4   3    4.36    0.46
 -12  -4   3    3.98    0.42
 -12  -4   3    4.58    0.49
  12  -4  -3    4.19    0.35
 -12  -4   3    3.56    0.49
  12  -4  -3    4.43    0.49
  12  -4  -3    5.50    0.50
  12   4  -3    4.34    0.47
 -12   4   3    3.64    0.44
  12   4  -3    4.29    0.47
 -12   4   3    4.28    0.42
 -12   4   3    5.52    0.40
  12   4  -3    3.99    0.49
  12   4  -3    4.44    0.41
  12   4  -3    3.89    0.40
  11  -4  -3    0.75    0.23
 -11  -4   3    0.61    0.19
 -11  -4   3    0.55    0.20
 -11  -4   3    0.46    0.23
 -11  -4   3    0.31    0.25
  11  -4  -3    0.42    0.12
  11  -4  -3    0.42    0.22
  11   4  -3    0.54    0.21
  11   4  -3    0.56    0.18
  11   4  -3    0.30    0.21
 -11   4   3    0.25    0.27
  11   4  -3    0.62    0.17
 -11   4   3    0.51    0.16
 -11   4   3    0.68    0.20
  11   4  -3    0.19    0.22
 -10  -4   3   -0.19    0.14
  10  -4  -3    0.15    0.17
  10  -4  -3   -0.03    0.09
 -10  -4   3   -0.12    0.19
  10  -4  -3    0.03    0.15
 -10  -4   3   -0.18    0.20
 -10  -4   3   -0.04    0.14
  10   4  -3    0.05    0.10
  10   4  -3   -0.09    0.14
  10   4  -3    0.00    0.18
 -10   4   3   -0.04    0.12
 -10   4   3   -0.16    0.14
  10   4  -3   -0.12    0.19
  10   4  -3   -0.15    0.11
 -10   4   3   -0.02    0.19
  10   4  -3   -0.53    0.17
  -9  -4   3   14.17    0.89
  -9  -4   3   12.65    0.86
   9  -4  -3   14.10    0.90
   9  -4  -3   13.32    0.82
  -9  -4   3   14.44    0.98
  -9  -4   3   12.40    0.89
  -9  -4   3   11.13    0.85
   9  -4  -3   13.40    0.91
  -9   4   3   13.73    0.84
   9   4  -3   13.20    0.88
   9   4  -3   13.07    0.91
   9   4  -3   12.46    0.89
   9   4  -3   12.19    0.82
  -9   4   3   14.38    0.95
   9   4  -3   12.86    0.86
  -9   4   3   14.27    0.86
   9   4  -3   13.05    0.86
   9   4  -3   12.29    0.86
  -8  -4   3    1.06    0.25
  -8  -4   3    1.39    0.23
   8  -4  -3    1.05    0.16
  -8  -4   3    1.33    0.22
   8  -4  -3    1.32    0.24
   8  -4  -3    1.02    0.20
  -8  -4   3    1.12    0.28
  -8  -4   3    0.70    0.21
   8   4  -3    1.24    0.22
   8   4  -3    0.92    0.19
   8   4  -3    0.98    0.23
   8   4  -3    1.01    0.21
  -8   4   3    1.15    0.19
   8   4  -3    1.08    0.20
   8   4  -3    1.29    0.22
   8   4  -3    1.29    0.27
  -8   4   3    1.44    0.27
   7  -4  -3    0.50    0.19
   7  -4  -3    0.71    0.13
   7  -4  -3    0.56    0.18
  -7  -4   3    0.55    0.19
  -7  -4   3    0.66    0.23
  -7  -4   3    0.87    0.20
  -7  -4   3    0.61    0.17
  -7  -4   3    0.72    0.21
   7   4  -3    0.71    0.19
  -7   4   3    0.72    0.16
   7   4  -3    0.49    0.16
   7   4  -3    0.79    0.18
   7   4  -3    0.57    0.21
   7   4  -3    0.23    0.15
  -7   4   3    0.55    0.21
   7   4  -3    0.76    0.24
   7   4  -3    0.72    0.20
  -6  -4   3    9.64    0.66
  -6  -4   3    9.35    0.64
  -6  -4   3    9.32    0.66
  -6  -4   3   10.03    0.65
   6  -4  -3    9.65    0.67
   6  -4  -3    9.24    0.62
  -6  -4   3    9.77    0.75
   6  -4  -3   10.34    0.68
   6   4  -3    8.82    0.69
   6   4  -3    9.58    0.66
  -6   4   3    9.50    0.71
   6   4  -3   10.12    0.71
   6   4  -3    9.82    0.66
   6   4  -3    8.36    0.72
   6   4  -3    8.35    0.64
  -6   4   3   10.07    0.64
   6   4  -3    9.31    0.66
   6   4  -3    9.36    0.68
   5  -4  -3    0.10    0.10
  -5  -4   3    0.17    0.14
  -5  -4   3    0.16    0.11
   5  -4  -3    0.19    0.14
  -5  -4   3    0.25    0.21
   5  -4  -3    0.06    0.14
  -5   4   3    0.37    0.14
   5   4  -3    0.30    0.19
   5   4  -3    0.18    0.14
   5   4  -3    0.01    0.16
  -5   4   3    0.15    0.17
   5   4  -3    0.39    0.17
   5   4  -3    0.22    0.18
   5   4  -3    0.34    0.19
   5   4  -3    0.17    0.15
   4  -4  -3    8.27    0.66
  -4  -4   3    9.27    0.70
   4  -4  -3    8.34    0.60
   4  -4  -3    8.59    0.58
  -4  -4   3    8.95    0.60
   4  -4  -3    7.26    0.60
   4   4  -3   10.23    0.65
   4   4  -3    9.35    0.64
   4   4  -3   10.44    0.65
   4   4  -3    8.97    0.62
   4   4  -3    8.53    0.61
  -4   4   3    8.07    0.65
   4   4  -3    8.23    0.69
  -4   4   3    8.50    0.60
   4   4  -3    8.50    0.60
  -3  -4   3   11.44    0.72
   3  -4  -3    9.44    0.70
  -3  -4   3   13.16    0.83
   3  -4  -3    9.17    0.69
   3  -4  -3    9.23    0.71
   3  -4  -3   10.07    0.76
   3   4  -3   11.99    0.73
   3   4  -3   12.88    0.76
  -3   4   3    8.91    0.76
  -3   4   3   11.16    0.72
   3   4  -3   11.89    0.81
   3   4  -3   12.56    0.74
   3   4  -3   11.39    0.71
   2  -4  -3   15.68    0.97
  -2  -4   3   14.30    0.89
  -2  -4   3   15.19    1.01
  -2  -4   3   13.20    0.92
   2  -4  -3   14.30    0.90
   2  -4  -3   13.81    0.92
   2   4  -3   15.47    0.96
   2   4  -3   15.80    0.95
   2   4  -3   13.74    0.99
   2   4  -3   14.02    0.92
   2   4  -3   14.42    0.94
  -2   4   3   16.96    0.94
   2   4  -3   14.09    0.93
   2   4  -3   14.66    0.93
   1  -4  -3    4.30    0.32
   1  -4  -3    2.80    0.31
   1   4  -3    3.77    0.35
   1   4  -3    3.01    0.33
   1   4  -3    4.55    0.41
  -1   4   3    3.72    0.32
   0  -4  -3    9.11    0.62
   0  -4   3    7.80    0.60
   0  -4  -3   10.50    0.62
   0  -4   3    9.22    0.64
   0  -4  -3   10.18    0.70
   0  -4   3    9.22    0.73
   0   4   3   10.58    0.62
   0   4   3    9.89    0.61
   0   4   3    9.66    0.61
   0   4  -3    8.68    0.63
   0   4  -3    8.89    0.68
   0   4  -3    9.08    0.67
   0   4  -3    9.36    0.65
   0   4   3    9.56    0.64
   0   4  -3    9.35    0.64
   0   4  -3    8.43    0.72
   0   4   3    9.68    0.70
  -1  -4  -3    0.70    0.15
   1  -4   3    0.26    0.12
   1  -4   3    0.03    0.11
   1  -4   3    0.19    0.15
   1  -4   3    0.49    0.23
   1   4   3    0.28    0.13
  -1   4  -3    0.28    0.20
  -1   4  -3    0.33    0.20
  -1   4  -3    0.14    0.18
  -1   4  -3    0.37    0.14
  -1   4  -3    0.32    0.16
  -1   4  -3    0.27    0.14
   2  -4   3    0.48    0.16
   2  -4   3    0.32    0.13
  -2  -4  -3    0.35    0.13
   2  -4   3    0.37    0.21
  -2  -4  -3    0.10    0.16
   2  -4   3    0.10    0.12
  -2  -4  -3    0.51    0.19
   2   4   3    0.24    0.12
   2   4   3    0.16    0.17
   2   4   3    0.13    0.13
  -2   4  -3    0.26    0.14
  -2   4  -3    0.24    0.19
   2   4   3    0.24    0.18
  -2   4  -3    0.38    0.21
  -2   4  -3   -0.02    0.12
  -2   4  -3    0.30    0.20
   2   4   3    0.28    0.13
   3  -4   3    0.01    0.14
  -3  -4  -3    0.10    0.17
   3  -4   3   -0.08    0.18
  -3  -4  -3    0.11    0.18
   3  -4   3    0.00    0.11
   3  -4   3   -0.04    0.11
   3  -4   3   -0.01    0.13
  -3   4  -3   -0.05    0.16
   3   4   3   -0.02    0.10
   3   4   3    0.13    0.13
   3   4   3   -0.20    0.17
  -3   4  -3    0.25    0.20
  -3   4  -3   -0.06    0.13
  -3   4  -3   -0.17    0.20
   3   4   3    0.18    0.17
   3   4   3    0.07    0.12
   4  -4   3    0.83    0.19
   4  -4   3    0.91    0.19
  -4  -4  -3    0.77    0.20
  -4  -4  -3    0.74    0.22
   4  -4   3    0.90    0.17
   4  -4   3    0.61    0.16
   4   4   3    1.24    0.20
   4   4   3    0.98    0.20
  -4   4  -3    1.14    0.20
   4   4   3    0.99    0.22
  -4   4  -3    0.81    0.22
  -4   4  -3    0.89    0.24
  -4   4  -3    1.00    0.25
   4   4   3    0.73    0.15
   4   4   3    1.28    0.23
   5  -4   3    4.65    0.41
   5  -4   3    5.14    0.42
  -5  -4  -3    4.45    0.44
  -5  -4  -3    4.52    0.42
   5  -4   3    4.13    0.37
   5  -4   3    5.20    0.41
  -5  -4  -3    5.34    0.50
   5   4   3    4.92    0.44
   5   4   3    5.06    0.45
   5   4   3    3.91    0.35
   5   4   3    4.79    0.40
  -5   4  -3    4.09    0.45
  -5   4  -3    5.01    0.44
  -5   4  -3    4.37    0.47
  -5   4  -3    4.93    0.49
   5   4   3    4.97    0.42
  -6  -4  -3    2.85    0.34
  -6  -4  -3    3.79    0.38
   6  -4   3    4.00    0.37
   6  -4   3    3.25    0.35
   6  -4   3    3.07    0.34
  -6  -4  -3    3.48    0.40
  -6  -4  -3    3.61    0.34
  -6   4  -3    3.55    0.39
   6   4   3    3.92    0.39
  -6   4  -3    4.13    0.39
   6   4   3    2.70    0.29
   6   4   3    3.08    0.34
  -6   4  -3    3.46    0.37
  -6   4  -3    2.64    0.38
   6   4   3    3.11    0.34
   6   4   3    3.16    0.35
  -7  -4  -3   12.58    0.79
   7  -4   3   13.36    0.85
  -7  -4  -3   11.09    0.83
   7  -4   3   12.86    0.85
   7  -4   3   12.34    0.83
  -7  -4  -3   13.50    0.92
  -7  -4  -3   13.88    0.82
  -7  -4  -3   12.18    0.85
  -7   4  -3   10.61    0.84
  -7   4  -3   13.79    0.87
  -7   4  -3   13.32    0.88
   7   4   3   12.41    0.84
  -7   4  -3   12.67    0.95
  -7   4  -3   13.61    0.85
   7   4   3   11.93    0.84
   7   4   3   11.01    0.77
   7   4   3   11.60    0.83
   7   4   3   12.41    0.86
   8  -4   3    0.31    0.17
  -8  -4  -3    0.53    0.18
  -8  -4  -3    0.52    0.24
  -8  -4  -3    0.47    0.21
   8  -4   3    0.57    0.17
  -8   4  -3    0.62    0.20
   8   4   3    0.57    0.24
  -8   4  -3    0.36    0.20
  -8   4  -3    0.62    0.22
   8   4   3    0.14    0.20
   8   4   3    0.27    0.15
  -8   4  -3    0.10    0.21
   9  -4   3    1.85    0.26
   9  -4   3    2.53    0.32
  -9  -4  -3    1.84    0.27
  -9  -4  -3    2.65    0.26
  -9  -4  -3    1.84    0.33
  -9  -4  -3    1.42    0.29
   9   4   3    2.41    0.30
  -9   4  -3    1.29    0.28
  -9   4  -3    2.17    0.30
   9   4   3    2.17    0.24
   9   4   3    1.78    0.32
   9   4   3    1.58    0.29
  -9   4  -3    2.21    0.32
  -9   4  -3    1.89    0.31
 -10  -4  -3    1.02    0.28
  10  -4   3    0.87    0.22
 -10  -4  -3    1.24    0.20
 -10  -4  -3    0.87    0.27
 -10  -4  -3    0.85    0.22
  10  -4   3    0.78    0.19
  10   4   3    0.45    0.17
  10   4   3    0.38    0.22
  10   4   3    0.84    0.18
 -10   4  -3    0.72    0.24
 -10   4  -3    0.56    0.20
 -10   4  -3    0.80    0.26
  10   4   3    1.01    0.27
 -11  -4  -3    1.59    0.32
  11  -4   3    1.78    0.27
 -11  -4  -3    2.16    0.31
  11  -4   3    1.74    0.28
 -11  -4  -3    2.47    0.26
 -11  -4  -3    2.34    0.40
 -11   4  -3    2.00    0.32
  11   4   3    1.40    0.32
 -11   4  -3    2.35    0.35
 -11   4  -3    1.37    0.24
  11   4   3    1.43    0.23
  11   4   3    1.56    0.26
  11   4   3    1.56    0.28
 -12  -4  -3    2.08    0.36
 -12  -4  -3    2.18    0.33
 -12  -4  -3    2.39    0.42
  12  -4   3    2.04    0.33
 -12  -4  -3    2.49    0.28
 -12   4  -3    2.44    0.37
  12   4   3    2.68    0.36
  12   4   3    2.04    0.32
  12   4   3    1.36    0.35
 -13  -4  -3    0.31    0.22
 -13  -4  -3    0.52    0.31
 -13  -4  -3    0.58    0.29
  13  -4   3    0.46    0.23
  13   4   3    0.56    0.23
 -13   4  -3    0.13    0.18
  13   4   3    0.46    0.19
 -13   4  -3    0.38    0.27
  13   4   3   -0.04    0.27
 -14  -4  -3    1.16    0.29
 -14  -4  -3    1.10    0.23
 -14  -4  -3    0.91    0.33
 -14  -4  -3    1.22    0.36
  14  -4   3    1.18    0.35
  14  -4   3    0.83    0.27
  14   4   3    0.42    0.23
 -14   4  -3    0.66    0.24
  14   4   3    0.85    0.23
 -14   4  -3    0.79    0.30
 -15  -4  -3   -0.06    0.21
  15  -4   3   -0.14    0.23
 -15  -4  -3   -0.45    0.24
  15  -4   3   -0.06    0.18
 -15  -4  -3    0.15    0.30
  15   4   3    0.00    0.17
 -15   4  -3   -0.16    0.15
 -15   4  -3    0.01    0.25
 -15   4  -3   -0.13    0.21
  15   4   3   -0.08    0.17
 -16  -5   3    0.00    0.25
  16  -5  -3   -0.17    0.23
 -16  -5   3    0.01    0.30
 -16  -5   3    0.12    0.21
  16  -5  -3    0.23    0.25
 -16  -5   3    0.08    0.24
  16   5  -3   -0.02    0.22
 -16   5   3   -0.23    0.13
  16   5  -3   -0.01    0.19
 -16   5   3   -0.01    0.20
  15  -5  -3    0.27    0.26
 -15  -5   3    0.27    0.21
 -15  -5   3    0.16    0.24
 -15  -5   3    0.13    0.28
  15  -5  -3    0.33    0.29
 -15  -5   3    0.08    0.23
 -15   5   3   -0.08    0.26
 -15   5   3    0.09    0.23
  15   5  -3    0.10    0.22
  15   5  -3    0.16    0.24
  15   5  -3    0.07    0.19
 -15   5   3   -0.06    0.14
 -15   5   3    0.08    0.13
  14  -5  -3    0.82    0.18
  14  -5  -3    0.84    0.30
 -14  -5   3    0.63    0.32
 -14  -5   3    1.09    0.24
 -14  -5   3    0.83    0.26
  14  -5  -3    0.84    0.28
 -14  -5   3    0.61    0.30
  14   5  -3    0.15    0.26
 -14   5   3    1.01    0.26
 -14   5   3    0.58    0.22
 -14   5   3    0.44    0.16
 -14   5   3    0.90    0.33
  14   5  -3    0.75    0.27
  14   5  -3    0.51    0.21
  13  -5  -3    1.46    0.32
  13  -5  -3    1.38    0.29
 -13  -5   3    1.67    0.28
  13  -5  -3    1.14    0.20
 -13  -5   3    1.27    0.33
 -13  -5   3    1.77    0.31
 -13  -5   3    1.09    0.34
  13   5  -3    1.01    0.29
  13   5  -3    1.19    0.25
 -13   5   3    0.64    0.21
  13   5  -3    0.99    0.29
 -13   5   3    1.15    0.21
  13   5  -3    0.89    0.36
 -12  -5   3    0.15    0.19
  12  -5  -3    0.28    0.23
 -12  -5   3    0.45    0.27
  12  -5  -3    0.23    0.14
  12  -5  -3    0.41    0.23
 -12  -5   3    0.44    0.26
 -12  -5   3    0.27    0.19
  12   5  -3    0.11    0.28
  12   5  -3    0.13    0.24
  12   5  -3   -0.05    0.16
 -12   5   3    0.17    0.14
  12   5  -3    0.35    0.25
 -12   5   3    0.05    0.16
  11  -5  -3    0.31    0.23
  11  -5  -3    0.31    0.21
  11  -5  -3    0.22    0.13
 -11  -5   3    0.46    0.26
 -11  -5   3    0.51    0.20
 -11  -5   3    0.48    0.27
 -11  -5   3    1.03    0.23
 -11   5   3    0.26    0.17
  11   5  -3    0.24    0.26
  11   5  -3    0.16    0.18
  11   5  -3   -0.15    0.24
  11   5  -3    0.26    0.23
 -11   5   3    0.26    0.21
 -10  -5   3    0.32    0.18
 -10  -5   3    0.31    0.26
 -10  -5   3    0.43    0.19
  10  -5  -3    0.27    0.13
  10  -5  -3    0.18    0.19
 -10  -5   3   -0.04    0.23
  10  -5  -3    0.25    0.20
  10   5  -3    0.31    0.23
 -10   5   3   -0.12    0.19
  10   5  -3    0.05    0.15
  10   5  -3    0.13    0.24
  10   5  -3    0.09    0.19
  10   5  -3   -0.09    0.21
 -10   5   3    0.26    0.16
  -9  -5   3   -0.10    0.16
   9  -5  -3   -0.04    0.18
   9  -5  -3   -0.07    0.10
  -9  -5   3    0.13    0.23
   9  -5  -3   -0.19    0.17
  -9  -5   3   -0.01    0.16
  -9   5   3    0.12    0.14
   9   5  -3   -0.05    0.24
   9   5  -3   -0.06    0.15
   9   5  -3    0.18    0.16
   9   5  -3   -0.09    0.21
   9   5  -3   -0.07    0.21
  -9   5   3   -0.11    0.19
   9   5  -3    0.23    0.20
   8  -5  -3    0.09    0.16
  -8  -5   3   -0.12    0.15
   8  -5  -3   -0.02    0.10
  -8  -5   3   -0.11    0.14
   8  -5  -3    0.06    0.16
  -8  -5   3    0.04    0.22
   8   5  -3    0.00    0.19
   8   5  -3    0.09    0.15
  -8   5   3    0.08    0.21
   8   5  -3    0.17    0.20
  -8   5   3    0.07    0.15
   8   5  -3    0.00    0.21
   8   5  -3    0.07    0.14
   8   5  -3   -0.01    0.23
  -7  -5   3   -0.05    0.22
  -7  -5   3    0.18    0.16
   7  -5  -3   -0.03    0.11
   7  -5  -3    0.03    0.14
  -7  -5   3    0.32    0.22
   7  -5  -3    0.03    0.17
   7   5  -3    0.24    0.16
  -7   5   3    0.28    0.23
   7   5  -3    0.22    0.24
  -7   5   3    0.18    0.14
   7   5  -3    0.19    0.19
   7   5  -3    0.02    0.15
   7   5  -3    0.48    0.24
   7   5  -3    0.33    0.21
   6  -5  -3    4.69    0.42
   6  -5  -3    3.54    0.36
  -6  -5   3    3.90    0.48
  -6  -5   3    3.67    0.41
   6  -5  -3    4.15    0.41
  -6  -5   3    4.35    0.42
   6   5  -3    3.85    0.42
   6   5  -3    3.38    0.52
   6   5  -3    4.16    0.40
   6   5  -3    3.70    0.41
  -6   5   3    4.67    0.49
  -6   5   3    4.16    0.40
   6   5  -3    4.46    0.47
   6   5  -3    4.09    0.45
   6   5  -3    4.19    0.46
   5  -5  -3    1.24    0.20
   5  -5  -3    0.89    0.21
   5  -5  -3    1.41    0.27
   5  -5  -3    1.52    0.24
  -5  -5   3    0.92    0.27
  -5  -5   3    0.82    0.19
   5   5  -3    1.33    0.28
   5   5  -3    1.79    0.25
  -5   5   3    1.45    0.29
  -5   5   3    1.56    0.23
   5   5  -3    1.11    0.22
   5   5  -3    1.25    0.28
   5   5  -3    1.50    0.28
   5   5  -3    1.23    0.26
   5   5  -3    1.07    0.24
   5   5  -3    1.34    0.24
  -4  -5   3    6.47    0.63
   4  -5  -3    5.48    0.49
   4  -5  -3    6.28    0.48
   4  -5  -3    5.94    0.56
  -4  -5   3    5.65    0.50
  -4  -5   3    4.90    0.47
   4   5  -3    5.89    0.56
   4   5  -3    6.20    0.49
   4   5  -3    5.95    0.60
  -4   5   3    5.85    0.57
   4   5  -3    6.21    0.51
   4   5  -3    5.80    0.53
   4   5  -3    6.59    0.53
   4   5  -3    5.68    0.48
  -4   5   3    5.90    0.48
   4   5  -3    5.89    0.50
  -3  -5   3    0.55    0.21
   3  -5  -3    0.38    0.17
   3  -5  -3    0.18    0.22
  -3  -5   3    0.36    0.24
   3  -5  -3    0.20    0.14
  -3  -5   3    0.31    0.14
   3   5  -3    0.47    0.21
   3   5  -3    0.47    0.16
   3   5  -3    0.27    0.21
   3   5  -3    0.24    0.16
  -3   5   3   -0.01    0.23
  -3   5   3    0.44    0.14
   3   5  -3    0.60    0.18
   3   5  -3    1.01    0.24
   3   5  -3    1.14    0.24
  -3   5   3    0.19    0.13
  -2  -5   3    0.97    0.18
  -2  -5   3    1.66    0.30
   2   5  -3    1.53    0.29
  -1  -5   3   12.37    0.96
   1   5  -3   14.82    0.92
   1   5  -3   13.33    0.88
   1   5  -3   12.23    0.95
   1   5  -3   12.36    0.87
   1   5  -3   14.55    0.91
   0  -5  -3   26.91    1.63
   0  -5   3   28.01    1.72
   0  -5  -3   27.43    1.69
   0  -5   3   26.16    1.63
   0   5  -3   25.60    1.62
   0   5   3   25.98    1.70
   0   5  -3   26.45    1.64
   0   5  -3   27.16    1.65
   0   5   3   26.98    1.64
   0   5  -3   29.02    1.65
   0   5   3   28.11    1.60
   0   5  -3   26.60    1.63
   0   5  -3   26.18    1.70
   0   5   3   27.92    1.61
   0   5  -3   26.43    1.64
   0   5   3   26.67    1.60
   1  -5   3    2.63    0.38
   1  -5   3    1.76    0.26
  -1   5  -3    2.34    0.37
  -1   5  -3    2.31    0.30
  -1   5  -3    2.81    0.34
  -1   5  -3    2.37    0.31
  -1   5  -3    2.21    0.29
  -1   5  -3    2.99    0.35
  -1   5  -3    2.33    0.32
   2  -5   3    3.86    0.38
   2  -5   3    4.07    0.35
   2  -5   3    3.84    0.41
  -2  -5  -3    5.41    0.44
  -2  -5  -3    3.96    0.37
   2  -5   3    4.24    0.48
  -2  -5  -3    4.29    0.49
   2   5   3    4.19    0.36
  -2   5  -3    3.79    0.41
  -2   5  -3    3.97    0.39
   2   5   3    3.64    0.45
  -2   5  -3    4.90    0.47
  -2   5  -3    3.18    0.44
   2   5   3    4.35    0.39
   2   5   3    3.83    0.40
   2   5   3    4.52    0.42
  -2   5  -3    4.17    0.44
  -2   5  -3    3.70    0.38
  -3  -5  -3    0.06    0.13
   3  -5   3    0.17    0.13
  -3  -5  -3    0.16    0.21
  -3  -5  -3    0.21    0.20
   3  -5   3    0.29    0.17
   3  -5   3    0.12    0.13
   3  -5   3    0.09    0.23
  -3   5  -3    0.23    0.24
   3   5   3    0.50    0.20
  -3   5  -3    0.02    0.21
   3   5   3   -0.03    0.20
  -3   5  -3    0.02    0.15
  -3   5  -3    0.20    0.16
   3   5   3    0.15    0.13
   3   5   3    0.20    0.19
  -3   5  -3   -0.07    0.20
   3   5   3    0.12    0.15
   3   5   3    0.26    0.14
   4  -5   3   -0.01    0.14
  -4  -5  -3   -0.03    0.13
   4  -5   3    0.01    0.15
  -4  -5  -3   -0.10    0.19
  -4  -5  -3   -0.08    0.19
   4  -5   3   -0.05    0.13
   4   5   3    0.04    0.15
  -4   5  -3    0.34    0.23
   4   5   3   -0.01    0.12
  -4   5  -3    0.11    0.15
  -4   5  -3    0.20    0.21
   4   5   3    0.26    0.13
   4   5   3    0.08    0.19
   4   5   3   -0.01    0.19
   5  -5   3    0.75    0.21
   5  -5   3    0.43    0.23
   5  -5   3    0.85    0.21
  -5  -5  -3    0.74    0.18
  -5  -5  -3    0.94    0.26
   5   5   3    0.26    0.22
  -5   5  -3    0.45    0.19
   5   5   3    0.74    0.16
   5   5   3    0.41    0.19
   5   5   3    0.45    0.22
   5   5   3    0.68    0.19
  -5   5  -3    0.95    0.26
  -5   5  -3    0.79    0.24
   6  -5   3    5.19    0.47
   6  -5   3    4.34    0.47
  -6  -5  -3    4.91    0.55
   6   5   3    4.94    0.38
  -6   5  -3    4.58    0.48
   6   5   3    4.56    0.49
  -6   5  -3    4.97    0.50
   6   5   3    4.84    0.47
   6   5   3    4.80    0.49
  -6   5  -3    4.96    0.52
  -7  -5  -3    3.05    0.40
   7  -5   3    4.16    0.45
  -7  -5  -3    4.53    0.53
   7  -5   3    4.47    0.44
  -7  -5  -3    4.30    0.39
   7   5   3    4.44    0.44
  -7   5  -3    3.75    0.43
   7   5   3    4.04    0.42
  -7   5  -3    4.12    0.47
   7   5   3    3.22    0.43
  -7   5  -3    3.99    0.45
   7   5   3    3.66    0.34
  -8  -5  -3    0.25    0.20
  -8  -5  -3    0.22    0.23
  -8  -5  -3    0.23    0.16
   8  -5   3    0.22    0.20
   8  -5   3    0.03    0.18
   8   5   3    0.16    0.17
  -8   5  -3    0.12    0.22
  -8   5  -3    0.58    0.25
  -8   5  -3    0.05    0.18
   8   5   3    0.17    0.22
   8   5   3    0.35    0.14
   8   5   3    0.03    0.23
  -9  -5  -3    0.72    0.25
   9  -5   3    1.24    0.29
   9  -5   3    0.88    0.27
  -9  -5  -3    0.63    0.28
  -9  -5  -3    0.67    0.20
  -9   5  -3    0.60    0.20
   9   5   3    0.69    0.22
   9   5   3    0.62    0.24
  -9   5  -3    0.69    0.26
  -9   5  -3    0.83    0.28
   9   5   3    0.52    0.26
   9   5   3    0.73    0.17
 -10  -5  -3   -0.19    0.22
 -10  -5  -3   -0.10    0.16
  10  -5   3    0.13    0.22
  10  -5   3   -0.08    0.19
 -10  -5  -3   -0.10    0.24
  10   5   3   -0.09    0.21
 -10   5  -3   -0.26    0.13
  10   5   3   -0.21    0.15
 -10   5  -3   -0.23    0.21
  10   5   3   -0.26    0.24
 -10   5  -3   -0.08    0.18
 -11  -5  -3    0.06    0.19
 -11  -5  -3   -0.08    0.17
  11  -5   3   -0.03    0.20
  11  -5   3    0.22    0.21
 -11  -5  -3   -0.05    0.25
 -11   5  -3   -0.22    0.17
 -11   5  -3    0.05    0.12
  11   5   3   -0.12    0.20
  11   5   3   -0.13    0.14
  11   5   3   -0.19    0.26
 -11   5  -3    0.28    0.26
 -12  -5  -3    1.33    0.36
 -12  -5  -3    1.36    0.28
  12  -5   3    1.44    0.30
  12  -5   3    1.49    0.34
 -12  -5  -3   -0.08    0.17
  12   5   3    0.98    0.25
  12   5   3    0.46    0.25
 -12   5  -3    0.10    0.18
 -12   5  -3    0.51    0.17
 -12   5  -3    0.93    0.29
  13  -5   3    0.54    0.27
 -13  -5  -3    0.33    0.30
 -13  -5  -3    0.17    0.22
 -13  -5  -3    0.51    0.23
  13  -5   3    0.37    0.27
  13   5   3    0.08    0.20
 -13   5  -3   -0.01    0.17
  13   5   3    0.51    0.23
 -13   5  -3    0.39    0.26
 -13  -6   3    0.07    0.22
  13  -6  -3    0.14    0.24
 -13  -6   3    0.29    0.26
 -13  -6   3    0.13    0.20
  13  -6  -3    0.26    0.25
 -13   6   3   -0.10    0.18
  13   6  -3   -0.20    0.22
 -13   6   3   -0.12    0.13
  13   6  -3   -0.02    0.27
  13   6  -3    0.07    0.20
 -13   6   3   -0.37    0.15
  13   6  -3    0.07    0.27
  12  -6  -3    0.67    0.29
  12  -6  -3    0.31    0.26
 -12  -6   3    0.26    0.27
 -12  -6   3    0.52    0.25
  12   6  -3    0.17    0.23
 -12   6   3   -0.17    0.14
  12   6  -3    0.40    0.27
  12   6  -3    0.68    0.23
 -12   6   3    0.04    0.15
  12   6  -3    0.50    0.29
 -12   6   3    0.24    0.20
 -11  -6   3    1.16    0.29
  11  -6  -3    1.68    0.35
 -11  -6   3    0.85    0.32
  11  -6  -3    1.22    0.29
  11   6  -3    0.15    0.35
  11   6  -3    1.04    0.29
  11   6  -3    1.30    0.28
 -11   6   3    0.74    0.21
 -11   6   3    1.49    0.28
  11   6  -3    1.02    0.33
  11   6  -3    1.43    0.35
 -10  -6   3    0.83    0.24
 -10  -6   3    0.81    0.31
  10  -6  -3    0.61    0.25
  10  -6  -3    0.93    0.28
  10   6  -3    0.51    0.21
 -10   6   3    0.43    0.21
  10   6  -3    1.32    0.33
  10   6  -3    0.75    0.31
  10   6  -3    0.35    0.32
  10   6  -3    0.53    0.25
 -10   6   3    0.38    0.17
   9  -6  -3    0.20    0.22
   9  -6  -3    0.21    0.21
  -9  -6   3    0.42    0.27
   9   6  -3   -0.17    0.23
  -9   6   3   -0.10    0.16
   9   6  -3   -0.56    0.26
   9   6  -3    0.11    0.25
  -9   6   3    0.15    0.15
   9   6  -3   -0.02    0.21
   9   6  -3    0.21    0.20
   8  -6  -3   -0.11    0.19
  -8  -6   3    0.17    0.25
   8  -6  -3    0.00    0.20
  -8   6   3   -0.09    0.13
   8   6  -3   -0.36    0.26
   8   6  -3    0.08    0.25
   8   6  -3   -0.04    0.23
   8   6  -3   -0.11    0.22
   8   6  -3   -0.07    0.18
  -7  -6   3    0.17    0.26
   7  -6  -3    0.10    0.19
   7  -6  -3   -0.04    0.16
  -7   6   3    0.02    0.17
   7   6  -3    0.02    0.22
   7   6  -3    0.03    0.17
  -7   6   3   -0.04    0.17
  -7   6   3   -0.06    0.16
   7   6  -3   -0.07    0.27
   7   6  -3   -0.07    0.21
   7   6  -3   -0.02    0.25
  -6  -6   3   -0.23    0.22
   6  -6  -3    0.18    0.17
   6  -6  -3    0.11    0.20
   6   6  -3   -0.04    0.17
   6   6  -3    0.17    0.23
  -6   6   3    0.02    0.18
   6   6  -3    0.10    0.22
   6   6  -3   -0.41    0.25
   6   6  -3    0.13    0.21
  -6   6   3   -0.13    0.15
  -6   6   3   -0.14    0.15
   5  -6  -3   -0.12    0.16
   5  -6  -3    0.20    0.17
  -5  -6   3    0.31    0.27
   5  -6  -3   -0.16    0.21
   5   6  -3    0.17    0.22
   5   6  -3    0.14    0.28
  -5   6   3   -0.10    0.14
  -5   6   3    0.12    0.18
   5   6  -3    0.03    0.17
  -5   6   3    0.04    0.15
   5   6  -3    0.04    0.23
   4  -6  -3   -0.13    0.15
   4  -6  -3   -0.10    0.23
  -4  -6   3    0.24    0.25
   4  -6  -3   -0.06    0.14
   4   6  -3    0.02    0.17
   4   6  -3    0.18    0.24
  -4   6   3   -0.13    0.12
  -4   6   3   -0.11    0.14
   4   6  -3   -0.03    0.21
   4   6  -3   -0.04    0.23
  -4   6   3    0.33    0.20
   3  -6  -3    0.96    0.24
   3  -6  -3    1.22    0.30
  -3  -6   3    1.04    0.31
   3  -6  -3    1.18    0.20
  -3   6   3    1.16    0.26
  -3   6   3    0.77    0.26
   3   6  -3    1.84    0.33
   3   6  -3    0.60    0.26
   3   6  -3    0.80    0.22
  -3   6   3    0.67    0.20
   3   6  -3    1.49    0.31
  -3   6   3    1.02    0.23
   2  -6  -3    1.18    0.26
  -2  -6   3    1.35    0.36
   2  -6  -3    2.23    0.35
   2   6  -3    1.05    0.26
   2   6  -3    1.37    0.31
  -2   6   3    1.62    0.27
   2   6  -3    2.02    0.34
  -2   6   3    1.96    0.29
   2   6  -3    1.68    0.32
  -2   6   3    1.46    0.26
  -2   6   3    1.42    0.24
   1  -6  -3    0.70    0.27
   1  -6  -3    0.23    0.19
  -1  -6   3    0.10    0.25
   1   6  -3    0.20    0.22
  -1   6   3    0.46    0.19
  -1   6   3    0.39    0.19
   1   6  -3    0.38    0.24
   1   6  -3    0.14    0.19
   1   6  -3   -0.08    0.21
  -1   6   3    0.51    0.18
  -1   6   3    0.94    0.24
   0  -6   3    0.20    0.20
   0  -6   3    0.25    0.27
   0  -6  -3    0.39    0.24
   0  -6  -3   -0.02    0.16
   0   6   3    0.14    0.23
   0   6   3    0.15    0.18
   0   6   3    0.27    0.18
   0   6  -3    0.21    0.22
   0   6  -3    0.22    0.22
   0   6  -3   -0.01    0.20
   0   6  -3    0.00    0.18
   0   6   3    0.29    0.18
   1  -6   3    0.07    0.17
  -1  -6  -3    0.26    0.25
   1  -6   3    0.18    0.25
  -1  -6  -3    0.00    0.14
   1   6   3    0.19    0.15
  -1   6  -3   -0.14    0.16
   1   6   3   -0.02    0.17
  -1   6  -3   -0.33    0.19
  -1   6  -3    0.35    0.23
   1   6   3   -0.02    0.22
   1   6   3   -0.07    0.19
  -1   6  -3    0.40    0.22
  -2  -6  -3    1.18    0.32
  -2  -6  -3    1.01    0.27
   2  -6   3    1.12    0.28
   2  -6   3    1.05    0.32
  -2  -6  -3    1.04    0.24
  -2   6  -3    1.26    0.29
  -2   6  -3    0.89    0.24
   2   6   3    1.20    0.26
  -2   6  -3    0.93    0.27
   2   6   3    1.05    0.21
   2   6   3    0.85    0.23
  -2   6  -3    0.92    0.29
   2   6   3    1.14    0.28
   3  -6   3    0.75    0.18
   3  -6   3    0.74    0.24
  -3  -6  -3    0.49    0.26
  -3  -6  -3    0.67    0.21
   3  -6   3    0.45    0.27
   3   6   3    0.70    0.24
  -3   6  -3    0.61    0.26
  -3   6  -3    0.46    0.24
   3   6   3    0.52    0.24
   3   6   3    0.71    0.19
  -3   6  -3    0.80    0.27
   3   6   3    0.64    0.22
  -3   6  -3    0.69    0.22
   4  -6   3    1.77    0.32
  -4  -6  -3    1.60    0.27
  -4  -6  -3    1.09    0.31
   4  -6   3    1.48    0.25
  -4   6  -3    1.84    0.34
   4   6   3    1.54    0.30
  -4   6  -3    1.42    0.30
   4   6   3    1.15    0.28
   4   6   3    1.46    0.23
   4   6   3    1.60    0.31
  -4   6  -3    1.23    0.26
   5  -6   3    0.04    0.17
  -5  -6  -3    0.12    0.24
  -5  -6  -3    0.21    0.15
   5  -6   3    0.13    0.17
  -5   6  -3    0.28    0.24
   5   6   3   -0.32    0.22
   5   6   3   -0.07    0.17
   5   6   3   -0.19    0.23
  -5   6  -3   -0.09    0.20
   5   6   3    0.15    0.15
  -5   6  -3    0.02    0.16
   5   6   3   -0.14    0.19
   5   6   3    0.00    0.21
   6  -6   3    0.22    0.22
   6  -6   3    0.60    0.22
  -6  -6  -3    0.47    0.27
  -6  -6  -3    0.26    0.18
   6   6   3    0.56    0.22
   6   6   3    0.22    0.15
  -6   6  -3    0.10    0.25
   6   6   3    0.22    0.26
   6   6   3    0.06    0.20
  -6   6  -3    0.26    0.18
   6   6   3    0.25    0.22
  -6   6  -3    0.22    0.20
   7  -6   3    3.21    0.40
  -7  -6  -3    2.98    0.34
   7  -6   3    3.09    0.41
  -7  -6  -3    2.59    0.42
  -7   6  -3    1.74    0.31
   7   6   3    2.38    0.27
   7   6   3    2.47    0.36
  -7   6  -3    1.61    0.33
   7   6   3    1.91    0.33
   7   6   3    1.56    0.30
  -7   6  -3    2.46    0.36
   7   6   3    1.29    0.36
  -8  -6  -3    0.18    0.25
  -8  -6  -3    0.07    0.15
   8  -6   3    0.05    0.21
   8  -6   3   -0.02    0.19
   8   6   3   -0.07    0.27
   8   6   3    0.48    0.17
  -8   6  -3   -0.08    0.18
   8   6   3    0.07    0.20
  -8   6  -3    0.17    0.24
  -8   6  -3   -0.02    0.16
   8   6   3   -0.08    0.20
   8   6   3   -0.02    0.16
  -9  -6  -3    0.13    0.27
   9  -6   3    0.28    0.24
   9  -6   3    0.22    0.22
  -9  -6  -3    0.25    0.15
  -9   6  -3   -0.11    0.16
   9   6   3    0.13    0.22
  -9   6  -3    0.06    0.16
   9   6   3    0.16    0.22
  -9   6  -3    0.06    0.21
   9   6   3   -0.05    0.19
  10  -6   3   -0.16    0.21
 -10  -6  -3    0.24    0.28
  10  -6   3    0.12    0.22
 -10  -6  -3    0.13    0.20
  10   6   3    0.09    0.21
 -10   6  -3    0.06    0.16
 -10   6  -3   -0.01    0.22
  10   6   3   -0.04    0.17
 -10   6  -3    0.02    0.20
  10   6   3    0.00    0.19
 -11   6  -3    0.79    0.28
  -9  -7   3   -0.03    0.25
   9  -7  -3   -0.22    0.20
   9  -7  -3    0.37    0.23
  -9   7   3   -0.09    0.14
   9   7  -3    0.09    0.28
   9   7  -3    0.17    0.24
   9   7  -3    0.00    0.21
  -9   7   3   -0.04    0.16
  -8  -7   3    0.10    0.26
   8  -7  -3    0.16    0.21
   8  -7  -3    0.29    0.23
  -8   7   3    0.08    0.15
   8   7  -3   -0.02    0.20
   8   7  -3   -0.04    0.21
   8   7  -3    0.20    0.29
  -8   7   3   -0.22    0.13
   7  -7  -3    1.03    0.25
   7  -7  -3    0.55    0.28
  -7  -7   3    0.80    0.35
   7   7  -3    1.08    0.34
  -7   7   3    0.65    0.21
   7   7  -3    0.88    0.28
   7   7  -3    0.37    0.24
   6  -7  -3    0.23    0.19
  -6  -7   3    0.23    0.33
   6  -7  -3   -0.11    0.20
   6   7  -3    0.17    0.25
   6   7  -3    0.14    0.23
   6   7  -3   -0.53    0.48
  -6   7   3   -0.08    0.13
   6   7  -3   -0.17    0.18
  -6   7   3    0.23    0.15
  -5  -7   3    0.77    0.36
   5  -7  -3    0.72    0.21
   5  -7  -3    0.39    0.24
   5   7  -3    0.67    0.30
   5   7  -3    0.33    0.24
  -5   7   3    0.20    0.16
   5   7  -3    1.09    0.30
   5   7  -3    0.18    0.36
  -5   7   3    0.17    0.16
  -4  -7   3    0.30    0.31
   4  -7  -3   -0.17    0.27
   4  -7  -3    0.10    0.20
   4   7  -3   -0.20    0.32
  -4   7   3   -0.11    0.16
  -4   7   3    0.25    0.16
   4   7  -3    0.57    0.29
   4   7  -3    0.19    0.19
   4   7  -3    0.03    0.22
   3  -7  -3    0.40    0.31
  -3  -7   3    0.85    0.35
  -3  -7   3    1.32    0.29
   3  -7  -3    0.83    0.25
   3   7  -3    1.13    0.29
  -3   7   3    0.88    0.23
   3   7  -3    1.02    0.31
   3   7  -3    1.33    0.30
   3   7  -3    0.44    0.34
  -3   7   3    0.63    0.22
   2  -7  -3    1.31    0.29
   2  -7  -3    1.25    0.36
  -2  -7   3    2.22    0.37
  -2  -7   3    1.68    0.41
   2   7  -3    1.07    0.35
   2   7  -3    1.27    0.30
   2   7  -3    1.74    0.34
  -2   7   3    1.58    0.28
   2   7  -3    1.12    0.29
  -2   7   3    1.46    0.30
  -1  -7   3    0.18    0.20
  -1  -7   3    0.03    0.27
   1  -7  -3   -0.05    0.26
   1  -7  -3    0.20    0.21
   1   7  -3    0.15    0.23
   1   7  -3    0.28    0.21
   1   7  -3    0.32    0.20
   1   7  -3    0.07    0.29
  -1   7   3    0.31    0.21
  -1   7   3    0.63    0.22
   0  -7   3    0.14    0.20
   0  -7  -3    0.08    0.19
   0  -7  -3    0.15    0.29
   0  -7   3    0.08    0.29
   0   7  -3    0.06    0.19
   0   7   3    0.38    0.17
   0   7  -3    0.48    0.26
   0   7   3    0.19    0.21
   0   7  -3   -0.08    0.26
   0   7  -3    0.08    0.20
  -1  -7  -3    0.29    0.32
  -1  -7  -3    0.36    0.22
   1  -7   3    0.50    0.24
   1  -7   3    0.48    0.33
   1   7   3    0.37    0.17
  -1   7  -3    0.39    0.22
  -1   7  -3    0.43    0.25
  -1   7  -3    1.00    0.29
   1   7   3    0.11    0.21
  -2  -7  -3    1.91    0.33
   2  -7   3    1.23    0.39
  -2  -7  -3    1.32    0.38
   2  -7   3    1.47    0.34
  -2   7  -3    2.10    0.38
   2   7   3    0.88    0.24
  -2   7  -3    1.62    0.32
  -2   7  -3    1.42    0.31
   2   7   3    1.64    0.33
  -2   7  -3    0.94    0.26
  -3  -7  -3    6.53    0.73
   3  -7   3    4.81    0.63
   3  -7   3    6.99    0.63
  -3  -7  -3    7.15    0.58
  -3   7  -3    5.29    0.58
   3   7   3    4.58    0.55
   3   7   3    5.92    0.61
  -4  -7  -3    0.13    0.18
   4  -7   3   -0.05    0.20
  -4  -7  -3    0.21    0.31
   4   7   3    0.03    0.19
  -4   7  -3   -0.02    0.18
  -4   7  -3    0.28    0.23
   4   7   3    0.35    0.21
  -4   7  -3    0.34    0.22
   4   7   3   -0.21    0.27
   4   7   3    0.18    0.18
  -5  -7  -3    1.18    0.27
  -5  -7  -3    1.04    0.35
   5  -7   3    1.15    0.32
  -5   7  -3    0.35    0.19
   5   7   3    0.65    0.26
   5   7   3    0.42    0.22
   5   7   3    0.25    0.20
  -5   7  -3    0.39    0.21
  -5   7  -3    0.66    0.23
  -6  -7  -3    0.11    0.19
  -6  -7  -3    0.12    0.30
   6  -7   3   -0.14    0.21
   6  -7   3    0.00    0.17
  -6   7  -3    0.08    0.18
  -6   7  -3    0.21    0.22
   6   7   3   -0.12    0.19
  -6   7  -3   -0.13    0.14
   6   7   3    0.31    0.23
   6   7   3   -0.13    0.16
  -7   7  -3   -0.04    0.19
 -21   0   4    0.48    0.32
  20   0  -4    0.60    0.27
 -20   0   4    0.26    0.19
  20   0  -4    1.00    0.27
 -20   0   4    0.52    0.31
 -20   0   4    0.87    0.27
 -19   0   4    1.60    0.35
 -19   0   4    1.25    0.28
  19   0  -4    1.89    0.37
 -19   0   4    1.59    0.31
  19   0  -4    1.31    0.27
  18   0  -4   -0.08    0.19
  18   0  -4    0.05    0.17
 -18   0   4    0.18    0.23
  18   0  -4    0.09    0.19
 -18   0   4    0.16    0.20
 -18   0   4   -0.22    0.19
  17   0  -4    3.60    0.45
  17   0  -4    2.23    0.30
 -17   0   4    1.99    0.28
 -17   0   4    2.97    0.36
  17   0  -4    2.10    0.30
 -17   0   4    2.59    0.36
 -17   0   4    2.42    0.33
 -16   0   4    0.17    0.16
  16   0  -4    0.03    0.17
  16   0  -4    0.17    0.17
 -16   0   4    0.11    0.19
 -16   0   4   -0.29    0.19
 -16   0   4   -0.01    0.17
  16   0  -4    0.11    0.16
 -15   0   4   20.19    1.26
 -15   0   4   21.72    1.26
 -15   0   4   19.36    1.27
 -15   0   4   19.29    1.21
  15   0  -4   19.32    1.23
  15   0  -4   19.32    1.23
  15   0  -4   21.21    1.30
 -14   0   4    1.76    0.26
  14   0  -4    1.60    0.23
  14   0  -4    1.18    0.25
  14   0  -4    2.03    0.30
 -14   0   4    1.72    0.26
 -14   0   4    1.84    0.28
 -14   0   4    1.50    0.22
  14   0  -4    1.27    0.22
 -13   0   4    8.01    0.58
  13   0  -4    8.52    0.59
  13   0  -4    7.34    0.59
  13   0  -4    7.18    0.55
 -13   0   4    7.80    0.61
 -13   0   4    7.48    0.58
  13   0  -4    7.51    0.55
 -13   0   4    8.06    0.54
  12   0  -4    0.24    0.14
 -12   0   4   -0.12    0.16
 -12   0   4    0.10    0.14
  12   0  -4    0.16    0.17
 -12   0   4    0.14    0.12
 -12   0   4    0.41    0.18
  12   0  -4    0.28    0.14
  12   0  -4    0.15    0.13
 -11   0   4   16.45    0.99
 -11   0   4   15.24    0.97
 -11   0   4   16.27    0.98
  11   0  -4   15.61    0.95
  11   0  -4   15.73    0.97
 -11   0   4   16.65    0.97
 -11   0   4   15.56    0.94
  11   0  -4   14.78    0.98
  11   0  -4   13.99    0.94
  10   0  -4    0.15    0.11
 -10   0   4    0.10    0.11
 -10   0   4   -0.06    0.12
 -10   0   4    0.04    0.11
 -10   0   4    0.13    0.11
  10   0  -4    0.18    0.14
 -10   0   4    0.23    0.15
  10   0  -4    0.11    0.13
  10   0  -4    0.12    0.11
  10   0  -4   -0.02    0.09
   9   0  -4    6.92    0.48
  -9   0   4    7.11    0.47
  -9   0   4    6.92    0.48
   9   0  -4    6.81    0.47
   9   0  -4    6.59    0.45
  -9   0   4    6.32    0.46
  -9   0   4    6.61    0.45
   9   0  -4    7.31    0.46
   9   0  -4    6.81    0.48
  -9   0   4    7.64    0.49
   8   0  -4    1.15    0.17
   8   0  -4    1.22    0.16
  -8   0   4    0.97    0.16
  -8   0   4    1.27    0.16
   8   0  -4    1.39    0.18
   8   0  -4    1.18    0.15
  -8   0   4    0.96    0.14
  -8   0   4    1.19    0.17
   8   0  -4    1.08    0.14
  -8   0   4    0.91    0.14
  -7   0   4   33.22    1.81
   7   0  -4   33.85    1.81
  -7   0   4   31.89    1.82
   7   0  -4   30.70    1.82
   7   0  -4   32.18    1.82
  -7   0   4   31.03    1.83
  -7   0   4   31.24    1.82
  -7   0   4   30.76    1.83
   7   0  -4   33.34    1.85
   7   0  -4   30.15    1.81
   6   0  -4    1.02    0.12
  -6   0   4    0.92    0.13
   6   0  -4    0.89    0.11
  -6   0   4    0.95    0.12
   6   0  -4    1.18    0.16
  -6   0   4    0.98    0.14
   6   0  -4    1.27    0.16
  -6   0   4    1.17    0.14
  -6   0   4    0.80    0.11
  -6   0   4    0.93    0.12
  -5   0   4    8.99    0.58
  -5   0   4    9.67    0.59
   5   0  -4    9.76    0.59
  -5   0   4   10.41    0.58
  -5   0   4    9.18    0.60
  -5   0   4   10.43    0.60
  -4   0   4    0.68    0.12
   4   0  -4    0.66    0.08
  -4   0   4    0.82    0.09
   4   0  -4    0.73    0.11
  -4   0   4    0.84    0.11
  -4   0   4    0.58    0.10
   4   0  -4    0.70    0.11
  -4   0   4    0.76    0.08
   3   0  -4   10.09    0.63
  -3   0   4   11.76    0.65
  -3   0   4   10.45    0.63
   3   0  -4   10.54    0.65
  -3   0   4   11.19    0.62
  -3   0   4   10.13    0.63
   2   0  -4 1000.00   55.27
  -2   0   4  975.05   55.28
   1   0  -4    0.02    0.01
   0   0  -4    6.57    0.41
   0   0   4    5.73    0.38
   0   0   4    6.41    0.42
   0   0   4    5.60    0.37
   0   0  -4    5.86    0.37
   0   0  -4    4.95    0.37
   1   0   4   22.82    1.37
   1   0   4   24.56    1.37
  -1   0  -4   21.70    1.37
   1   0   4   21.90    1.37
  -1   0  -4   23.69    1.37
   1   0   4   26.99    1.39
  -1   0  -4   25.61    1.38
   2   0   4    0.05    0.08
  -2   0  -4   -0.04    0.07
  -2   0  -4    0.19    0.11
  -2   0  -4   -0.06    0.09
  -2   0  -4    0.19    0.09
   2   0   4    0.05    0.08
   2   0   4   -0.02    0.12
   2   0   4    0.17    0.09
   3   0   4   26.58    1.49
   3   0   4   24.27    1.47
   3   0   4   27.94    1.50
   3   0   4   24.65    1.49
  -3   0  -4   24.79    1.48
  -3   0  -4   24.42    1.47
  -3   0  -4   26.96    1.50
  -3   0  -4   26.40    1.49
   4   0   4   26.77    1.51
  -4   0  -4   27.93    1.53
   4   0   4   27.42    1.53
  -4   0  -4   25.16    1.52
  -4   0  -4   26.71    1.53
  -4   0  -4   23.22    1.51
   4   0   4   28.47    1.54
   4   0   4   24.78    1.52
  -5   0  -4  185.81   11.44
   5   0   4  213.56   11.45
  -5   0  -4  226.53   11.48
  -5   0  -4  207.34   11.47
   5   0   4  201.61   11.47
   5   0   4  195.94   11.46
  -5   0  -4  202.56   11.47
   5   0   4  206.49   11.48
  -6   0  -4    6.75    0.47
  -6   0  -4    7.23    0.47
  -6   0  -4    6.00    0.49
  -6   0  -4    6.79    0.48
   6   0   4    7.01    0.48
  -6   0  -4    6.49    0.45
   6   0   4    6.82    0.48
   6   0   4    6.79    0.51
   6   0   4    6.23    0.46
  -7   0  -4    1.16    0.20
   7   0   4    0.46    0.14
  -7   0  -4    0.70    0.21
  -7   0  -4    0.58    0.15
  -7   0  -4    0.54    0.16
   7   0   4    0.56    0.15
   7   0   4    0.62    0.16
  -7   0  -4    1.04    0.18
   7   0   4    0.78    0.19
  -8   0  -4    6.86    0.48
   8   0   4    6.76    0.51
  -8   0  -4    6.84    0.55
   8   0   4    7.18    0.52
   8   0   4    5.89    0.48
   8   0   4    6.08    0.49
  -8   0  -4    6.49    0.53
  -8   0  -4    7.19    0.51
  -8   0  -4    6.82    0.49
  -9   0  -4   -0.01    0.13
  -9   0  -4    0.12    0.14
  -9   0  -4   -0.05    0.14
  -9   0  -4    0.22    0.19
   9   0   4   -0.01    0.14
   9   0   4   -0.01    0.15
   9   0   4   -0.07    0.15
  -9   0  -4    0.03    0.20
   9   0   4    0.05    0.12
 -10   0  -4    7.26    0.63
 -10   0  -4    8.66    0.56
  10   0   4    7.93    0.60
 -10   0  -4    7.71    0.61
  10   0   4    7.37    0.57
 -10   0  -4    8.57    0.60
  10   0   4    7.55    0.60
  10   0   4    8.31    0.56
 -10   0  -4    8.04    0.57
  11   0   4    0.92    0.22
 -11   0  -4    0.96    0.21
  11   0   4    0.86    0.17
  11   0   4    0.96    0.23
 -11   0  -4    0.82    0.23
 -11   0  -4    0.98    0.20
 -11   0  -4    0.40    0.25
 -11   0  -4    0.67    0.18
  11   0   4    0.88    0.19
  12   0   4   -0.01    0.18
  12   0   4   -0.05    0.13
 -12   0  -4    0.11    0.19
 -12   0  -4   -0.09    0.14
 -12   0  -4   -0.10    0.15
  12   0   4    0.17    0.16
 -12   0  -4    0.07    0.16
  13   0   4    0.31    0.17
 -13   0  -4    0.59    0.23
 -13   0  -4    0.52    0.20
 -13   0  -4    0.57    0.19
 -13   0  -4    0.65    0.20
  13   0   4    0.28    0.16
  14   0   4    0.09    0.17
 -14   0  -4    0.01    0.16
  14   0   4   -0.06    0.14
 -14   0  -4    0.38    0.19
 -14   0  -4    0.15    0.22
  15   0   4    1.08    0.22
 -15   0  -4    1.48    0.27
 -15   0  -4    0.80    0.28
  15   0   4    0.39    0.19
 -15   0  -4    0.72    0.24
 -16   0  -4    0.63    0.25
  16   0   4    0.38    0.21
 -16   0  -4    0.92    0.30
 -16   0  -4    1.13    0.26
 -17   0  -4    5.52    0.63
  17   0   4    7.47    0.57
 -17   0  -4    5.85    0.59
 -20  -1   4    3.28    0.48
  20  -1  -4    3.22    0.49
 -20  -1   4    3.07    0.43
 -20  -1   4    2.42    0.38
 -20   1   4    2.60    0.42
 -20   1   4    3.68    0.43
  20   1  -4    2.07    0.37
  20   1  -4    3.94    0.49
 -19  -1   4    0.41    0.24
 -19  -1   4    0.68    0.28
 -19  -1   4    0.05    0.20
  19  -1  -4    0.21    0.25
  19   1  -4    0.15    0.21
  19   1  -4    0.15    0.22
 -19   1   4    0.18    0.25
 -19   1   4    0.81    0.26
 -19   1   4    0.09    0.16
 -18  -1   4    0.20    0.24
 -18  -1   4    0.01    0.21
  18  -1  -4   -0.18    0.19
 -18  -1   4   -0.06    0.17
  18   1  -4    0.49    0.21
 -18   1   4    0.13    0.21
 -18   1   4   -0.17    0.21
 -18   1   4    0.14    0.15
  18   1  -4    0.20    0.20
  17  -1  -4   -0.13    0.17
 -17  -1   4   -0.04    0.17
 -17  -1   4   -0.05    0.21
 -17  -1   4    0.18    0.20
  17   1  -4   -0.05    0.18
 -17   1   4    0.17    0.19
  17   1  -4   -0.20    0.16
  17   1  -4   -0.10    0.16
 -17   1   4   -0.13    0.14
 -17   1   4    0.07    0.21
 -16  -1   4    3.10    0.35
  16  -1  -4    3.54    0.41
 -16  -1   4    1.95    0.33
 -16  -1   4    1.81    0.30
 -16   1   4    3.25    0.36
  16   1  -4    1.41    0.27
 -16   1   4    2.34    0.34
 -16   1   4    2.06    0.30
  16   1  -4    2.89    0.33
  16   1  -4    2.47    0.33
  16   1  -4    3.12    0.38
 -15  -1   4    1.05    0.23
 -15  -1   4    1.16    0.25
 -15  -1   4    1.27    0.27
 -15  -1   4    0.83    0.20
  15  -1  -4    0.68    0.22
  15   1  -4    1.14    0.23
 -15   1   4    0.83    0.23
 -15   1   4    1.30    0.26
  15   1  -4    1.01    0.22
  15   1  -4    1.31    0.24
 -15   1   4    0.72    0.20
  15   1  -4    1.19    0.23
  15   1  -4    0.57    0.25
 -14  -1   4   17.66    1.12
 -14  -1   4   18.53    1.15
 -14  -1   4   18.00    1.15
  14  -1  -4   17.67    1.12
  14  -1  -4   19.07    1.19
 -14  -1   4   18.05    1.17
  14   1  -4   17.58    1.15
  14   1  -4   19.60    1.16
 -14   1   4   18.10    1.15
  14   1  -4   17.34    1.13
  14   1  -4   18.73    1.13
 -14   1   4   18.00    1.13
  14   1  -4   16.87    1.12
  14   1  -4   18.24    1.13
 -14   1   4   17.96    1.14
 -13  -1   4    3.46    0.36
 -13  -1   4    3.49    0.36
  13  -1  -4    3.46    0.35
  13  -1  -4    3.78    0.39
 -13  -1   4    3.71    0.42
 -13  -1   4    3.88    0.39
  13   1  -4    3.56    0.38
  13   1  -4    4.21    0.38
  13   1  -4    3.46    0.36
 -13   1   4    4.00    0.36
  13   1  -4    3.64    0.38
  13   1  -4    3.17    0.35
 -13   1   4    3.77    0.39
 -13   1   4    3.57    0.39
  13   1  -4    3.66    0.36
 -12  -1   4    0.73    0.21
 -12  -1   4    0.78    0.19
 -12  -1   4    0.77    0.21
  12  -1  -4    0.78    0.20
 -12  -1   4    0.85    0.17
  12   1  -4    0.85    0.19
  12   1  -4    1.03    0.21
 -12   1   4    1.18    0.19
  12   1  -4    0.68    0.18
  12   1  -4    1.20    0.20
  12   1  -4    1.16    0.24
  12   1  -4    1.46    0.23
 -12   1   4    1.20    0.22
 -12   1   4    1.10    0.22
 -11  -1   4    7.27    0.54
 -11  -1   4    7.91    0.57
 -11  -1   4    6.96    0.54
 -11  -1   4    7.64    0.56
 -11  -1   4    7.54    0.58
  11  -1  -4    8.21    0.58
  11   1  -4    7.62    0.55
 -11   1   4    7.87    0.54
  11   1  -4    7.62    0.54
  11   1  -4    8.00    0.57
  11   1  -4    8.07    0.58
  11   1  -4    7.56    0.55
 -11   1   4    7.89    0.56
 -11   1   4    7.56    0.56
  11   1  -4    8.34    0.54
 -10  -1   4   13.30    0.86
 -10  -1   4   14.32    0.89
 -10  -1   4   12.82    0.84
 -10  -1   4   13.93    0.87
  10  -1  -4   14.05    0.89
 -10  -1   4   13.74    0.87
  10  -1  -4   14.46    0.89
 -10   1   4   14.08    0.86
 -10   1   4   14.58    0.88
  10   1  -4   13.23    0.87
  10   1  -4   13.91    0.86
 -10   1   4   14.21    0.85
  10   1  -4   13.18    0.86
  10   1  -4   14.06    0.87
 -10   1   4   13.36    0.87
  10   1  -4   13.62    0.81
  10   1  -4   13.93    0.86
  10   1  -4   13.91    0.86
  -9  -1   4    3.05    0.28
  -9  -1   4    2.84    0.31
   9  -1  -4    3.00    0.32
  -9  -1   4    2.91    0.30
   9  -1  -4    3.11    0.30
  -9  -1   4    2.91    0.29
   9   1  -4    2.60    0.30
   9   1  -4    2.92    0.27
   9   1  -4    2.97    0.29
   9   1  -4    3.62    0.32
   9   1  -4    3.14    0.27
  -9   1   4    3.05    0.27
  -9   1   4    3.19    0.26
   9   1  -4    3.13    0.22
  -9   1   4    2.79    0.30
   9   1  -4    3.29    0.29
   8  -1  -4    0.02    0.12
  -8  -1   4    0.01    0.10
  -8  -1   4    0.18    0.13
  -8  -1   4    0.03    0.10
  -8  -1   4    0.00    0.11
   8  -1  -4   -0.02    0.10
   8   1  -4    0.05    0.06
   8   1  -4    0.01    0.08
   8   1  -4    0.23    0.12
   8   1  -4    0.04    0.10
   8   1  -4   -0.17    0.09
  -8   1   4   -0.02    0.05
   8   1  -4    0.03    0.11
  -8   1   4   -0.06    0.12
  -8   1   4    0.21    0.08
   8   1  -4    0.12    0.08
  -8   1   4    0.05    0.08
  -7  -1   4    3.59    0.28
   7  -1  -4    3.59    0.31
   7  -1  -4    3.71    0.31
  -7  -1   4    3.68    0.30
  -7  -1   4    3.84    0.35
  -7  -1   4    3.62    0.31
  -7  -1   4    3.56    0.24
  -7  -1   4    3.50    0.30
   7   1  -4    3.72    0.30
  -7   1   4    3.85    0.25
   7   1  -4    3.53    0.28
  -7   1   4    3.56    0.28
   7   1  -4    3.79    0.30
   7   1  -4    4.05    0.31
   7   1  -4    3.38    0.31
   7   1  -4    3.63    0.27
   7   1  -4    3.68    0.25
   6  -1  -4   27.06    1.60
  -6  -1   4   28.53    1.60
   6  -1  -4   26.45    1.55
  -6  -1   4   26.66    1.57
  -6  -1   4   29.00    1.55
  -6  -1   4   25.72    1.58
  -6  -1   4   27.44    1.56
  -6  -1   4   27.48    1.56
   6  -1  -4   27.58    1.58
  -6  -1   4   27.21    1.58
   6   1  -4   28.44    1.58
  -6   1   4   26.82    1.57
   6   1  -4   27.54    1.57
   6   1  -4   27.16    1.57
   6   1  -4   28.44    1.58
  -6   1   4   26.35    1.58
  -6   1   4   27.34    1.56
   6   1  -4   27.01    1.57
   6   1  -4   27.21    1.55
  -6   1   4   26.62    1.58
   5  -1  -4   26.84    1.61
  -5  -1   4   28.69    1.63
  -5  -1   4   27.57    1.61
  -5  -1   4   27.09    1.63
  -5  -1   4   27.38    1.64
  -5  -1   4   31.40    1.62
   5  -1  -4   29.22    1.64
  -5  -1   4   26.83    1.62
  -5  -1   4   30.74    1.61
   5  -1  -4   27.47    1.62
   5   1  -4   30.37    1.63
  -5   1   4   29.44    1.62
   5   1  -4   26.59    1.62
  -5   1   4   27.86    1.63
   5   1  -4   29.94    1.63
  -5   1   4   28.36    1.63
   5   1  -4   27.00    1.62
  -5   1   4   28.25    1.61
   5   1  -4   28.16    1.61
   5   1  -4   26.68    1.62
  -4  -1   4  114.74    6.48
   4  -1  -4  119.03    6.50
  -4  -1   4  111.86    6.48
  -4  -1   4  111.86    6.47
  -4  -1   4  116.16    6.48
  -4  -1   4  115.26    6.49
   4  -1  -4  111.26    6.47
   4  -1  -4  112.17    6.48
  -4   1   4  117.41    6.47
  -4   1   4  109.04    6.46
  -4   1   4  115.10    6.48
   4   1  -4  115.22    6.48
   4   1  -4  115.36    6.48
   4   1  -4  112.08    6.47
   4   1  -4  111.95    6.47
  -4   1   4  114.23    6.49
   4   1  -4  121.57    6.48
   4   1  -4  121.39    6.49
   4   1  -4  126.96    6.48
   4   1  -4  120.86    6.47
  -3  -1   4  181.97   10.83
  -3  -1   4  198.76   10.83
   3  -1  -4  188.16   10.84
  -3  -1   4  192.10   10.83
  -3  -1   4  215.40   10.83
   3   1  -4  188.68   10.83
  -3   1   4  192.34   10.84
   2  -1  -4   83.63    4.71
  -2  -1   4   88.78    4.71
  -2  -1   4   83.52    4.70
  -2  -1   4   80.70    4.70
  -2  -1   4   88.26    4.70
  -2  -1   4   86.12    4.70
   2  -1  -4   80.41    4.70
  -2  -1   4   86.91    4.70
   2   1  -4   77.47    4.69
  -2   1   4   87.03    4.71
   2   1  -4   86.62    4.71
   2   1  -4   80.70    4.70
   2   1  -4   78.92    4.70
   2   1  -4   88.44    4.70
  -2   1   4   84.25    4.69
   2   1  -4   83.58    4.70
   2   1  -4   78.84    4.69
  -2   1   4   87.86    4.70
  -2   1   4   78.76    4.69
  -1  -1   4   57.69    3.20
  -1  -1   4   54.10    3.20
   1  -1  -4   55.85    3.20
  -1  -1   4   55.00    3.21
  -1  -1   4   60.43    3.21
  -1  -1   4   56.29    3.20
   1  -1  -4   56.76    3.19
  -1  -1   4   55.57    3.20
   1   1  -4   55.07    3.20
   1   1  -4   56.11    3.20
   1   1  -4   56.11    3.20
   1   1  -4   57.71    3.21
   1   1  -4   52.73    3.20
  -1   1   4   60.69    3.22
  -1   1   4   56.26    3.20
  -1   1   4   56.95    3.19
   1   1  -4   55.49    3.21
   1   1  -4   57.50    3.20
  -1   1   4   63.13    3.19
   0  -1   4   39.06    2.34
   0  -1   4   40.94    2.34
   0  -1   4   46.09    2.35
   0  -1  -4   43.27    2.34
   0  -1   4   42.63    2.35
   0  -1   4   37.96    2.34
   0   1   4   43.79    2.33
   0   1  -4   39.65    2.33
   0   1  -4   44.82    2.34
   0   1   4   41.91    2.32
   0   1   4   39.94    2.34
   0   1   4   39.66    2.32
   0   1  -4   38.15    2.34
   0   1  -4   40.97    2.35
   0   1  -4   41.62    2.34
   0   1  -4   39.63    2.34
   1  -1   4   66.28    3.49
  -1  -1  -4   58.03    3.48
  -1  -1  -4   65.44    3.48
  -1  -1  -4   59.61    3.47
   1  -1   4   58.48    3.49
   1  -1   4   60.25    3.49
  -1  -1  -4   63.49    3.49
   1  -1   4   59.52    3.49
  -1   1  -4   58.82    3.49
   1   1   4   62.78    3.48
  -1   1  -4   62.49    3.50
  -1   1  -4   61.96    3.49
   1   1   4   61.55    3.47
  -1   1  -4   69.38    3.50
  -1   1  -4   59.38    3.49
  -2  -1  -4   38.38    2.37
   2  -1   4   42.03    2.38
   2  -1   4   40.05    2.38
  -2  -1  -4   43.63    2.38
   2  -1   4   42.84    2.38
   2  -1   4   44.22    2.39
  -2  -1  -4   41.98    2.37
  -2  -1  -4   40.96    2.37
  -2  -1  -4   41.23    2.37
   2   1   4   44.77    2.37
  -2   1  -4   39.47    2.38
  -2   1  -4   42.13    2.38
  -2   1  -4   39.10    2.38
  -2   1  -4   41.57    2.39
  -2   1  -4   45.65    2.39
   2   1   4   41.72    2.37
   2   1   4   43.54    2.38
   2   1   4   39.54    2.37
   3  -1   4    5.42    0.40
   3  -1   4    4.68    0.35
  -3  -1  -4    4.98    0.35
  -3  -1  -4    4.82    0.33
   3  -1   4    4.71    0.32
   3  -1   4    4.79    0.36
  -3  -1  -4    5.19    0.37
  -3  -1  -4    5.23    0.36
  -3  -1  -4    4.94    0.34
   3  -1   4    4.54    0.36
   3   1   4    5.34    0.37
  -3   1  -4    4.69    0.38
  -3   1  -4    4.78    0.37
   3   1   4    5.10    0.34
  -3   1  -4    4.10    0.35
  -3   1  -4    4.47    0.36
   3   1   4    4.83    0.35
  -3   1  -4    4.67    0.36
   3   1   4    5.24    0.36
   4  -1   4   24.90    1.41
   4  -1   4   23.53    1.39
  -4  -1  -4   24.13    1.38
  -4  -1  -4   23.64    1.39
  -4  -1  -4   22.75    1.38
   4  -1   4   23.46    1.39
   4  -1   4   23.24    1.40
  -4  -1  -4   24.18    1.38
   4  -1   4   23.57    1.36
  -4  -1  -4   23.36    1.39
   4   1   4   23.08    1.39
   4   1   4   25.02    1.39
  -4   1  -4   23.72    1.40
  -4   1  -4   22.43    1.39
   4   1   4   24.91    1.39
   4   1   4   24.53    1.39
  -4   1  -4   22.99    1.39
  -5  -1  -4    0.13    0.09
  -5  -1  -4    0.21    0.13
  -5  -1  -4    0.38    0.11
  -5  -1  -4    0.20    0.09
   5  -1   4    0.21    0.08
  -5  -1  -4    0.21    0.13
   5  -1   4    0.33    0.10
   5  -1   4    0.10    0.14
  -5  -1  -4    0.18    0.15
   5  -1   4    0.38    0.14
   5  -1   4    0.44    0.17
  -5   1  -4    0.37    0.14
  -5   1  -4    0.12    0.12
   5   1   4    0.17    0.13
  -5   1  -4    0.44    0.17
   5   1   4    0.22    0.11
   5   1   4    0.28    0.13
   5   1   4    0.33    0.15
   6  -1   4   13.85    0.87
  -6  -1  -4   14.19    0.84
  -6  -1  -4   13.72    0.86
  -6  -1  -4   13.47    0.86
   6  -1   4   13.90    0.89
  -6  -1  -4   14.23    0.82
   6  -1   4   13.71    0.87
  -6  -1  -4   14.14    0.86
   6  -1   4   13.63    0.82
  -6  -1  -4   13.60    0.85
   6  -1   4   12.23    0.84
   6   1   4   14.54    0.87
  -6   1  -4   14.08    0.87
   6   1   4   12.79    0.85
  -6   1  -4   13.85    0.89
  -6   1  -4   13.36    0.86
   6   1   4   14.47    0.86
  -7  -1  -4    1.37    0.18
   7  -1   4    1.29    0.16
  -7  -1  -4    1.25    0.20
  -7  -1  -4    1.82    0.24
   7  -1   4    1.36    0.23
  -7  -1  -4    1.48    0.25
  -7  -1  -4    1.40    0.18
  -7  -1  -4    1.65    0.22
   7  -1   4    1.56    0.24
   7  -1   4    1.35    0.20
   7   1   4    1.48    0.21
   7   1   4    1.54    0.21
  -7   1  -4    1.38    0.24
   7   1   4    1.39    0.23
  -7   1  -4    1.47    0.22
  -7   1  -4    1.49    0.23
   8  -1   4   -0.17    0.10
  -8  -1  -4    0.02    0.14
   8  -1   4   -0.13    0.15
  -8  -1  -4    0.02    0.13
   8  -1   4    0.01    0.11
  -8  -1  -4   -0.27    0.17
  -8  -1  -4   -0.05    0.10
  -8  -1  -4    0.00    0.16
   8  -1   4   -0.08    0.14
  -8  -1  -4   -0.10    0.13
  -8   1  -4    0.05    0.14
   8   1   4   -0.14    0.17
   8   1   4    0.00    0.14
  -8   1  -4    0.15    0.19
  -8   1  -4   -0.05    0.17
   8   1   4    0.15    0.15
  -9  -1  -4   -0.10    0.09
   9  -1   4   -0.11    0.12
  -9  -1  -4   -0.09    0.13
   9  -1   4   -0.29    0.15
  -9  -1  -4    0.04    0.21
  -9  -1  -4    0.04    0.14
  -9  -1  -4    0.14    0.14
   9  -1   4   -0.04    0.15
   9  -1   4   -0.06    0.11
  -9  -1  -4    0.38    0.19
  -9   1  -4    0.22    0.21
  -9   1  -4    0.02    0.17
   9   1   4   -0.03    0.15
   9   1   4   -0.01    0.14
  -9   1  -4    0.03    0.13
   9   1   4   -0.30    0.17
  10  -1   4    5.49    0.47
  10  -1   4    4.27    0.42
 -10  -1  -4    5.44    0.44
 -10  -1  -4    5.34    0.45
 -10  -1  -4    5.25    0.38
  10  -1   4    5.58    0.40
 -10  -1  -4    5.59    0.42
 -10  -1  -4    5.70    0.49
 -10  -1  -4    4.88    0.50
  10  -1   4    4.46    0.45
 -10   1  -4    4.02    0.48
 -10   1  -4    4.64    0.44
  10   1   4    5.07    0.49
 -10   1  -4    4.91    0.44
  10   1   4    5.13    0.44
  10   1   4    5.35    0.47
 -10   1  -4    5.41    0.48
  11  -1   4    2.44    0.33
 -11  -1  -4    2.11    0.32
 -11  -1  -4    2.57    0.29
 -11  -1  -4    2.23    0.30
 -11  -1  -4    2.64    0.28
  11  -1   4    2.44    0.31
 -11  -1  -4    2.03    0.34
  11   1   4    1.86    0.33
 -11   1  -4    2.12    0.30
  11   1   4    2.26    0.33
  11   1   4    2.70    0.29
 -11   1  -4    2.26    0.32
 -11   1  -4    2.49    0.29
  12  -1   4   -0.02    0.18
  12  -1   4    0.38    0.31
  12  -1   4    0.22    0.14
 -12  -1  -4    0.04    0.16
 -12  -1  -4    0.17    0.17
 -12  -1  -4    0.47    0.22
 -12  -1  -4    0.22    0.16
 -12   1  -4   -0.08    0.16
 -12   1  -4    0.01    0.19
  12   1   4    0.19    0.17
  12   1   4    0.20    0.22
 -12   1  -4    0.28    0.17
 -13  -1  -4    2.28    0.35
 -13  -1  -4    1.62    0.29
 -13  -1  -4    2.48    0.30
 -13   1  -4    1.96    0.32
  13   1   4    2.70    0.30
  13   1   4    2.16    0.35
 -13   1  -4    2.04    0.30
 -13   1  -4    2.22    0.34
 -14  -1  -4    0.94    0.24
  14  -1   4    0.64    0.20
 -14  -1  -4    1.71    0.27
 -14  -1  -4    0.66    0.27
  14   1   4    1.17    0.24
 -14   1  -4    1.50    0.26
 -14   1  -4    0.98    0.25
 -14   1  -4    0.85    0.28
  14   1   4    0.68    0.20
 -15  -1  -4   -0.09    0.24
  15  -1   4    0.12    0.17
 -15  -1  -4    0.12    0.20
 -15  -1  -4    0.26    0.19
 -15   1  -4    0.08    0.20
 -15   1  -4    0.39    0.26
 -15   1  -4    0.01    0.18
  15   1   4    0.10    0.19
 -16  -1  -4    0.61    0.23
 -16  -1  -4    0.11    0.26
 -16  -1  -4    0.35    0.21
 -16   1  -4    0.72    0.25
 -16   1  -4    0.44    0.24
  16   1   4    0.13    0.20
 -16   1  -4    0.22    0.25
 -17  -1  -4    2.54    0.41
 -17  -1  -4    3.17    0.49
 -17  -1  -4    5.43    0.51
 -17   1  -4    5.06    0.52
 -17   1  -4    4.04    0.52
 -17   1  -4    3.46    0.46
  17   1   4    4.98    0.50
  20  -2  -4   -0.10    0.23
 -20  -2   4    0.17    0.29
 -20  -2   4    0.30    0.26
 -20  -2   4   -0.32    0.26
 -20  -2   4   -0.16    0.18
 -20   2   4   -0.17    0.21
  20   2  -4    0.18    0.18
  20   2  -4   -0.34    0.23
 -20   2   4    0.12    0.19
 -20   2   4    0.02    0.14
 -19  -2   4    0.36    0.23
 -19  -2   4    0.29    0.29
 -19  -2   4   -0.33    0.28
  19  -2  -4   -0.15    0.20
 -19  -2   4    0.11    0.23
 -19   2   4    0.03    0.22
 -19   2   4   -0.03    0.12
  19   2  -4    0.19    0.24
 -19   2   4    0.23    0.22
  19   2  -4    0.44    0.22
  19   2  -4   -0.06    0.21
 -18  -2   4    2.27    0.33
  18  -2  -4    1.40    0.33
 -18  -2   4    1.11    0.32
 -18  -2   4    2.19    0.33
 -18  -2   4    1.05    0.34
 -18   2   4    1.47    0.30
  18   2  -4    1.55    0.29
 -18   2   4    1.68    0.32
 -18   2   4    0.96    0.23
  18   2  -4    1.12    0.29
  18   2  -4    1.53    0.30
 -17  -2   4    1.04    0.32
 -17  -2   4    1.30    0.27
 -17  -2   4    1.78    0.30
  17  -2  -4    1.50    0.35
 -17  -2   4    0.95    0.30
  17   2  -4    1.63    0.29
 -17   2   4    1.26    0.25
 -17   2   4    1.57    0.30
 -17   2   4    1.58    0.30
  17   2  -4    1.75    0.29
  17   2  -4    0.96    0.26
 -16  -2   4   -0.20    0.23
 -16  -2   4    0.30    0.19
 -16  -2   4    0.04    0.23
 -16  -2   4    0.12    0.19
  16  -2  -4    0.23    0.21
  16   2  -4   -0.04    0.10
  16   2  -4   -0.13    0.18
 -16   2   4    0.03    0.20
 -16   2   4    0.35    0.21
 -16   2   4    0.25    0.18
  16   2  -4    0.15    0.15
  16   2  -4    0.20    0.19
  15  -2  -4   -0.39    0.16
 -15  -2   4   -0.05    0.17
 -15  -2   4   -0.13    0.21
 -15  -2   4   -0.26    0.16
 -15  -2   4   -0.02    0.21
  15  -2  -4   -0.31    0.19
  15   2  -4   -0.04    0.17
  15   2  -4    0.01    0.23
 -15   2   4    0.01    0.14
 -15   2   4    0.14    0.18
  15   2  -4    0.09    0.10
  15   2  -4    0.13    0.15
  15   2  -4   -0.16    0.16
  14  -2  -4    3.11    0.40
 -14  -2   4    2.30    0.31
 -14  -2   4    2.18    0.31
 -14  -2   4    2.81    0.36
 -14  -2   4    3.07    0.41
 -14  -2   4    2.53    0.32
  14  -2  -4    2.49    0.36
  14   2  -4    2.26    0.30
  14   2  -4    2.93    0.37
  14   2  -4    2.58    0.31
  14   2  -4    3.08    0.34
  14   2  -4    2.18    0.31
 -14   2   4    2.37    0.32
  14   2  -4    2.31    0.31
 -14   2   4    2.56    0.30
  14   2  -4    2.43    0.25
 -13  -2   4   14.05    0.91
 -13  -2   4   13.55    0.89
 -13  -2   4   12.99    0.96
 -13  -2   4   12.67    0.85
  13  -2  -4   14.57    0.93
 -13  -2   4   13.77    0.87
  13  -2  -4   14.17    0.89
  13   2  -4   11.71    0.86
 -13   2   4   12.96    0.85
  13   2  -4   11.84    0.85
  13   2  -4   12.69    0.86
 -13   2   4   12.99    0.87
  13   2  -4   12.37    0.80
  13   2  -4   12.75    0.84
  13   2  -4   13.57    0.86
  13   2  -4   12.61    0.89
 -12  -2   4    8.08    0.59
 -12  -2   4    8.12    0.64
 -12  -2   4    8.42    0.69
 -12  -2   4    8.19    0.61
 -12  -2   4    8.10    0.60
  12  -2  -4    8.47    0.62
  12  -2  -4    8.99    0.64
  12   2  -4    7.31    0.59
  12   2  -4    8.30    0.57
  12   2  -4    7.81    0.53
 -12   2   4    8.16    0.62
  12   2  -4    8.50    0.60
 -12   2   4    8.11    0.57
 -12   2   4    7.97    0.53
  12   2  -4    8.17    0.59
  12   2  -4    7.46    0.59
  12   2  -4    8.48    0.63
 -11  -2   4    8.28    0.65
  11  -2  -4    8.37    0.60
 -11  -2   4    8.16    0.57
 -11  -2   4    7.23    0.56
 -11  -2   4    6.80    0.54
  11  -2  -4    7.41    0.57
 -11  -2   4    7.54    0.60
 -11   2   4    7.80    0.50
  11   2  -4    7.62    0.59
 -11   2   4    8.14    0.53
  11   2  -4    7.13    0.54
  11   2  -4    7.66    0.51
  11   2  -4    7.52    0.52
  11   2  -4    7.34    0.55
  11   2  -4    7.11    0.56
  11   2  -4    6.61    0.55
 -11   2   4    6.25    0.57
 -10  -2   4    8.31    0.65
 -10  -2   4    8.93    0.62
 -10  -2   4    9.35    0.63
  10  -2  -4    9.18    0.66
 -10  -2   4    8.82    0.61
  10  -2  -4    9.74    0.64
 -10  -2   4    9.90    0.71
  10   2  -4    8.35    0.58
  10   2  -4    9.26    0.64
 -10   2   4    9.04    0.57
 -10   2   4    8.14    0.62
  10   2  -4    8.71    0.63
  10   2  -4    9.10    0.62
 -10   2   4    9.07    0.58
  10   2  -4    9.04    0.61
  10   2  -4    8.99    0.61
  10   2  -4    8.92    0.58
  -9  -2   4   16.30    1.00
  -9  -2   4   13.83    0.90
  -9  -2   4   15.30    0.94
   9  -2  -4   15.70    0.95
   9  -2  -4   15.28    0.96
  -9  -2   4   15.01    0.93
  -9  -2   4   13.98    0.94
   9   2  -4   14.96    0.92
   9   2  -4   14.64    0.94
   9   2  -4   14.67    0.89
  -9   2   4   14.86    0.89
   9   2  -4   14.28    0.89
   9   2  -4   14.52    0.92
   9   2  -4   14.28    0.93
   9   2  -4   14.80    0.92
  -9   2   4   14.34    0.93
  -9   2   4   15.55    0.87
  -8  -2   4    9.09    0.61
  -8  -2   4    9.21    0.63
   8  -2  -4    9.89    0.66
   8  -2  -4   10.06    0.64
  -8  -2   4   10.19    0.65
  -8  -2   4    9.46    0.69
   8  -2  -4    9.43    0.57
  -8  -2   4    9.15    0.65
   8   2  -4    9.78    0.63
   8   2  -4    9.31    0.64
   8   2  -4    9.92    0.65
  -8   2   4    8.94    0.57
   8   2  -4    8.67    0.62
   8   2  -4    9.84    0.63
  -8   2   4    9.63    0.63
   8   2  -4    9.72    0.59
  -8   2   4    9.52    0.60
   8   2  -4    9.30    0.60
  -8   2   4   10.13    0.63
  -7  -2   4    0.08    0.11
   7  -2  -4    0.10    0.11
  -7  -2   4    0.23    0.07
  -7  -2   4    0.03    0.10
  -7  -2   4    0.08    0.11
  -7  -2   4    0.28    0.14
  -7  -2   4    0.21    0.16
   7  -2  -4    0.19    0.11
  -7   2   4    0.23    0.13
  -7   2   4    0.25    0.09
   7   2  -4    0.24    0.08
   7   2  -4   -0.08    0.12
  -7   2   4    0.21    0.07
   7   2  -4    0.13    0.10
   7   2  -4    0.17    0.15
   7   2  -4    0.20    0.13
  -7   2   4    0.12    0.09
   7   2  -4    0.13    0.11
  -6  -2   4   48.12    3.10
  -6  -2   4   52.04    3.12
  -6  -2   4   57.24    3.16
   6  -2  -4   54.94    3.14
  -6  -2   4   56.45    3.11
   6  -2  -4   55.59    3.13
  -6  -2   4   57.28    3.12
  -6  -2   4   56.06    3.13
  -6   2   4   56.80    3.13
   6   2  -4   53.45    3.11
  -6   2   4   55.12    3.11
   6   2  -4   56.40    3.12
   6   2  -4   54.06    3.12
   6   2  -4   55.84    3.13
   6   2  -4   55.71    3.11
  -6   2   4   53.07    3.09
  -5  -2   4   13.91    0.84
   5  -2  -4   13.47    0.83
  -5  -2   4   12.60    0.84
   5  -2  -4   12.79    0.81
  -5  -2   4   13.57    0.87
  -5  -2   4   13.94    0.82
  -5  -2   4   13.91    0.83
  -5  -2   4   14.91    0.82
   5  -2  -4   13.46    0.85
  -5   2   4   13.67    0.83
   5   2  -4   13.96    0.82
   5   2  -4   13.28    0.84
   5   2  -4   13.61    0.83
   5   2  -4   14.06    0.84
   5   2  -4   13.89    0.87
   5   2  -4   14.12    0.83
   5   2  -4   13.87    0.83
   5   2  -4   13.68    0.84
  -5   2   4   12.83    0.80
  -5   2   4   13.87    0.82
  -5   2   4   12.94    0.83
   4  -2  -4    1.63    0.16
  -4  -2   4    1.48    0.18
  -4  -2   4    1.55    0.18
  -4  -2   4    1.50    0.21
  -4  -2   4    1.55    0.18
   4  -2  -4    1.61    0.20
  -4  -2   4    1.54    0.16
  -4  -2   4    1.93    0.19
   4  -2  -4    1.57    0.18
   4   2  -4    1.87    0.22
  -4   2   4    1.78    0.16
   4   2  -4    1.80    0.21
   4   2  -4    1.51    0.19
   4   2  -4    2.15    0.21
  -4   2   4    1.39    0.16
   4   2  -4    1.56    0.21
  -4   2   4    1.50    0.17
  -4   2   4    1.38    0.17
   4   2  -4    1.42    0.17
   4   2  -4    1.48    0.18
  -3  -2   4   89.72    4.87
  -3  -2   4   85.24    4.87
  -3  -2   4   91.20    4.87
   3  -2  -4   78.78    4.86
  -3  -2   4   85.73    4.85
  -3  -2   4   87.80    4.89
  -3  -2   4   84.74    4.86
   3  -2  -4   89.85    4.88
   3  -2  -4   86.27    4.86
  -3   2   4   87.14    4.86
   3   2  -4   88.09    4.87
  -3   2   4   87.62    4.86
  -3   2   4   82.17    4.87
   3   2  -4   87.88    4.87
   3   2  -4   85.77    4.87
   3   2  -4   86.95    4.89
   3   2  -4   84.80    4.87
   3   2  -4   84.24    4.87
   3   2  -4   84.55    4.86
  -3   2   4   90.61    4.87
  -2  -2   4    0.19    0.14
  -2  -2   4    0.40    0.10
  -2  -2   4    0.36    0.12
  -2  -2   4    0.38    0.11
   2   2  -4    0.47    0.13
   2   2  -4    0.50    0.11
   2   2  -4    0.57    0.11
   2   2  -4    0.28    0.14
   1  -2  -4   17.88    1.05
  -1  -2   4   16.02    1.04
  -1  -2   4   16.69    1.06
   1  -2  -4   18.41    1.05
  -1  -2   4   17.07    1.06
  -1  -2   4   17.73    1.06
  -1  -2   4   17.66    1.10
   1  -2  -4   18.51    1.07
  -1  -2   4   17.53    1.07
   1  -2  -4   18.95    1.07
   1   2  -4   17.23    1.09
  -1   2   4   18.29    1.06
  -1   2   4   18.62    1.07
   1   2  -4   18.22    1.08
  -1   2   4   19.11    1.07
   1   2  -4   18.66    1.06
   1   2  -4   18.84    1.07
   1   2  -4   18.41    1.07
  -1   2   4   18.86    1.05
   1   2  -4   18.01    1.07
   0  -2   4    5.75    0.42
   0  -2  -4    6.87    0.39
   0  -2   4    6.05    0.41
   0  -2   4    5.38    0.41
   0  -2  -4    6.65    0.41
   0  -2   4    5.65    0.46
   0  -2   4    6.70    0.44
   0   2  -4    5.20    0.41
   0   2  -4    5.58    0.44
   0   2  -4    6.32    0.45
   0   2   4    6.59    0.42
   0   2   4    5.96    0.40
   0   2   4    6.28    0.42
   0   2  -4    6.48    0.42
   0   2  -4    6.14    0.41
   0   2  -4    5.63    0.44
   1  -2   4    4.03    0.31
  -1  -2  -4    4.27    0.32
  -1  -2  -4    4.35    0.27
  -1  -2  -4    3.98    0.30
   1  -2   4    4.33    0.34
   1  -2   4    4.07    0.32
   1  -2   4    3.35    0.32
   1  -2   4    4.14    0.37
  -1   2  -4    4.15    0.36
   1   2   4    4.28    0.31
  -1   2  -4    3.58    0.35
   1   2   4    3.91    0.28
   1   2   4    4.30    0.30
  -1   2  -4    4.20    0.33
  -1   2  -4    3.79    0.35
   1   2   4    4.15    0.32
  -1   2  -4    4.35    0.32
   2  -2   4   21.57    1.30
  -2  -2  -4   21.75    1.29
  -2  -2  -4   22.90    1.30
   2  -2   4   21.45    1.30
   2  -2   4   22.02    1.30
   2  -2   4   21.48    1.30
  -2  -2  -4   22.84    1.27
   2  -2   4   21.95    1.32
  -2   2  -4   22.36    1.31
  -2   2  -4   22.52    1.31
  -2   2  -4   22.47    1.30
  -2   2  -4   22.26    1.30
   2   2   4   20.42    1.27
   2   2   4   21.57    1.29
  -2   2  -4   22.75    1.32
   2   2   4   22.16    1.29
   2   2   4   22.41    1.29
   3  -2   4    0.76    0.16
  -3  -2  -4    0.87    0.15
   3  -2   4    0.84    0.13
  -3  -2  -4    0.68    0.16
  -3  -2  -4    0.88    0.13
   3  -2   4    0.67    0.18
   3  -2   4    0.60    0.17
  -3  -2  -4    0.72    0.13
  -3  -2  -4    0.89    0.16
   3   2   4    0.88    0.14
  -3   2  -4    0.52    0.17
   3   2   4    1.02    0.16
  -3   2  -4    0.93    0.18
   3   2   4    0.78    0.16
   3   2   4    0.72    0.12
  -3   2  -4    0.87    0.18
  -3   2  -4    0.73    0.15
  -3   2  -4    0.96    0.18
  -4  -2  -4    0.34    0.12
  -4  -2  -4    0.53    0.15
  -4  -2  -4    0.65    0.15
   4  -2   4    0.47    0.12
   4  -2   4    0.55    0.15
   4  -2   4    0.77    0.13
   4  -2   4    0.41    0.16
  -4  -2  -4    0.49    0.11
   4  -2   4    0.46    0.17
  -4  -2  -4    0.68    0.16
   4   2   4    0.58    0.17
  -4   2  -4    0.48    0.16
   4   2   4    0.72    0.16
  -4   2  -4    0.40    0.15
   4   2   4    0.61    0.12
  -4   2  -4    0.59    0.17
   4   2   4    0.54    0.12
  -4   2  -4    0.50    0.14
  -4   2  -4    0.66    0.17
  -5  -2  -4    1.37    0.21
   5  -2   4    1.29    0.23
  -5  -2  -4    1.26    0.20
   5  -2   4    1.18    0.21
  -5  -2  -4    1.44    0.18
  -5  -2  -4    0.82    0.20
  -5  -2  -4    0.88    0.19
   5  -2   4    1.32    0.21
  -5  -2  -4    1.05    0.15
   5  -2   4    1.44    0.19
   5  -2   4    1.07    0.16
  -5   2  -4    1.11    0.21
   5   2   4    0.99    0.17
  -5   2  -4    0.85    0.20
  -5   2  -4    1.16    0.21
  -5   2  -4    1.20    0.19
   5   2   4    1.14    0.20
   5   2   4    1.42    0.22
  -5   2  -4    1.34    0.22
   6  -2   4   -0.05    0.14
  -6  -2  -4    0.03    0.16
   6  -2   4    0.11    0.12
  -6  -2  -4    0.17    0.10
   6  -2   4    0.22    0.19
   6  -2   4    0.16    0.10
  -6  -2  -4    0.16    0.16
  -6  -2  -4    0.04    0.12
   6  -2   4    0.05    0.16
  -6  -2  -4   -0.02    0.15
   6   2   4    0.21    0.13
  -6   2  -4    0.06    0.12
  -6   2  -4   -0.04    0.15
   6   2   4    0.30    0.17
  -6   2  -4    0.26    0.20
   6   2   4   -0.02    0.16
  -6   2  -4    0.13    0.16
  -6   2  -4    0.02    0.15
   7  -2   4   16.99    1.02
   7  -2   4   15.97    1.01
   7  -2   4   16.12    0.98
  -7  -2  -4   16.24    1.00
   7  -2   4   15.90    0.99
  -7  -2  -4   15.64    1.01
  -7  -2  -4   14.36    0.99
  -7  -2  -4   15.53    0.96
  -7   2  -4   15.86    1.01
   7   2   4   16.57    1.02
  -7   2  -4   14.57    1.02
   7   2   4   15.74    1.00
  -7   2  -4   17.57    1.02
  -7   2  -4   16.63    1.05
   7   2   4   16.32    1.00
  -8  -2  -4   21.27    1.32
  -8  -2  -4   21.41    1.30
  -8  -2  -4   21.85    1.30
   8  -2   4   20.49    1.31
  -8  -2  -4   21.67    1.27
   8  -2   4   20.55    1.31
   8  -2   4   20.92    1.29
   8  -2   4   22.97    1.28
  -8  -2  -4   19.94    1.31
  -8   2  -4   21.76    1.32
  -8   2  -4   21.66    1.32
   8   2   4   21.61    1.32
  -8   2  -4   19.12    1.32
   8   2   4   21.17    1.30
   8   2   4   22.63    1.31
  -8   2  -4   22.21    1.36
   9  -2   4   16.37    1.02
  -9  -2  -4   17.14    0.99
   9  -2   4   16.32    1.05
  -9  -2  -4   16.11    1.03
  -9  -2  -4   14.70    1.04
   9  -2   4   15.91    1.04
  -9  -2  -4   16.36    1.06
  -9  -2  -4   18.47    0.99
   9  -2   4   16.12    1.01
  -9  -2  -4   15.77    1.03
   9   2   4   14.48    1.05
  -9   2  -4   16.17    1.10
   9   2   4   17.30    1.05
  -9   2  -4   17.07    1.05
  -9   2  -4   17.26    1.05
   9   2   4   15.38    1.02
 -10  -2  -4    1.71    0.26
 -10  -2  -4    1.50    0.24
 -10  -2  -4    1.30    0.27
  10  -2   4    1.78    0.23
 -10  -2  -4    1.43    0.27
 -10  -2  -4    1.81    0.22
  10  -2   4    1.70    0.23
 -10  -2  -4    2.02    0.21
  10  -2   4    1.41    0.25
  10  -2   4    1.42    0.25
 -10   2  -4    1.25    0.29
  10   2   4    1.30    0.24
 -10   2  -4    1.65    0.25
 -10   2  -4    1.68    0.28
  10   2   4    1.73    0.30
 -10   2  -4    1.54    0.30
  10   2   4    1.04    0.24
 -11  -2  -4    0.71    0.20
 -11  -2  -4    0.71    0.25
  11  -2   4    0.61    0.22
 -11  -2  -4    1.14    0.20
 -11  -2  -4    0.84    0.26
  11  -2   4    0.78    0.18
  11  -2   4    0.79    0.20
 -11   2  -4    0.72    0.22
  11   2   4    0.81    0.21
 -11   2  -4    1.15    0.26
  11   2   4    1.07    0.25
 -12  -2  -4    0.26    0.22
 -12  -2  -4    0.42    0.18
  12  -2   4    0.26    0.14
 -12  -2  -4    0.06    0.17
  12  -2   4    0.27    0.19
  12  -2   4    0.34    0.18
  12   2   4    0.12    0.21
 -12   2  -4    0.43    0.22
 -12   2  -4    0.16    0.18
 -12   2  -4   -0.10    0.20
  12   2   4    0.18    0.18
  13  -2   4   -0.10    0.13
 -13  -2  -4   -0.21    0.20
  13  -2   4    0.28    0.18
 -13  -2  -4    0.10    0.18
 -13  -2  -4   -0.09    0.15
 -13   2  -4   -0.13    0.19
 -13   2  -4    0.15    0.22
  13   2   4   -0.15    0.21
 -13   2  -4   -0.15    0.15
  13   2   4    0.08    0.19
  14  -2   4    2.13    0.29
 -14  -2  -4    2.44    0.38
 -14  -2  -4    3.24    0.32
 -14  -2  -4    2.28    0.35
  14  -2   4    2.27    0.31
 -14   2  -4    2.03    0.35
 -14   2  -4    1.64    0.31
  14   2   4    1.84    0.31
 -14   2  -4    2.47    0.35
 -15  -2  -4    2.57    0.30
 -15  -2  -4    2.08    0.38
  15  -2   4    1.14    0.25
 -15  -2  -4    1.67    0.31
 -15   2  -4    1.86    0.35
  15   2   4    1.20    0.27
 -15   2  -4    1.71    0.31
 -15   2  -4    2.36    0.34
  15   2   4    1.90    0.27
 -16  -2  -4    0.76    0.31
 -16  -2  -4    1.39    0.25
 -16  -2  -4    1.02    0.28
 -16   2  -4    1.34    0.35
 -16   2  -4    0.86    0.27
 -16   2  -4    1.87    0.33
  16   2   4    1.14    0.23
  16   2   4    0.74    0.24
 -19  -3   4   -0.44    0.26
 -19  -3   4    0.04    0.23
 -19  -3   4    0.08    0.24
  19  -3  -4    0.23    0.27
 -19  -3   4   -0.04    0.17
  19   3  -4   -0.12    0.13
  19   3  -4    0.31    0.21
 -19   3   4   -0.19    0.20
  19   3  -4   -0.01    0.26
 -19   3   4   -0.03    0.14
  19   3  -4    0.22    0.26
 -19   3   4    0.19    0.20
 -18  -3   4   -0.12    0.26
 -18  -3   4    0.08    0.20
  18  -3  -4    0.17    0.25
 -18  -3   4    0.21    0.29
 -18  -3   4    0.10    0.22
  18   3  -4    0.11    0.23
 -18   3   4    0.06    0.14
 -18   3   4    0.18    0.22
  18   3  -4    0.18    0.17
  18   3  -4    0.12    0.23
 -18   3   4   -0.09    0.23
  18   3  -4   -0.12    0.13
  17  -3  -4    1.44    0.31
 -17  -3   4    1.47    0.36
 -17  -3   4    1.14    0.33
  17  -3  -4    1.58    0.36
 -17  -3   4    1.29    0.29
 -17  -3   4    1.66    0.30
 -17   3   4    1.79    0.32
 -17   3   4    1.75    0.32
  17   3  -4    1.55    0.26
  17   3  -4    1.02    0.21
  17   3  -4    0.97    0.26
  17   3  -4    1.13    0.28
 -16  -3   4    1.85    0.38
 -16  -3   4    3.08    0.36
  16  -3  -4    2.59    0.36
 -16  -3   4    2.45    0.40
  16  -3  -4    2.99    0.44
 -16  -3   4    2.24    0.34
 -16   3   4    1.51    0.26
 -16   3   4    2.23    0.36
  16   3  -4    2.51    0.34
  16   3  -4    2.05    0.27
  16   3  -4    1.37    0.30
  16   3  -4    2.70    0.32
  15  -3  -4    0.28    0.22
 -15  -3   4    0.22    0.23
 -15  -3   4    0.22    0.23
 -15  -3   4    0.41    0.20
 -15  -3   4    0.41    0.20
  15  -3  -4    0.17    0.21
  15   3  -4    0.00    0.19
  15   3  -4    0.15    0.13
 -15   3   4   -0.04    0.15
  15   3  -4    0.10    0.14
  15   3  -4    0.08    0.20
 -15   3   4   -0.02    0.19
  14  -3  -4   -0.10    0.18
 -14  -3   4   -0.15    0.19
 -14  -3   4    0.09    0.23
 -14  -3   4    0.00    0.16
  14  -3  -4   -0.02    0.19
 -14  -3   4    0.07    0.18
  14   3  -4   -0.01    0.18
 -14   3   4    0.16    0.20
  14   3  -4    0.16    0.13
 -14   3   4   -0.10    0.14
  14   3  -4   -0.02    0.21
  14   3  -4    0.03    0.19
  14   3  -4    0.03    0.12
 -13  -3   4    1.09    0.27
  13  -3  -4    0.82    0.23
 -13  -3   4    0.79    0.27
 -13  -3   4    0.36    0.20
[truncated: 884,998 more chars]
