# Supplementary material for: 2-Oxo-2H-chromen-7-yl 3-methyl­butano­ate
Source: IUCrdata. 2025 Feb 28;10(Pt 2):x250161. doi: 10.1107/S2414314625001610 (PMC11904628; doi:10.1107/S2414314625001610)
Supplement: Supplementary file 2 [file x-10-x250161-Isup2.hkl]

data_I                                                                          
_shelx_title ' mo_h3_xtal3_a.res in P2(1)/c'                                    
_shelx_refln_list_code          4                                               
_shelx_F_calc_maximum      147.44                                               
_exptl_crystal_F_000       520.00                                               
_reflns_d_resolution_high  0.6961                                               
                                                                                
loop_                                                                           
 _space_group_symop_operation_xyz                                               
 'x, y, z'                                                                      
 '-x, y+1/2, -z+1/2'                                                            
 '-x, -y, -z'                                                                   
 'x, -y-1/2, z-1/2'                                                             
                                                                                
_cell_length_a    15.3696                                                       
_cell_length_b     5.4488                                                       
_cell_length_c    16.3392                                                       
_cell_angle_alpha  90.000                                                       
_cell_angle_beta  117.426                                                       
_cell_angle_gamma  90.000                                                       
                                                                                
_shelx_F_squared_multiplier     1.000                                           
                                                                                
loop_                                                                           
 _refln_index_h                                                                 
 _refln_index_k                                                                 
 _refln_index_l                                                                 
 _refln_F_squared_calc                                                          
 _refln_F_squared_meas                                                          
 _refln_F_squared_sigma                                                         
 _refln_observed_status                                                         
   2   0   0        933.51        757.36        19.10 o                         
   3   0   0        222.89        190.33         5.74 o                         
   4   0   0       1557.27       1330.13        28.43 o                         
   5   0   0        208.01        188.99         4.47 o                         
   6   0   0       8862.91       8283.97       174.58 o                         
   7   0   0       6588.07       6291.60       117.17 o                         
   8   0   0        665.36        542.91        10.94 o                         
   9   0   0        116.75         94.21         3.01 o                         
  10   0   0         21.61         24.03         1.79 o                         
  11   0   0         60.29         55.75         2.48 o                         
  12   0   0          4.72          1.58         1.60 o                         
  13   0   0        611.76        507.44        11.73 o                         
  14   0   0        500.51        505.18        11.70 o                         
  15   0   0          0.49         -1.19         2.43 o                         
  16   0   0         44.91         52.80         4.76 o                         
  17   0   0         20.28         26.72         5.14 o                         
  18   0   0          0.61          1.83         3.92 o                         
  19   0   0         86.84        151.36        12.76 o                         
   1   1   0       1012.29        799.49        11.70 o                         
   2   1   0          3.24          2.92         0.51 o                         
   3   1   0       4019.55       3302.02        42.30 o                         
   4   1   0        150.43        127.26         2.19 o                         
   5   1   0        997.90        804.34        11.25 o                         
   6   1   0         30.12         33.41         1.26 o                         
   7   1   0         97.19         99.13         2.28 o                         
   8   1   0          6.30          9.26         1.00 o                         
   9   1   0       1284.62       1150.23        15.34 o                         
  10   1   0         54.35         50.92         1.81 o                         
  11   1   0        345.73        344.02         5.59 o                         
  12   1   0          6.09          7.63         1.36 o                         
  13   1   0          0.25         -1.32         1.32 o                         
  14   1   0        109.05        106.52         3.78 o                         
  15   1   0          5.92          3.22         1.66 o                         
  16   1   0         89.41        114.29         4.42 o                         
  17   1   0         27.88         31.79         3.06 o                         
  18   1   0          1.59          1.49         2.08 o                         
  19   1   0          5.53          4.24         2.41 o                         
   0   2   0        994.30        913.31        15.82 o                         
   1   2   0        431.29        398.92         6.44 o                         
   2   2   0       2882.87       2628.26        33.89 o                         
   3   2   0       1614.39       1405.34        18.88 o                         
   4   2   0        850.15        798.24        11.28 o                         
   5   2   0          4.06          0.67         0.73 o                         
   6   2   0        203.29        178.08         2.96 o                         
   7   2   0         17.97         27.01         1.19 o                         
   8   2   0         83.22         94.52         2.38 o                         
   9   2   0       1479.51       1395.70        19.59 o                         
  10   2   0        532.63        515.99         8.00 o                         
  11   2   0       1364.55       1312.96        17.62 o                         
  12   2   0         40.51         37.48         1.75 o                         
  13   2   0         31.18         29.59         2.16 o                         
  14   2   0         59.23         64.33         2.84 o                         
  15   2   0         10.18         12.27         2.21 o                         
  16   2   0         38.16         54.50         3.22 o                         
  17   2   0         30.79         46.05         3.14 o                         
  18   2   0         88.91        124.43         5.14 o                         
   1   3   0          3.01          3.01         1.00 o                         
   2   3   0       2785.49       2635.72        33.33 o                         
   3   3   0         21.29         21.65         1.34 o                         
   4   3   0        396.68        345.51         5.22 o                         
   5   3   0         71.46         76.09         2.08 o                         
   6   3   0          0.77          2.66         1.11 o                         
   7   3   0        317.03        301.99         5.30 o                         
   8   3   0        639.39        615.62         9.31 o                         
   9   3   0        576.74        581.86         8.67 o                         
  10   3   0        188.72        202.47         4.18 o                         
  11   3   0        349.69        360.43         6.48 o                         
  12   3   0        112.68        128.06         3.77 o                         
  13   3   0         25.13         29.80         2.08 o                         
  14   3   0          1.85          1.13         1.69 o                         
  15   3   0         28.09         37.59         2.49 o                         
  16   3   0          4.10          1.62         2.09 o                         
  17   3   0          1.85          1.88         2.13 o                         
  18   3   0         12.94         12.06         3.67 o                         
   0   4   0        436.16        464.62        11.40 o                         
   1   4   0        149.31        141.88         4.30 o                         
   2   4   0          0.77          4.03         1.39 o                         
   3   4   0          4.73          6.70         1.28 o                         
   4   4   0          0.00          1.05         1.20 o                         
   5   4   0         10.60         11.64         1.35 o                         
   6   4   0         19.50         18.53         1.55 o                         
   7   4   0        104.03        102.56         2.82 o                         
   8   4   0         68.30         77.48         2.52 o                         
   9   4   0         29.99         26.80         1.90 o                         
  10   4   0         68.71         68.27         2.72 o                         
  11   4   0          4.39          4.77         1.62 o                         
  12   4   0         78.35         76.87         2.90 o                         
  13   4   0         15.93         14.41         1.98 o                         
  14   4   0          7.55          3.81         1.95 o                         
  15   4   0          7.16          5.96         2.06 o                         
  16   4   0          0.30         -1.09         2.06 o                         
   1   5   0          1.69          3.17         1.39 o                         
   2   5   0         17.12         13.94         1.42 o                         
   3   5   0         29.47         37.11         1.83 o                         
   4   5   0         54.11         64.38         2.35 o                         
   5   5   0          0.11         -0.55         1.43 o                         
   6   5   0         97.85         93.04         3.17 o                         
   7   5   0        129.65        129.65         3.79 o                         
   8   5   0         48.23         49.76         2.50 o                         
   9   5   0        191.06        204.38         4.87 o                         
  10   5   0          1.49          0.18         1.66 o                         
  11   5   0         96.93        120.58         6.14 o                         
  12   5   0          0.67          0.40         1.95 o                         
  13   5   0          0.01         -1.95         1.95 o                         
  14   5   0         41.33         40.04         4.03 o                         
  15   5   0          0.06          2.48         4.78 o                         
   0   6   0         11.32         65.47        11.37 o                         
   1   6   0        379.29        501.78        14.39 o                         
   2   6   0        441.64        535.35        14.78 o                         
   3   6   0         55.02         59.91         5.05 o                         
   4   6   0        138.73        147.75         4.49 o                         
   5   6   0         79.43         81.90         3.52 o                         
   6   6   0          0.66          2.15         2.01 o                         
   7   6   0          0.59         -1.13         2.12 o                         
   8   6   0        171.71        195.57         9.92 o                         
   9   6   0          0.26         -1.57         1.96 o                         
  10   6   0          1.86         -1.92         1.92 o                         
  11   6   0          1.59          2.55         2.20 o                         
  12   6   0         52.04         60.89         5.55 o                         
   1   7   0         20.19         21.99         3.27 o                         
   2   7   0         23.44         21.04         3.21 o                         
   3   7   0         26.82         18.83         2.98 o                         
   4   7   0          1.22         -0.27         2.24 o                         
   5   7   0         20.90         16.58         2.54 o                         
   6   7   0          5.18          3.76         2.11 o                         
   7   7   0          8.93          4.33         2.13 o                         
   8   7   0          9.51          4.80         2.22 o                         
 -19   1   1          6.70         12.76         2.97 o                         
 -18   1   1         27.32         38.87         3.40 o                         
 -17   1   1         16.64         12.99         2.32 o                         
 -16   1   1          0.95          2.36         1.69 o                         
 -15   1   1         12.37         14.89         1.92 o                         
 -14   1   1          3.70          1.53         1.61 o                         
 -13   1   1        248.92        245.87         5.03 o                         
 -12   1   1         10.38          6.89         1.27 o                         
 -11   1   1        366.71        335.40         5.63 o                         
 -10   1   1         11.41         12.81         1.22 o                         
  -9   1   1        325.77        316.28         4.96 o                         
  -8   1   1        236.03        208.33         3.61 o                         
  -7   1   1         47.08         60.05         1.64 o                         
  -6   1   1        307.21        265.03         4.10 o                         
  -5   1   1         15.15         12.45         0.79 o                         
  -4   1   1         90.96         89.68         1.95 o                         
  -3   1   1        995.62        847.11        12.49 o                         
  -2   1   1          2.24          0.82         0.46 o                         
  -1   1   1        558.30        464.37         5.73 o                         
   0   1   1       4606.58       3757.40        60.43 o                         
   1   1   1        314.04        260.10         3.72 o                         
   2   1   1        167.47        133.76         2.64 o                         
   3   1   1         30.58         25.91         0.89 o                         
   4   1   1        134.61        117.71         2.00 o                         
   5   1   1        403.02        369.67         5.20 o                         
   6   1   1         50.98         55.89         1.58 o                         
   7   1   1        653.65        613.90         8.90 o                         
   8   1   1        198.21        205.81         4.00 o                         
   9   1   1         59.57         68.60         2.09 o                         
  10   1   1         22.62         25.82         1.56 o                         
  11   1   1         54.89         56.39         1.96 o                         
  12   1   1         56.91         53.51         2.23 o                         
  13   1   1         25.02         17.18         1.83 o                         
  14   1   1          1.75          0.78         1.82 o                         
  15   1   1          1.50         -0.48         1.85 o                         
  16   1   1          0.00          0.19         1.86 o                         
  17   1   1          3.63          0.71         2.01 o                         
  18   1   1          1.26          0.82         2.33 o                         
 -19   2   1          8.85          6.45         2.17 o                         
 -18   2   1         68.96        105.32         5.11 o                         
 -17   2   1         13.38         12.73         2.32 o                         
 -16   2   1          1.99          3.58         2.01 o                         
 -15   2   1         17.55         22.23         2.46 o                         
 -14   2   1         14.43         14.68         2.09 o                         
 -13   2   1         21.91         21.91         1.71 o                         
 -12   2   1        398.01        387.32         6.01 o                         
 -11   2   1         11.24          9.00         1.31 o                         
 -10   2   1         48.70         53.19         2.01 o                         
  -9   2   1         13.40         15.60         1.36 o                         
  -8   2   1         31.37         26.56         1.33 o                         
  -7   2   1         29.15         33.18         1.35 o                         
  -6   2   1        417.67        407.68         5.99 o                         
  -5   2   1          3.52          2.41         0.72 o                         
  -4   2   1       1662.04       1535.36        19.05 o                         
  -3   2   1        328.69        264.53         3.72 o                         
  -2   2   1        416.19        405.27         5.49 o                         
  -1   2   1          4.69          8.00         0.70 o                         
   0   2   1         40.92         29.75         1.06 o                         
   1   2   1        584.46        483.60         6.61 o                         
   2   2   1         70.78         65.30         1.52 o                         
   3   2   1        171.61        152.89         2.48 o                         
   4   2   1         18.61         18.32         0.90 o                         
   5   2   1         96.97         91.05         1.91 o                         
   6   2   1          0.03          1.11         0.74 o                         
   7   2   1        249.13        229.45         3.74 o                         
   8   2   1         15.55         17.37         1.33 o                         
   9   2   1        287.69        278.16         4.89 o                         
  10   2   1        117.92        125.66         3.13 o                         
  11   2   1         65.57         65.78         2.32 o                         
  12   2   1          0.31         -1.06         1.36 o                         
  13   2   1         28.01         24.59         2.03 o                         
  14   2   1          2.00          0.01         1.71 o                         
  15   2   1          3.44          5.87         2.19 o                         
  16   2   1         32.10         37.06         3.03 o                         
  17   2   1         14.80         18.85         2.80 o                         
  18   2   1         14.92         12.27         2.68 o                         
 -18   3   1         33.31         32.08         3.62 o                         
 -17   3   1         13.71         15.11         2.14 o                         
 -16   3   1         18.25         20.47         2.32 o                         
 -15   3   1          3.19          4.73         2.01 o                         
 -14   3   1          1.59          0.11         1.48 o                         
 -13   3   1         12.08         10.42         1.64 o                         
 -12   3   1         99.84        103.32         3.05 o                         
 -11   3   1        916.29        954.93        13.61 o                         
 -10   3   1        670.89        693.71        10.47 o                         
  -9   3   1        196.29        208.27         4.16 o                         
  -8   3   1         57.94         55.53         1.89 o                         
  -7   3   1         50.17         48.19         1.77 o                         
  -6   3   1          0.90          1.88         0.94 o                         
  -5   3   1        436.40        464.13         6.53 o                         
  -4   3   1       1155.92       1166.07        14.79 o                         
  -3   3   1        247.15        251.09         3.88 o                         
  -2   3   1         13.73         17.84         1.09 o                         
  -1   3   1         79.03         71.85         1.73 o                         
   0   3   1         11.20         10.14         1.11 o                         
   1   3   1         78.38         79.56         2.18 o                         
   2   3   1        982.20        984.80        13.93 o                         
   3   3   1        796.08        773.02        10.54 o                         
   4   3   1        391.43        389.62         6.12 o                         
   5   3   1          5.40          4.59         1.00 o                         
   6   3   1         38.63         39.88         1.63 o                         
   7   3   1         17.94         20.36         1.42 o                         
   8   3   1        696.87        664.54         9.46 o                         
   9   3   1        941.68        951.51        13.49 o                         
  10   3   1        394.63        408.81         6.60 o                         
  11   3   1         53.25         51.76         2.50 o                         
  12   3   1         13.87         12.44         1.93 o                         
  13   3   1          9.92          9.88         1.90 o                         
  14   3   1          0.00         -1.31         1.82 o                         
  15   3   1         80.23         97.80         3.81 o                         
  16   3   1          5.06          7.45         2.13 o                         
  17   3   1          2.28         -0.07         2.18 o                         
 -17   4   1          0.50         -0.73         2.17 o                         
 -16   4   1          0.48         -1.16         2.03 o                         
 -15   4   1          1.36         -1.86         1.86 o                         
 -14   4   1          4.31          1.68         1.80 o                         
 -13   4   1         66.85         66.47         2.84 o                         
 -12   4   1         48.08         51.16         2.43 o                         
 -11   4   1        128.65        141.22         3.91 o                         
 -10   4   1         63.04         65.10         2.50 o                         
  -9   4   1         46.60         45.21         1.90 o                         
  -8   4   1          0.21         -0.33         1.25 o                         
  -7   4   1         15.43         10.74         1.42 o                         
  -6   4   1          2.72         -0.08         1.19 o                         
  -5   4   1          0.78          0.44         1.17 o                         
  -4   4   1        279.00        277.81         4.70 o                         
  -3   4   1         27.67         25.97         1.61 o                         
  -2   4   1        274.90        283.16         4.69 o                         
  -1   4   1          5.15          8.39         2.10 o                         
   0   4   1          1.14         22.24         2.93 o                         
   1   4   1        220.06        215.48         3.98 o                         
   2   4   1        149.65        153.52         4.30 o                         
   3   4   1         69.51         71.36         2.32 o                         
   4   4   1          0.42          0.05         1.16 o                         
   5   4   1         13.84         12.06         1.43 o                         
   6   4   1          1.08         -0.29         1.26 o                         
   7   4   1          9.62          3.27         1.30 o                         
   8   4   1         41.00         34.75         1.85 o                         
   9   4   1          5.01          3.11         1.99 o                         
  10   4   1          6.42          6.37         1.63 o                         
  11   4   1          6.76          5.39         1.70 o                         
  12   4   1          9.04          7.27         1.81 o                         
  13   4   1         29.19         32.21         2.49 o                         
  14   4   1          0.21          1.81         2.10 o                         
  15   4   1         12.37         11.88         2.17 o                         
  16   4   1          0.09         -1.92         1.92 o                         
 -15   5   1         42.75         42.14         5.16 o                         
 -14   5   1         31.71         38.85         3.36 o                         
 -13   5   1          0.50         -1.66         1.83 o                         
 -12   5   1          0.91          1.68         1.77 o                         
 -11   5   1          2.78          0.44         1.73 o                         
 -10   5   1         27.62         25.19         2.07 o                         
  -9   5   1          0.00         -0.20         1.53 o                         
  -8   5   1         80.29         75.32         2.83 o                         
  -7   5   1        284.20        271.14         6.01 o                         
  -6   5   1          6.26          3.64         1.52 o                         
  -5   5   1         18.08         16.30         1.72 o                         
  -4   5   1         43.07         40.14         1.96 o                         
  -3   5   1          2.56          4.69         1.60 o                         
  -2   5   1        391.60        412.02         9.38 o                         
  -1   5   1       1136.22       1244.50        17.97 o                         
   0   5   1        352.59        339.64        10.43 o                         
   1   5   1          1.82         15.37         7.23 o                         
   2   5   1         13.68         16.53         1.53 o                         
   3   5   1          6.99          3.72         1.32 o                         
   4   5   1          5.55          3.92         1.44 o                         
   5   5   1        105.68         99.43         3.22 o                         
   6   5   1        159.80        153.96         4.04 o                         
   7   5   1          3.04         -0.35         1.53 o                         
   8   5   1          2.83          3.61         1.73 o                         
   9   5   1          2.93          0.95         1.74 o                         
  10   5   1          3.44          3.14         1.82 o                         
  11   5   1         89.25         99.15         3.84 o                         
  12   5   1         45.49         49.16         2.87 o                         
  13   5   1         14.45         14.43         2.29 o                         
  14   5   1          1.78          2.65         2.29 o                         
 -12   6   1          3.48          0.95         2.14 o                         
 -11   6   1          2.03         -0.64         2.10 o                         
 -10   6   1         38.81         31.69         2.92 o                         
  -9   6   1        123.67         91.58         7.47 o                         
  -8   6   1         55.71         45.90         3.64 o                         
  -7   6   1         15.49         17.44         2.55 o                         
  -6   6   1         26.63         25.15         2.49 o                         
  -5   6   1         21.80         21.78         2.55 o                         
  -4   6   1          3.95          5.70         2.18 o                         
  -3   6   1         74.47         78.84         4.63 o                         
  -2   6   1        548.83        625.39        13.18 o                         
  -1   6   1        161.00        219.76         8.23 o                         
   0   6   1         83.14        137.75         8.46 o                         
   1   6   1        136.48        174.67         7.86 o                         
   2   6   1         11.26         21.34         2.63 o                         
   3   6   1         32.30         40.06         2.53 o                         
   4   6   1         12.59         12.48         2.11 o                         
   5   6   1         87.28         90.61         4.33 o                         
   6   6   1         29.86         34.51         2.66 o                         
   7   6   1         22.88         17.32         2.30 o                         
   8   6   1          0.36         -1.25         2.12 o                         
   9   6   1          5.26          2.86         2.27 o                         
  10   6   1         24.25         19.34         3.69 o                         
  11   6   1          7.44          6.18         2.53 o                         
  12   6   1         12.53          5.27         2.89 o                         
  -9   7   1          0.01          0.99         2.58 o                         
  -8   7   1          1.21         -1.77         2.14 o                         
  -7   7   1          7.57          3.37         2.24 o                         
  -6   7   1          2.58          0.18         2.16 o                         
  -5   7   1          0.01         -2.06         2.06 o                         
  -4   7   1          5.75          0.51         2.21 o                         
  -3   7   1          0.98         -0.66         2.48 o                         
  -2   7   1         10.37          5.78         2.69 o                         
  -1   7   1          0.25         -1.69         2.42 o                         
   0   7   1         16.04         17.23         3.16 o                         
   1   7   1          0.48         -2.54         2.54 o                         
   2   7   1         11.73         12.73         3.02 o                         
   3   7   1          1.10         -1.85         2.33 o                         
   4   7   1          4.38          4.60         2.36 o                         
   5   7   1         11.61         11.48         2.39 o                         
   6   7   1          3.65          3.20         2.14 o                         
   7   7   1          0.00          0.61         2.06 o                         
   8   7   1         16.80         13.21         2.92 o                         
 -20   0   2         45.48         74.23         8.01 o                         
 -19   0   2         50.63         74.99         6.54 o                         
 -18   0   2          7.30         11.15         4.18 o                         
 -17   0   2          2.89          0.91         2.95 o                         
 -16   0   2          3.76          3.43         2.53 o                         
 -15   0   2          0.03         -1.90         2.22 o                         
 -14   0   2        201.23        200.03         7.92 o                         
 -13   0   2          1.45         -2.05         2.05 o                         
 -12   0   2        125.42        112.54         4.54 o                         
 -11   0   2        393.35        436.83         9.93 o                         
 -10   0   2         74.95         89.23         3.32 o                         
  -9   0   2        107.50        108.24         3.60 o                         
  -8   0   2         57.69         73.75         2.72 o                         
  -7   0   2        739.65        690.49        13.44 o                         
  -6   0   2         37.22         28.28         1.43 o                         
  -5   0   2        436.78        393.38         7.43 o                         
  -4   0   2       2734.52       2385.76        42.19 o                         
  -3   0   2       2162.17       1845.27        34.40 o                         
  -2   0   2         23.02         21.62         1.08 o                         
  -1   0   2       2219.51       3102.02       137.75 o                         
   0   0   2       3385.94       1547.36        86.73 o                         
   1   0   2       7696.41       6518.88       330.35 o                         
   2   0   2        133.03        101.18         3.27 o                         
   3   0   2         39.65         41.45         2.00 o                         
   4   0   2       1185.32       1101.96        22.24 o                         
   5   0   2       1482.15       1377.16        26.05 o                         
   6   0   2        867.30        772.82        15.07 o                         
   7   0   2        786.83        745.20        14.65 o                         
   8   0   2        175.49        160.00         4.15 o                         
   9   0   2        126.35        137.37         3.99 o                         
  10   0   2          5.80          5.69         1.53 o                         
  11   0   2         10.99          9.70         1.68 o                         
  12   0   2         67.01         57.05         3.84 o                         
  13   0   2          0.56          0.47         1.75 o                         
  14   0   2         19.91         27.49         2.93 o                         
  15   0   2         23.10         22.30         3.29 o                         
  16   0   2          1.91         -0.52         3.32 o                         
  17   0   2         15.94         16.93         3.54 o                         
  18   0   2          1.19          0.11         4.96 o                         
 -20   1   2         66.72         96.29         6.78 o                         
 -19   1   2          7.20          8.58         2.61 o                         
 -18   1   2          0.14          3.75         2.33 o                         
 -17   1   2         32.27         37.27         2.93 o                         
 -16   1   2          0.68          0.76         2.07 o                         
 -15   1   2          8.02          9.75         1.69 o                         
 -14   1   2          8.64          7.35         1.51 o                         
 -13   1   2         34.24         29.97         1.74 o                         
 -12   1   2         68.95         60.23         2.16 o                         
 -11   1   2        795.18        748.58        11.29 o                         
 -10   1   2        304.90        285.73         4.81 o                         
  -9   1   2        601.22        577.17         8.51 o                         
  -8   1   2         96.30         89.94         2.20 o                         
  -7   1   2        477.95        414.95         6.36 o                         
  -6   1   2        294.21        270.71         4.46 o                         
  -5   1   2        590.11        510.65         7.75 o                         
  -4   1   2       1008.84        897.60        12.82 o                         
  -3   1   2      12265.96       9642.22       314.51 o                         
  -2   1   2        593.80        525.22         6.99 o                         
  -1   1   2        197.89        162.37         2.32 o                         
   0   1   2       3595.22       3093.22        46.24 o                         
   1   1   2       1023.43        910.78        14.38 o                         
   2   1   2        106.44         94.95         2.38 o                         
   3   1   2        828.81        727.18         9.14 o                         
   4   1   2          1.03          0.30         0.66 o                         
   5   1   2       1202.36       1096.82        15.29 o                         
   6   1   2          0.08         -0.87         0.87 o                         
   7   1   2          8.92          7.48         1.06 o                         
   8   1   2        397.64        400.66         6.51 o                         
   9   1   2        294.22        259.07         4.64 o                         
  10   1   2        113.39         97.44         2.63 o                         
  11   1   2         69.79         79.82         2.52 o                         
  12   1   2          5.31          3.85         1.52 o                         
  13   1   2         17.90         13.57         2.15 o                         
  14   1   2          5.36          5.04         1.94 o                         
  15   1   2          0.09         -1.75         2.03 o                         
  16   1   2          4.56          2.11         2.28 o                         
  17   1   2         43.05         50.91         3.11 o                         
  18   1   2         48.47         71.64         6.37 o                         
 -19   2   2          2.33         -0.69         1.93 o                         
 -18   2   2         24.33         25.79         3.03 o                         
 -17   2   2          9.55         11.09         2.15 o                         
 -16   2   2          0.42          2.28         1.89 o                         
 -15   2   2         21.71         24.11         2.28 o                         
 -14   2   2         60.62         63.97         2.53 o                         
 -13   2   2        181.66        188.34         3.81 o                         
 -12   2   2         15.48         10.99         1.37 o                         
 -11   2   2         26.34         24.37         1.54 o                         
 -10   2   2         12.69         13.46         1.41 o                         
  -9   2   2         93.30         96.46         2.31 o                         
  -8   2   2        414.45        402.94         6.03 o                         
  -7   2   2        113.89        110.61         2.24 o                         
  -6   2   2        963.56        893.01        12.27 o                         
  -5   2   2         58.82         58.55         1.45 o                         
  -4   2   2        166.89        179.60         2.77 o                         
  -3   2   2       1043.36        886.39        11.48 o                         
  -2   2   2         38.65         40.58         1.26 o                         
  -1   2   2       1524.95       1401.76        17.80 o                         
   0   2   2         47.92         46.19         2.00 o                         
   1   2   2        616.43        561.22         7.84 o                         
   2   2   2          0.06         -0.09         0.69 o                         
   3   2   2        393.45        347.35         4.64 o                         
   4   2   2         62.08         61.34         1.49 o                         
   5   2   2        670.96        606.44         8.37 o                         
   6   2   2         92.29         85.84         2.00 o                         
   7   2   2         31.44         25.43         1.34 o                         
   8   2   2         38.13         36.45         1.66 o                         
   9   2   2        258.24        237.45         4.61 o                         
  10   2   2         53.47         49.45         2.18 o                         
  11   2   2        283.77        285.58         5.76 o                         
  12   2   2          2.52          2.94         1.77 o                         
  13   2   2         64.41         70.67         2.93 o                         
  14   2   2          0.53         -0.71         1.71 o                         
  15   2   2          0.04         -0.18         2.06 o                         
  16   2   2         74.56         97.60         4.71 o                         
  17   2   2         37.12         41.17         4.32 o                         
 -18   3   2          2.79          0.93         2.04 o                         
 -17   3   2         58.80         84.42         4.24 o                         
 -16   3   2          0.20         -1.83         1.83 o                         
 -15   3   2        122.51        154.38         6.72 o                         
 -14   3   2          1.21         -1.37         1.56 o                         
 -13   3   2        110.85        128.84         4.27 o                         
 -12   3   2        392.26        417.58         6.79 o                         
 -11   3   2        142.72        150.43         3.47 o                         
 -10   3   2         45.22         46.10         2.11 o                         
  -9   3   2         46.67         41.64         1.68 o                         
  -8   3   2        194.67        174.79         3.39 o                         
  -7   3   2         28.55         26.08         1.34 o                         
  -6   3   2        221.83        198.02         3.61 o                         
  -5   3   2        185.40        185.19         3.20 o                         
  -4   3   2        255.57        238.53         3.60 o                         
  -3   3   2        271.15        255.78         3.85 o                         
  -2   3   2         69.37         77.16         4.68 o                         
  -1   3   2        249.47        269.58         5.86 o                         
   0   3   2        403.24        402.67         6.12 o                         
   1   3   2       1103.74       1076.03        15.14 o                         
   2   3   2       1174.83       1141.66        15.61 o                         
   3   3   2        472.25        454.08         6.23 o                         
   4   3   2        432.17        388.30         5.61 o                         
   5   3   2         57.06         58.75         1.71 o                         
   6   3   2          3.98          2.91         1.03 o                         
   7   3   2         36.47         35.99         1.49 o                         
   8   3   2        923.16        910.98        11.93 o                         
   9   3   2         60.74         62.72         2.01 o                         
  10   3   2        148.10        153.89         3.82 o                         
  11   3   2         19.00         15.68         1.88 o                         
  12   3   2         87.30         91.77         3.36 o                         
  13   3   2          2.71         -0.90         1.82 o                         
  14   3   2         13.47         15.58         2.21 o                         
  15   3   2          1.14          2.13         2.08 o                         
  16   3   2         65.09         89.36         5.20 o                         
  17   3   2         13.17          7.46         2.56 o                         
 -17   4   2         14.57         13.53         2.58 o                         
 -16   4   2          0.94          0.26         2.09 o                         
 -15   4   2          2.87          2.09         1.83 o                         
 -14   4   2          0.43         -0.90         1.69 o                         
 -13   4   2         77.69         94.80         3.43 o                         
 -12   4   2          1.64          2.09         1.58 o                         
 -11   4   2         36.95         36.60         2.10 o                         
 -10   4   2          4.01          3.77         1.42 o                         
  -9   4   2          0.98          0.10         1.25 o                         
  -8   4   2         98.80        100.43         2.76 o                         
  -7   4   2         22.76         17.27         1.49 o                         
  -6   4   2          2.69          2.22         1.27 o                         
  -5   4   2         59.84         68.99         2.15 o                         
  -4   4   2        104.75        117.96         2.90 o                         
  -3   4   2         31.98         33.50         1.91 o                         
  -2   4   2        244.64        239.01         6.27 o                         
  -1   4   2        502.57        499.76         7.77 o                         
   0   4   2          4.82         25.96         5.29 o                         
   1   4   2         71.91         69.21         2.20 o                         
   2   4   2        193.17        208.81         3.96 o                         
   3   4   2          0.00         -0.91         1.20 o                         
   4   4   2         44.66         40.80         1.89 o                         
   5   4   2        356.99        341.97         6.25 o                         
   6   4   2          1.31         -1.20         1.20 o                         
   7   4   2         69.02         77.26         2.48 o                         
   8   4   2        101.42         98.98         3.11 o                         
   9   4   2          0.21         -1.18         1.51 o                         
  10   4   2         51.82         54.35         2.50 o                         
  11   4   2          4.91          2.63         1.82 o                         
  12   4   2          0.14         -1.77         1.77 o                         
  13   4   2         70.24         78.02         3.64 o                         
  14   4   2          0.06         -2.04         2.30 o                         
  15   4   2          3.46         -0.62         2.12 o                         
 -15   5   2         13.60         11.77         2.47 o                         
 -14   5   2         31.06         30.79         2.72 o                         
 -13   5   2          0.13         -1.78         1.78 o                         
 -12   5   2         24.26         20.45         2.19 o                         
 -11   5   2        104.79        106.83         4.61 o                         
 -10   5   2         46.84         49.88         2.58 o                         
  -9   5   2         18.49         16.51         1.96 o                         
  -8   5   2         24.19         27.99         2.10 o                         
  -7   5   2          0.44         -1.49         1.49 o                         
  -6   5   2         12.42          8.35         1.57 o                         
  -5   5   2         28.21         34.65         2.01 o                         
  -4   5   2        202.00        219.85         4.54 o                         
  -3   5   2        178.16        192.94         3.93 o                         
  -2   5   2          1.42         16.94         2.89 o                         
  -1   5   2        111.05        135.79         6.10 o                         
   0   5   2        129.69        156.38         3.96 o                         
   1   5   2        125.36        144.20         3.88 o                         
   2   5   2          1.42          5.23         1.27 o                         
   3   5   2          0.14         -0.68         1.19 o                         
   4   5   2         31.04         25.49         1.87 o                         
   5   5   2          0.99         -0.36         1.56 o                         
   6   5   2         80.32         81.84         3.03 o                         
   7   5   2         35.30         32.98         2.26 o                         
   8   5   2         23.38         21.85         2.17 o                         
   9   5   2        106.45        107.49         3.97 o                         
  10   5   2          2.32          0.86         1.80 o                         
  11   5   2          0.02         -0.86         1.81 o                         
  12   5   2         12.48         12.10         2.16 o                         
  13   5   2         14.61          9.08         2.82 o                         
  14   5   2          0.06         -1.86         3.21 o                         
 -13   6   2          0.96         -2.10         2.10 o                         
 -12   6   2          0.44         -2.16         2.16 o                         
 -11   6   2         10.92          5.52         2.26 o                         
 -10   6   2          5.36          0.73         2.04 o                         
  -9   6   2          0.08         -0.85         2.02 o                         
  -8   6   2          0.33         -1.86         2.13 o                         
  -7   6   2          0.21         -2.02         2.02 o                         
  -6   6   2          0.91          1.34         2.13 o                         
  -5   6   2         11.93          9.65         2.29 o                         
  -4   6   2         31.56         34.70         2.50 o                         
  -3   6   2         35.90         36.76         2.64 o                         
  -2   6   2         62.01         83.76         3.94 o                         
  -1   6   2          3.97         12.33         2.29 o                         
   0   6   2         46.71         61.85         3.16 o                         
   1   6   2          7.37         14.34         2.20 o                         
   2   6   2          9.27          9.86         2.14 o                         
   3   6   2         27.41         23.52         2.24 o                         
   4   6   2          7.33          3.30         1.92 o                         
   5   6   2         14.23         17.08         2.27 o                         
   6   6   2         31.12         28.61         2.40 o                         
   7   6   2          0.12          0.42         1.84 o                         
   8   6   2          5.45          6.71         2.15 o                         
   9   6   2          1.03         -2.08         2.08 o                         
  10   6   2          1.64          0.72         2.12 o                         
  11   6   2          4.91          1.20         2.05 o                         
  -9   7   2         15.61          9.38         3.17 o                         
  -8   7   2         20.90         12.67         2.54 o                         
  -7   7   2         28.95         19.53         3.33 o                         
  -6   7   2          5.02          5.11         2.67 o                         
  -5   7   2          7.65          4.45         2.44 o                         
  -4   7   2          0.31          0.86         2.46 o                         
  -3   7   2         77.34         81.44         5.94 o                         
  -2   7   2          0.39          8.04         2.64 o                         
  -1   7   2         11.97         18.88         2.93 o                         
   0   7   2         57.67         67.92         4.35 o                         
   1   7   2         21.58         20.94         2.95 o                         
   2   7   2         27.58         25.94         3.44 o                         
   3   7   2          0.46          0.32         2.33 o                         
   4   7   2          0.13         -0.25         2.35 o                         
   5   7   2         35.94         29.31         3.57 o                         
   6   7   2          0.90         -1.13         2.11 o                         
   7   7   2          4.59          0.87         2.14 o                         
 -20   1   3         12.35         11.03         2.90 o                         
 -19   1   3         18.72         19.89         2.83 o                         
 -18   1   3          0.62         -1.47         2.09 o                         
 -17   1   3          2.46          2.72         2.05 o                         
 -16   1   3         40.00         43.77         2.77 o                         
 -15   1   3        128.82        119.92         4.71 o                         
 -14   1   3          3.75          1.95         1.51 o                         
 -13   1   3        345.97        355.55         6.41 o                         
 -12   1   3         77.28         80.16         2.43 o                         
 -11   1   3          1.82          2.02         1.11 o                         
 -10   1   3         55.03         45.09         1.63 o                         
  -9   1   3        334.31        343.12         5.58 o                         
  -8   1   3        722.87        675.52        10.71 o                         
  -7   1   3         18.06         24.83         1.05 o                         
  -6   1   3         20.70         23.51         1.05 o                         
  -5   1   3         12.33         10.00         0.70 o                         
  -4   1   3       1246.14       1075.94        14.03 o                         
  -3   1   3       1266.02       1119.70        13.87 o                         
  -2   1   3      21737.54      19841.41       793.04 o                         
  -1   1   3       1541.49       1465.21        18.99 o                         
   0   1   3       3271.19       2854.26        39.94 o                         
   1   1   3       1507.90       1277.65        19.37 o                         
   2   1   3          9.11          5.56         0.75 o                         
   3   1   3        768.31        623.90         8.42 o                         
   4   1   3       1357.93       1242.01        16.75 o                         
   5   1   3       1615.14       1594.30        22.04 o                         
   6   1   3        191.20        165.08         3.26 o                         
   7   1   3        383.95        385.50         6.26 o                         
   8   1   3        101.54        107.50         2.76 o                         
   9   1   3         15.76         15.43         1.66 o                         
  10   1   3        121.18        127.76         3.45 o                         
  11   1   3        191.14        151.15         3.71 o                         
  12   1   3         43.45         36.37         2.24 o                         
  13   1   3          1.09         -0.85         1.94 o                         
  14   1   3          4.82          2.33         2.08 o                         
  15   1   3          7.10          8.65         2.32 o                         
  16   1   3         12.18          7.77         2.74 o                         
  17   1   3         70.39         86.74         6.87 o                         
 -20   2   3          3.52         -6.04         6.04 o                         
 -19   2   3          8.87         10.07         2.62 o                         
 -18   2   3         11.49         10.16         2.18 o                         
 -17   2   3          5.00          7.72         1.99 o                         
 -16   2   3          1.52         -0.41         1.77 o                         
 -15   2   3          4.51          4.06         1.72 o                         
 -14   2   3         10.50          6.30         1.58 o                         
 -13   2   3         98.45        102.28         2.68 o                         
 -12   2   3        115.44        119.34         2.93 o                         
 -11   2   3       1646.04       1629.19        22.90 o                         
 -10   2   3        473.10        451.56         6.86 o                         
  -9   2   3          8.61          6.68         0.98 o                         
  -8   2   3         46.03         46.31         1.50 o                         
  -7   2   3        208.91        178.10         3.16 o                         
  -6   2   3         32.56         30.51         1.11 o                         
  -5   2   3       2389.03       2274.14        29.51 o                         
  -4   2   3       2918.41       2797.61        34.36 o                         
  -3   2   3         11.95         16.74         0.81 o                         
  -2   2   3         68.11         49.21         1.29 o                         
  -1   2   3         13.00         19.73         0.92 o                         
   0   2   3        199.41        166.79         3.00 o                         
   1   2   3          2.62          2.09         0.74 o                         
   2   2   3        908.77        832.73        12.16 o                         
   3   2   3        611.48        537.62         7.47 o                         
   4   2   3          0.66          1.04         0.86 o                         
   5   2   3         46.82         41.67         1.49 o                         
   6   2   3         23.08         28.87         1.45 o                         
   7   2   3        316.65        294.41         4.87 o                         
   8   2   3        564.95        536.87         8.27 o                         
   9   2   3       1074.35       1045.46        15.10 o                         
  10   2   3         23.38         30.28         1.89 o                         
  11   2   3         11.10         12.86         1.85 o                         
  12   2   3         26.84         30.72         2.29 o                         
  13   2   3          1.56         -0.72         1.85 o                         
  14   2   3          4.62          2.14         1.97 o                         
  15   2   3         51.44         58.65         3.91 o                         
  16   2   3          1.62          0.06         2.32 o                         
  17   2   3          0.00          0.99         2.61 o                         
 -19   3   3          3.14          4.60         2.21 o                         
 -18   3   3          4.10          2.80         2.09 o                         
 -17   3   3         22.62         25.42         2.59 o                         
 -16   3   3          3.61          0.45         1.87 o                         
 -15   3   3          1.30         -1.14         1.77 o                         
 -14   3   3          3.56          3.15         1.71 o                         
 -13   3   3         13.68         12.31         1.54 o                         
 -12   3   3          5.19          3.62         1.22 o                         
 -11   3   3        151.30        159.77         3.53 o                         
 -10   3   3         65.38         65.06         2.16 o                         
  -9   3   3         11.14         15.03         1.29 o                         
  -8   3   3         33.50         39.05         1.66 o                         
  -7   3   3          3.22          5.29         1.02 o                         
  -6   3   3          3.04          4.85         0.91 o                         
  -5   3   3        248.16        230.78         3.66 o                         
  -4   3   3        721.79        724.65        10.52 o                         
  -3   3   3         70.53         74.82         1.91 o                         
  -2   3   3         18.22         19.82         1.13 o                         
  -1   3   3         15.03         19.75         1.15 o                         
   0   3   3        149.70        153.48         2.87 o                         
   1   3   3         16.58         19.84         1.31 o                         
   2   3   3         20.63         26.62         1.34 o                         
   3   3   3         32.16         48.30         1.62 o                         
   4   3   3          9.05          5.90         1.01 o                         
   5   3   3         64.51         64.25         1.98 o                         
   6   3   3          2.07          1.54         1.08 o                         
   7   3   3        167.79        155.57         3.22 o                         
   8   3   3        175.32        173.89         3.59 o                         
   9   3   3        715.33        728.18        10.10 o                         
  10   3   3         97.32         98.00         3.17 o                         
  11   3   3          2.06          0.41         1.70 o                         
  12   3   3         28.71         32.56         2.34 o                         
  13   3   3         11.13         11.15         2.13 o                         
  14   3   3          3.65          4.20         2.02 o                         
  15   3   3         53.55         68.04         4.69 o                         
  16   3   3         93.44        120.06         5.65 o                         
 -17   4   3          2.02         -1.11         2.07 o                         
 -16   4   3          2.81          1.91         2.10 o                         
 -15   4   3          8.44          2.98         2.03 o                         
 -14   4   3         42.95         49.37         2.78 o                         
 -13   4   3        156.67        183.65         4.77 o                         
 -12   4   3        151.98        160.15         4.14 o                         
 -11   4   3         21.22         17.85         1.81 o                         
 -10   4   3          0.40         -1.26         1.26 o                         
  -9   4   3        520.31        480.75         7.53 o                         
  -8   4   3         60.96         41.80         1.91 o                         
  -7   4   3         14.74         23.41         1.61 o                         
  -6   4   3        332.68        346.49         5.76 o                         
  -5   4   3          9.90          7.10         1.38 o                         
  -4   4   3        329.35        321.02         6.07 o                         
  -3   4   3        349.30        405.50        13.17 o                         
  -2   4   3        544.21        536.82         9.15 o                         
  -1   4   3         71.93        135.93         8.39 o                         
   0   4   3        318.09        343.45         5.73 o                         
   1   4   3          5.55         11.32         1.57 o                         
   2   4   3          8.78          9.04         1.32 o                         
   3   4   3          0.44          0.42         1.27 o                         
   4   4   3         40.28         34.01         1.85 o                         
   5   4   3        168.00        171.86         3.87 o                         
   6   4   3        130.45        122.96         3.58 o                         
   7   4   3        443.13        457.20         7.26 o                         
   8   4   3         15.74         15.28         2.04 o                         
   9   4   3         66.17         74.90         3.44 o                         
  10   4   3         32.00         30.21         2.19 o                         
  11   4   3         60.20         67.39         3.59 o                         
  12   4   3         68.59         81.93         4.14 o                         
  13   4   3         13.29         13.30         2.82 o                         
  14   4   3         28.75         33.26         3.13 o                         
  15   4   3          0.05         -2.29         2.29 o                         
 -16   5   3          0.59         -0.65         2.38 o                         
 -15   5   3          7.20          3.99         2.08 o                         
 -14   5   3         21.46         26.43         2.34 o                         
 -13   5   3         38.32         45.16         2.71 o                         
 -12   5   3          9.18          7.68         1.95 o                         
 -11   5   3         17.38         12.67         2.06 o                         
 -10   5   3          8.36          6.23         1.82 o                         
  -9   5   3          0.52         -0.43         1.61 o                         
  -8   5   3          1.86          0.89         1.55 o                         
  -7   5   3          9.23          5.49         1.65 o                         
  -6   5   3        159.90        148.84         4.04 o                         
  -5   5   3         44.83         47.48         2.20 o                         
  -4   5   3        210.23        215.67         4.72 o                         
  -3   5   3         12.39         15.78         2.01 o                         
  -2   5   3          3.83         47.89         7.78 o                         
  -1   5   3        197.07        487.27        15.81 o                         
   0   5   3        955.04        984.14        14.99 o                         
   1   5   3         87.30         87.68         3.86 o                         
   2   5   3        145.11        150.64         3.52 o                         
   3   5   3          6.47          5.43         1.42 o                         
   4   5   3          1.89          1.70         1.51 o                         
   5   5   3         26.69         24.20         2.08 o                         
   6   5   3        179.82        175.78         5.48 o                         
   7   5   3        143.34        145.31         4.48 o                         
   8   5   3          8.00          7.27         2.00 o                         
   9   5   3         25.72         26.91         2.46 o                         
  10   5   3          2.30         -2.03         2.03 o                         
  11   5   3          0.13         -0.94         1.99 o                         
  12   5   3         35.39         29.69         5.97 o                         
  13   5   3         13.65         10.84         2.78 o                         
 -13   6   3          1.97         -0.38         2.10 o                         
 -12   6   3         19.51         10.05         2.37 o                         
 -11   6   3         39.85         41.86         3.49 o                         
 -10   6   3         27.09         24.20         2.70 o                         
  -9   6   3          3.11          1.78         2.49 o                         
  -8   6   3          0.23         -2.24         2.41 o                         
  -7   6   3          1.85          0.02         2.11 o                         
  -6   6   3          0.30         -0.75         2.06 o                         
  -5   6   3          4.34          1.66         2.03 o                         
  -4   6   3          0.64         -0.26         1.90 o                         
  -3   6   3         35.67         39.58         2.93 o                         
  -2   6   3         45.92         58.26         3.43 o                         
  -1   6   3          4.93         13.33         2.54 o                         
   0   6   3          2.62          6.03         2.09 o                         
   1   6   3          3.00          2.05         1.94 o                         
   2   6   3         31.50         38.31         2.66 o                         
   3   6   3         23.74         23.52         2.31 o                         
   4   6   3         47.31         54.13         3.11 o                         
   5   6   3          2.57          0.69         1.87 o                         
   6   6   3          8.74         10.23         2.17 o                         
   7   6   3         82.75         85.97         5.82 o                         
   8   6   3          1.60          2.24         1.99 o                         
   9   6   3          4.94          3.84         2.23 o                         
  10   6   3          3.00          1.41         2.30 o                         
  11   6   3         13.98         28.79        10.20 o                         
  -9   7   3          0.10          0.49         2.56 o                         
  -8   7   3          1.13          1.48         2.46 o                         
  -7   7   3         22.62         27.86         3.67 o                         
  -6   7   3          0.10          1.27         2.66 o                         
  -5   7   3         19.89         17.20         3.51 o                         
  -4   7   3          5.77          3.74         2.59 o                         
  -3   7   3         26.54         33.68         3.22 o                         
  -2   7   3         48.25         54.83         3.71 o                         
  -1   7   3          3.46          8.20         2.59 o                         
   0   7   3          1.54          5.82         2.48 o                         
   1   7   3          9.45         15.56         2.86 o                         
   2   7   3         52.82         53.94         3.65 o                         
   3   7   3        193.08        218.66        12.90 o                         
   4   7   3          2.18          4.49         2.39 o                         
   5   7   3         32.51         23.71         3.75 o                         
   6   7   3          0.00          0.48         2.16 o                         
   7   7   3          8.40         -1.46         6.92 o                         
 -21   0   4         10.06         17.49        11.66 o                         
 -20   0   4         19.65         23.37         4.12 o                         
 -19   0   4         40.43         55.03         5.04 o                         
 -18   0   4          0.05          0.91         2.87 o                         
 -17   0   4         83.74         91.43         6.22 o                         
 -16   0   4          6.19          1.72         2.37 o                         
 -15   0   4        729.72        731.59        17.22 o                         
 -14   0   4         57.01         58.82         3.20 o                         
 -13   0   4        297.83        282.53         7.37 o                         
 -12   0   4          8.18          6.09         1.85 o                         
 -11   0   4        585.96        568.97        11.72 o                         
 -10   0   4          5.39          3.31         1.32 o                         
  -9   0   4        268.16        251.84         5.40 o                         
  -8   0   4         44.91         41.25         1.79 o                         
  -7   0   4       1237.29       1161.84        21.00 o                         
  -6   0   4         39.90         36.37         1.47 o                         
  -5   0   4        343.84        356.04         8.78 o                         
  -4   0   4         18.52         26.62         1.25 o                         
  -3   0   4        357.91        390.66         9.44 o                         
   0   0   4        179.75        213.41         6.95 o                         
   1   0   4        901.26        875.20        23.52 o                         
   2   0   4          0.07          2.26         1.19 o                         
   3   0   4       1058.22        940.21        19.15 o                         
   4   0   4        977.92        961.96        19.63 o                         
   5   0   4       7927.60       7491.97       147.72 o                         
   6   0   4        247.35        244.00         5.78 o                         
   7   0   4         31.09         26.92         2.49 o                         
   8   0   4        233.72        243.85         6.14 o                         
   9   0   4          5.08          0.92         1.77 o                         
  10   0   4        307.62        290.87         7.14 o                         
  11   0   4         69.23         31.04         2.48 o                         
  12   0   4          1.08          0.27         2.14 o                         
  13   0   4         23.66         17.29         2.79 o                         
  14   0   4          2.01          3.57         2.77 o                         
  15   0   4         30.60         34.77         5.85 o                         
  16   0   4         16.07         28.27         5.47 o                         
  17   0   4        154.33        235.35        21.97 o                         
 -20   1   4         69.97        111.44         6.86 o                         
 -19   1   4          6.84         10.08         2.72 o                         
 -18   1   4          2.24          2.90         2.35 o                         
 -17   1   4          0.03         -1.41         2.01 o                         
 -16   1   4         94.11         94.24         6.75 o                         
 -15   1   4         36.70         37.66         2.33 o                         
 -14   1   4        621.08        659.75        10.75 o                         
 -13   1   4        132.15        133.40         3.51 o                         
 -12   1   4         38.88         36.83         2.09 o                         
 -11   1   4        278.09        282.27         5.24 o                         
 -10   1   4        546.84        503.72         7.42 o                         
  -9   1   4        115.84        111.22         2.58 o                         
  -8   1   4          3.42          1.40         0.77 o                         
  -7   1   4        115.36        133.58         2.54 o                         
  -6   1   4       1108.17        995.83        12.81 o                         
  -5   1   4       1131.39       1033.64        13.22 o                         
  -4   1   4       4274.77       4221.21        52.79 o                         
  -3   1   4       7199.58       7085.54       149.21 o                         
  -2   1   4       3319.69       3056.98        39.29 o                         
  -1   1   4       2173.04       2073.97        26.77 o                         
   0   1   4       1574.72       1507.96        21.30 o                         
   1   1   4       2305.13       2258.89        32.81 o                         
   2   1   4       1705.09       1527.39        20.42 o                         
   3   1   4        195.47        177.85         2.97 o                         
   4   1   4        860.71        865.64        12.27 o                         
   5   1   4          7.99          9.23         1.02 o                         
   6   1   4        587.88        501.78         7.57 o                         
   7   1   4         66.94         52.79         1.91 o                         
   8   1   4          0.81         -1.24         1.24 o                         
   9   1   4          0.03         -0.86         1.27 o                         
  10   1   4        201.60        187.36         3.95 o                         
  11   1   4        108.44         86.21         3.12 o                         
  12   1   4          5.19          5.83         1.86 o                         
  13   1   4         60.60         81.11         4.08 o                         
  14   1   4         36.33         39.61         4.14 o                         
  15   1   4          0.02          4.36         2.56 o                         
  16   1   4         10.97         13.29         3.19 o                         
  17   1   4         98.14        154.33        13.80 o                         
 -20   2   4          2.24         -1.01         2.34 o                         
 -19   2   4          3.38          3.21         2.26 o                         
 -18   2   4         41.94         56.63         3.90 o                         
 -17   2   4         46.86         52.51         3.19 o                         
 -16   2   4          2.86          3.68         1.83 o                         
 -15   2   4          0.02         -1.62         1.62 o                         
 -14   2   4         86.62         93.22         2.94 o                         
 -13   2   4        469.28        477.02         7.94 o                         
 -12   2   4        315.19        296.97         5.28 o                         
 -11   2   4        298.83        273.22         4.91 o                         
 -10   2   4        352.00        327.71         5.47 o                         
  -9   2   4        527.33        541.17         8.16 o                         
  -8   2   4        370.09        347.74         5.21 o                         
  -7   2   4         18.79          5.80         0.87 o                         
  -6   2   4       1933.65       2003.19        28.43 o                         
  -5   2   4        519.70        497.57         6.62 o                         
  -4   2   4         65.84         58.78         1.48 o                         
  -3   2   4       3325.75       3154.08        39.67 o                         
  -2   2   4         14.84         15.35         1.52 o                         
  -1   2   4        725.70        658.42         8.68 o                         
   0   2   4        240.88        223.25         4.02 o                         
   1   2   4        154.95        149.38         2.82 o                         
   2   2   4        800.62        804.10        11.47 o                         
   3   2   4         21.93         29.64         1.31 o                         
   4   2   4         17.81         20.51         1.19 o                         
   5   2   4         47.74         43.44         1.62 o                         
   6   2   4          5.79          3.57         1.19 o                         
   7   2   4        640.14        584.09         9.45 o                         
   8   2   4        813.99        778.84        11.92 o                         
   9   2   4        612.45        597.03         9.43 o                         
  10   2   4         63.02         58.47         2.22 o                         
  11   2   4         27.02         31.73         2.40 o                         
  12   2   4         10.16          7.95         2.02 o                         
  13   2   4          0.74         -1.03         2.00 o                         
  14   2   4         63.33         84.90         4.22 o                         
  15   2   4         55.70         68.77         4.61 o                         
  16   2   4         29.74         43.56         4.25 o                         
 -19   3   4          1.44          0.36         2.06 o                         
 -18   3   4          2.65          2.33         2.07 o                         
 -17   3   4         46.82         51.28         3.05 o                         
 -16   3   4         73.01         84.65         4.64 o                         
 -15   3   4          4.59          5.60         1.90 o                         
 -14   3   4          1.77          0.43         1.70 o                         
 -13   3   4         37.77         32.99         2.04 o                         
 -12   3   4        142.04        149.21         3.55 o                         
 -11   3   4         13.65         17.13         1.41 o                         
 -10   3   4          9.60          6.91         1.29 o                         
  -9   3   4          0.13          1.77         1.09 o                         
  -8   3   4         73.34         81.71         2.50 o                         
  -7   3   4        126.49        133.47         2.88 o                         
  -6   3   4        218.67        217.51         3.69 o                         
  -5   3   4        544.94        495.82         7.60 o                         
  -4   3   4        184.94        192.01         3.58 o                         
  -3   3   4         12.04         13.27         1.05 o                         
  -2   3   4          1.14         10.93         2.00 o                         
  -1   3   4        127.02        112.55         2.61 o                         
   0   3   4        390.02        389.20         6.05 o                         
   1   3   4          0.44          0.25         0.88 o                         
   2   3   4        197.60        206.09         4.20 o                         
   3   3   4         92.57         88.84         2.27 o                         
   4   3   4         10.54          9.94         1.31 o                         
   5   3   4        113.15        116.27         2.70 o                         
   6   3   4        586.14        569.79         8.30 o                         
   7   3   4        547.18        536.11         8.18 o                         
   8   3   4          2.60          1.35         1.29 o                         
   9   3   4         53.58         51.23         2.43 o                         
  10   3   4          5.66          3.95         1.82 o                         
  11   3   4          3.81          0.89         1.87 o                         
  12   3   4          3.39          3.08         2.02 o                         
  13   3   4         67.01         87.70         4.10 o                         
  14   3   4          0.55          0.97         2.33 o                         
  15   3   4          0.08          4.15         2.46 o                         
  16   3   4          0.20         -6.79         6.94 o                         
 -18   4   4          0.93          0.27         2.12 o                         
 -17   4   4          3.90          3.36         2.13 o                         
 -16   4   4          8.13         10.34         2.23 o                         
 -15   4   4         17.72         20.90         2.62 o                         
 -14   4   4        162.90        168.25         7.19 o                         
 -13   4   4        160.40        178.89         4.83 o                         
 -12   4   4        168.31        185.23         4.56 o                         
 -11   4   4          8.87          2.35         1.55 o                         
 -10   4   4         76.15         64.21         2.44 o                         
  -9   4   4        167.83        124.67         3.19 o                         
  -8   4   4        135.31        129.34         3.17 o                         
  -7   4   4        254.72        226.85         4.34 o                         
  -6   4   4         49.60         52.90         2.08 o                         
  -5   4   4         10.80         11.75         1.54 o                         
  -4   4   4        346.18        343.13         6.69 o                         
  -3   4   4        148.92        257.18         9.70 o                         
  -2   4   4        548.43        506.98         8.39 o                         
  -1   4   4          5.33         82.45        19.31 o                         
   0   4   4        243.99        274.41         5.67 o                         
   1   4   4        374.16        381.50         6.48 o                         
   2   4   4         11.55         11.14         1.42 o                         
   3   4   4          7.89          9.31         1.39 o                         
   4   4   4          1.88          3.43         1.35 o                         
   5   4   4        102.27         96.73         2.72 o                         
   6   4   4        328.81        349.80         6.11 o                         
   7   4   4        362.98        379.54         7.02 o                         
   8   4   4        106.79        115.11         3.52 o                         
   9   4   4         86.66         95.03         3.60 o                         
  10   4   4         68.95         75.83         3.72 o                         
  11   4   4          1.01         -0.45         2.29 o                         
  12   4   4          0.90         -0.69         2.43 o                         
  13   4   4         79.71         90.25         5.06 o                         
  14   4   4          3.83         -2.68         2.74 o                         
 -16   5   4          1.68          0.93         2.28 o                         
 -15   5   4        118.74        144.34         6.72 o                         
 -14   5   4         29.10         26.49         3.09 o                         
 -13   5   4         55.84         61.06         3.36 o                         
 -12   5   4          3.08         -1.14         1.88 o                         
 -11   5   4         49.60         52.64         3.07 o                         
 -10   5   4          3.91         -0.26         1.99 o                         
  -9   5   4         28.11         21.53         2.39 o                         
  -8   5   4         33.36         24.64         2.21 o                         
  -7   5   4        122.39        126.61         4.03 o                         
  -6   5   4        220.81        249.06         5.82 o                         
  -5   5   4         11.00         19.79         1.92 o                         
  -4   5   4        193.83        212.16         7.16 o                         
  -3   5   4          4.54        165.00        31.89 o                         
  -2   5   4        544.62        632.93        36.47 o                         
  -1   5   4        775.85        875.85        14.51 o                         
   0   5   4        140.40        189.75         7.90 o                         
   1   5   4        236.39        233.43         5.21 o                         
   2   5   4         36.87         41.61         2.24 o                         
   3   5   4         26.60         28.82         2.00 o                         
   4   5   4         23.31         19.93         2.26 o                         
   5   5   4        138.00        132.55         4.77 o                         
   6   5   4         27.48         19.28         2.46 o                         
   7   5   4         13.26          9.71         2.27 o                         
   8   5   4         12.48         10.06         2.43 o                         
   9   5   4          2.03         -0.64         2.19 o                         
  10   5   4          7.27          6.25         2.26 o                         
  11   5   4          2.83          2.42         2.11 o                         
  12   5   4         46.24         56.90         4.46 o                         
 -13   6   4          0.79         -1.10         2.29 o                         
 -12   6   4         12.09         10.62         2.57 o                         
 -11   6   4         40.18         46.12         5.20 o                         
 -10   6   4          9.61          6.60         2.55 o                         
  -9   6   4         42.84         38.87         4.08 o                         
  -8   6   4          3.19          1.37         2.57 o                         
  -7   6   4         45.28         51.96         4.50 o                         
  -6   6   4         17.28         15.10         2.96 o                         
  -5   6   4          1.20          4.68         2.37 o                         
  -4   6   4         44.54         47.05         3.96 o                         
  -3   6   4        392.33        443.96         9.14 o                         
  -2   6   4         46.67         61.74         6.60 o                         
  -1   6   4          1.51         13.63         5.01 o                         
   0   6   4          6.44         11.29         2.25 o                         
   1   6   4         30.05         29.15         2.43 o                         
   2   6   4         19.72         16.21         2.37 o                         
   3   6   4         96.65        104.60         4.07 o                         
   4   6   4        154.73        174.72         5.35 o                         
   5   6   4          0.23          0.02         1.98 o                         
   6   6   4         16.59         17.31         2.48 o                         
   7   6   4          1.01          0.34         2.10 o                         
   8   6   4         11.55          8.46         2.29 o                         
   9   6   4          8.14          4.98         2.48 o                         
  10   6   4          1.84         -1.79         2.43 o                         
  -9   7   4         21.34         27.41         4.28 o                         
  -8   7   4          0.96         -1.08         2.74 o                         
  -7   7   4          1.75         -0.52         2.69 o                         
  -6   7   4         30.31         35.34         4.34 o                         
  -5   7   4         60.62         72.57         5.29 o                         
  -4   7   4        213.98        219.61        13.83 o                         
  -3   7   4        119.32        118.81         8.18 o                         
  -2   7   4         12.78         23.56         5.34 o                         
  -1   7   4         19.08         31.26         3.28 o                         
   0   7   4          5.51          6.50         2.66 o                         
   1   7   4         80.19         85.51         4.53 o                         
   2   7   4         39.33         41.46         3.89 o                         
   3   7   4         49.56         35.23         5.30 o                         
   4   7   4          1.75          2.54         2.15 o                         
   5   7   4          1.83          0.65         2.13 o                         
   6   7   4          4.11          3.51         2.38 o                         
 -21   1   5         34.18         31.46         4.21 o                         
 -20   1   5         54.04         72.65         4.60 o                         
 -19   1   5          0.18         -1.96         2.30 o                         
 -18   1   5          0.85         -0.52         2.30 o                         
 -17   1   5         18.69         16.28         2.56 o                         
 -16   1   5         59.87         60.20         3.25 o                         
 -15   1   5          1.94          0.14         1.71 o                         
 -14   1   5        337.79        334.63         6.72 o                         
 -13   1   5        545.57        544.92         9.68 o                         
 -12   1   5          6.89          5.74         1.60 o                         
 -11   1   5        160.75        166.14         4.15 o                         
 -10   1   5        457.73        462.28         8.16 o                         
  -9   1   5        403.24        395.19         6.23 o                         
  -8   1   5         49.21         53.43         1.49 o                         
  -7   1   5         18.26         10.44         0.77 o                         
  -6   1   5        423.16        413.96         5.51 o                         
  -5   1   5         28.41         38.78         1.06 o                         
  -4   1   5       1047.68       1048.06        13.77 o                         
  -3   1   5       7810.65       8338.98       154.98 o                         
  -2   1   5       1686.55       1762.83        24.21 o                         
  -1   1   5       5604.52       5714.43        77.23 o                         
   0   1   5       1137.20       1043.65        16.01 o                         
   1   1   5        109.48        102.78         2.23 o                         
   2   1   5         50.82         38.04         1.27 o                         
   3   1   5        155.81        143.72         2.79 o                         
   4   1   5       1125.28       1044.49        14.31 o                         
   5   1   5        181.12        144.32         3.07 o                         
   6   1   5        594.62        521.69         7.98 o                         
   7   1   5         36.91         38.19         1.73 o                         
   8   1   5         26.43         22.45         1.73 o                         
   9   1   5          9.26          4.86         1.42 o                         
  10   1   5         51.09         40.30         1.99 o                         
  11   1   5         35.18         24.41         2.13 o                         
  12   1   5          6.65          7.22         2.24 o                         
  13   1   5         11.66         11.16         2.27 o                         
  14   1   5         14.17         19.64         3.13 o                         
  15   1   5          1.08         -2.23         2.87 o                         
  16   1   5          7.61          9.54         3.44 o                         
 -20   2   5          7.28          6.73         2.57 o                         
 -19   2   5         20.46         21.04         2.79 o                         
 -18   2   5          1.81          1.91         2.34 o                         
 -17   2   5         77.33         96.31         4.04 o                         
 -16   2   5          1.50         -0.87         2.04 o                         
 -15   2   5         41.96         42.24         2.46 o                         
 -14   2   5         32.58         34.80         1.98 o                         
 -13   2   5        117.00        124.58         3.32 o                         
 -12   2   5        919.60        941.31        13.72 o                         
 -11   2   5        422.87        401.81         6.56 o                         
 -10   2   5         36.14         28.10         1.60 o                         
  -9   2   5          4.79          3.70         1.13 o                         
  -8   2   5        127.66        133.14         2.86 o                         
  -7   2   5          0.21          0.93         0.79 o                         
  -6   2   5        428.25        401.08         5.38 o                         
  -5   2   5       1948.69       1961.69        24.34 o                         
  -4   2   5        256.41        245.34         3.72 o                         
  -3   2   5         81.40         57.26         1.44 o                         
  -2   2   5         43.10         38.51         1.32 o                         
  -1   2   5         44.45         45.34         1.37 o                         
   0   2   5        199.05        207.39         3.62 o                         
   1   2   5        344.69        334.07         5.42 o                         
   2   2   5        324.80        279.40         5.12 o                         
   3   2   5          2.11          1.29         0.97 o                         
   4   2   5         62.70         55.39         1.81 o                         
   5   2   5        126.93        121.83         2.93 o                         
   6   2   5         32.47         36.66         1.80 o                         
   7   2   5         76.08         78.70         2.52 o                         
   8   2   5        632.64        579.47         9.25 o                         
   9   2   5         71.92         71.08         2.50 o                         
  10   2   5         67.73         68.98         2.72 o                         
  11   2   5          2.84          3.22         1.87 o                         
  12   2   5          1.75          0.85         2.02 o                         
  13   2   5          9.45          9.86         2.31 o                         
  14   2   5         12.60         13.85         2.85 o                         
  15   2   5         26.50         38.12         3.75 o                         
  16   2   5         22.14         25.07         3.96 o                         
 -19   3   5         12.34         10.54         2.53 o                         
 -18   3   5          1.60          0.38         2.08 o                         
 -17   3   5         14.67         14.43         2.16 o                         
 -16   3   5          0.02         -1.84         1.84 o                         
 -15   3   5         48.70         56.29         2.92 o                         
 -14   3   5         12.10         11.58         1.92 o                         
 -13   3   5         55.29         52.73         2.56 o                         
 -12   3   5          2.41          1.44         1.42 o                         
 -11   3   5         70.79         83.57         2.67 o                         
 -10   3   5         96.59         93.01         2.77 o                         
  -9   3   5          2.28          1.85         1.14 o                         
  -8   3   5         87.24         99.67         2.57 o                         
  -7   3   5        155.28        146.46         3.30 o                         
  -6   3   5        200.13        198.74         4.11 o                         
  -5   3   5        392.31        412.41         6.18 o                         
  -4   3   5          2.45          4.11         1.04 o                         
  -3   3   5        155.03        141.85         2.90 o                         
  -2   3   5          0.71          1.87         0.90 o                         
  -1   3   5          0.31          0.54         0.86 o                         
   0   3   5         26.75         40.60         1.59 o                         
   1   3   5          7.75          8.62         1.07 o                         
   2   3   5          1.04          1.56         1.03 o                         
   3   3   5          9.26          8.93         1.39 o                         
   4   3   5          0.32         -1.19         1.19 o                         
   5   3   5         81.08         79.43         2.45 o                         
   6   3   5        194.83        197.50         4.14 o                         
   7   3   5        399.12        402.76         6.77 o                         
   8   3   5        206.50        206.12         4.57 o                         
   9   3   5        101.46        106.26         3.77 o                         
  10   3   5          9.76          6.98         1.87 o                         
  11   3   5          7.23          7.05         1.95 o                         
  12   3   5          0.14         -1.47         2.33 o                         
  13   3   5        119.63        159.90         6.02 o                         
  14   3   5         14.63         12.66         2.95 o                         
  15   3   5         35.17         33.91         3.38 o                         
 -18   4   5          0.00         -1.83         2.16 o                         
 -17   4   5          0.97         -2.02         2.02 o                         
 -16   4   5          0.24         -0.38         2.27 o                         
 -15   4   5         99.95        102.62         4.37 o                         
 -14   4   5        355.44        415.76         8.94 o                         
 -13   4   5         82.47         89.60         3.37 o                         
 -12   4   5          0.74         -0.97         1.69 o                         
 -11   4   5         23.82         22.27         2.15 o                         
 -10   4   5        294.13        274.17         5.74 o                         
  -9   4   5        222.61        198.28         4.10 o                         
  -8   4   5        298.86        298.32         5.60 o                         
  -7   4   5        209.69        216.15         4.53 o                         
  -6   4   5         99.52        112.28         3.21 o                         
  -5   4   5         17.83         17.48         1.68 o                         
  -4   4   5          2.58          1.03         2.57 o                         
  -3   4   5        972.60        947.00        14.67 o                         
  -2   4   5         29.98         55.54         6.38 o                         
  -1   4   5        180.78        210.96         5.77 o                         
   0   4   5        396.54        406.07         7.05 o                         
   1   4   5         26.73         25.13         1.86 o                         
   2   4   5          0.63         -1.00         1.19 o                         
   3   4   5          8.20          1.72         1.20 o                         
   4   4   5          0.10         -1.20         1.23 o                         
   5   4   5         10.08          8.27         1.44 o                         
   6   4   5        942.17        997.99        15.57 o                         
   7   4   5        122.49        125.90         3.76 o                         
   8   4   5         24.45         22.25         2.07 o                         
   9   4   5          7.72          6.97         1.97 o                         
  10   4   5         39.17         44.85         3.00 o                         
  11   4   5         30.98         30.19         2.98 o                         
  12   4   5         41.30         43.06         3.58 o                         
  13   4   5         26.08         26.74         3.40 o                         
  14   4   5          3.98         -2.07         2.82 o                         
 -16   5   5          1.57         -2.03         2.30 o                         
 -15   5   5         47.34         38.31         3.29 o                         
 -14   5   5          1.54          1.44         2.17 o                         
 -13   5   5          0.02         -2.08         2.08 o                         
 -12   5   5         48.60         49.16         3.20 o                         
 -11   5   5          0.95          0.95         2.10 o                         
 -10   5   5         20.61         22.57         2.52 o                         
  -9   5   5         80.71         71.40         3.45 o                         
  -8   5   5         33.27         33.95         2.86 o                         
  -7   5   5          1.67         -0.34         1.92 o                         
  -6   5   5         93.82         92.52         3.70 o                         
  -5   5   5          7.53          4.13         1.76 o                         
  -4   5   5          1.58          5.20         1.54 o                         
  -3   5   5         20.90         45.47         3.55 o                         
  -2   5   5        111.85        108.22         3.99 o                         
  -1   5   5          2.83         10.52         1.82 o                         
   0   5   5        107.87        115.05         3.20 o                         
   1   5   5         13.34         14.35         2.57 o                         
   2   5   5         95.67         98.09         3.36 o                         
   3   5   5          1.65          0.96         1.73 o                         
   4   5   5         43.39         43.64         2.89 o                         
   5   5   5          1.03         -0.79         1.98 o                         
   6   5   5         44.73         46.06         2.96 o                         
   7   5   5          0.07         -0.38         2.40 o                         
   8   5   5         50.28         50.04         3.49 o                         
   9   5   5         23.96         22.14         3.26 o                         
  10   5   5         12.24          7.11         2.42 o                         
  11   5   5          5.95          5.66         2.70 o                         
  12   5   5          5.88          1.99         2.57 o                         
 -13   6   5          6.94         -0.22         2.52 o                         
 -12   6   5         61.39         76.01         5.68 o                         
 -11   6   5          5.12          2.64         2.79 o                         
 -10   6   5          5.55          3.51         2.61 o                         
  -9   6   5         78.55         90.16         7.28 o                         
  -8   6   5          0.15         -2.34         2.34 o                         
  -7   6   5          4.56          3.27         2.68 o                         
  -6   6   5          3.70          5.48         2.66 o                         
  -5   6   5         83.09        112.00         6.75 o                         
  -4   6   5        139.32        142.50        11.33 o                         
  -3   6   5        380.71        428.82         9.91 o                         
  -2   6   5         21.40         40.75         6.90 o                         
  -1   6   5         13.79         31.76         3.26 o                         
   0   6   5          3.89          6.14         2.14 o                         
   1   6   5          1.99          1.98         1.93 o                         
   2   6   5          5.10          4.82         1.91 o                         
   3   6   5        206.92        215.37         6.16 o                         
   4   6   5         16.38         12.52         2.44 o                         
   5   6   5          8.20          7.28         2.30 o                         
   6   6   5          0.03         -0.57         2.17 o                         
   7   6   5         15.02         11.13         3.02 o                         
   8   6   5         31.25         26.91         3.91 o                         
   9   6   5         11.64          7.06         2.62 o                         
  -9   7   5          3.14          4.61         3.00 o                         
  -8   7   5         11.89          5.47         3.57 o                         
  -7   7   5         22.70         21.58         4.37 o                         
  -6   7   5         81.36         86.30         8.47 o                         
  -5   7   5         88.15         81.71         7.28 o                         
  -4   7   5        147.27        146.13        10.63 o                         
  -3   7   5          0.00         14.51         3.22 o                         
  -2   7   5         27.13         45.96         3.76 o                         
  -1   7   5         59.95         80.67         4.99 o                         
   0   7   5         31.46         35.33         3.29 o                         
   1   7   5         77.09         82.86         5.21 o                         
   2   7   5         26.22         17.35         2.88 o                         
   3   7   5         12.93          6.83         2.46 o                         
   4   7   5         40.80         41.53         4.94 o                         
   5   7   5          5.38          3.53         2.37 o                         
 -21   0   6          6.45          0.08         3.50 o                         
 -20   0   6          7.36          5.50         3.79 o                         
 -19   0   6          5.17          3.11         3.62 o                         
 -18   0   6          1.84          2.78         2.79 o                         
 -17   0   6         56.24         53.86         3.60 o                         
 -16   0   6        155.67        164.12         6.04 o                         
 -15   0   6        319.31        344.74         9.23 o                         
 -14   0   6          1.16          2.27         1.84 o                         
 -13   0   6        436.01        419.46         9.76 o                         
 -12   0   6         23.67         20.13         1.97 o                         
 -11   0   6          7.18          6.00         1.76 o                         
 -10   0   6          0.67         -1.28         1.28 o                         
  -9   0   6        790.95        713.86        16.01 o                         
  -8   0   6          6.20          5.24         1.37 o                         
  -7   0   6        865.08        775.97        17.14 o                         
  -6   0   6        323.13        321.62         7.01 o                         
  -5   0   6         81.32         99.81         2.70 o                         
  -4   0   6       2391.62       3090.57        61.22 o                         
  -3   0   6       1014.89       1508.52        34.94 o                         
  -2   0   6        220.31        231.22         6.07 o                         
  -1   0   6       2077.50       2444.36        55.96 o                         
   0   0   6         27.36         29.20         2.64 o                         
   1   0   6        657.05        562.74        12.73 o                         
   2   0   6         30.22         26.77         2.00 o                         
   3   0   6       1055.47        993.05        21.82 o                         
   4   0   6        936.03        889.47        19.81 o                         
   5   0   6        301.07        277.68         6.59 o                         
   6   0   6        119.95        112.74         4.20 o                         
   7   0   6        281.26        269.78         6.36 o                         
   8   0   6        206.00        207.64         5.75 o                         
   9   0   6         31.20         20.28         2.26 o                         
  10   0   6        155.88        165.57         5.92 o                         
  11   0   6          6.16         11.25         2.53 o                         
  12   0   6          1.57          2.67         2.16 o                         
  13   0   6          1.54          0.90         2.77 o                         
  14   0   6         23.45         24.49         4.21 o                         
  15   0   6          2.31          2.18         3.70 o                         
  16   0   6          0.12          2.08         3.84 o                         
 -21   1   6          8.97          8.91         2.73 o                         
 -20   1   6         14.21         11.72         2.76 o                         
 -19   1   6          3.73          2.39         2.65 o                         
 -18   1   6         82.64         94.07         4.43 o                         
 -17   1   6          0.04         -0.19         2.04 o                         
 -16   1   6         38.24         41.82         2.73 o                         
 -15   1   6          8.55          5.87         1.78 o                         
 -14   1   6         57.58         54.17         2.49 o                         
 -13   1   6        341.02        334.64         6.90 o                         
 -12   1   6        268.05        263.32         5.68 o                         
 -11   1   6         59.16         67.67         2.55 o                         
 -10   1   6        666.13        613.27        10.86 o                         
  -9   1   6         70.93         66.49         1.72 o                         
  -8   1   6        287.82        288.78         4.25 o                         
  -7   1   6        372.47        389.24         5.18 o                         
  -6   1   6       2281.06       2269.17        27.29 o                         
  -5   1   6        366.43        364.21         4.82 o                         
  -4   1   6       3645.49       3851.51        54.33 o                         
  -3   1   6         58.71         59.17         1.52 o                         
  -2   1   6       1376.46       1550.17        20.72 o                         
  -1   1   6         96.34         99.22         2.21 o                         
   0   1   6         14.89         17.45         1.09 o                         
   1   1   6          9.96          8.49         0.97 o                         
   2   1   6        752.42        687.89         9.65 o                         
   3   1   6          1.31          2.88         0.98 o                         
   4   1   6         92.10         99.14         2.32 o                         
   5   1   6          6.98          9.90         1.23 o                         
   6   1   6         11.94         14.01         1.51 o                         
   7   1   6        116.66        100.59         3.36 o                         
   8   1   6          0.39         -1.03         1.50 o                         
   9   1   6         14.63         13.76         1.69 o                         
  10   1   6         97.66         95.83         3.73 o                         
  11   1   6          3.20          3.05         1.84 o                         
  12   1   6          4.07          4.07         2.01 o                         
  13   1   6         12.83         10.99         2.77 o                         
  14   1   6          0.00          2.26         2.83 o                         
  15   1   6          8.47         11.46         3.28 o                         
  16   1   6          0.63         -1.99         3.18 o                         
 -20   2   6          2.73         -0.03         2.44 o                         
 -19   2   6          0.01         -0.85         2.39 o                         
 -18   2   6          9.07          8.75         2.49 o                         
 -17   2   6          2.57          0.67         2.19 o                         
 -16   2   6          7.46          3.83         1.91 o                         
 -15   2   6         53.89         54.69         2.77 o                         
 -14   2   6        195.98        185.60         4.38 o                         
 -13   2   6          1.81         -0.97         1.23 o                         
 -12   2   6         71.21         67.92         2.29 o                         
 -11   2   6         38.95         32.62         1.77 o                         
 -10   2   6         54.67         54.81         2.08 o                         
  -9   2   6         22.84         25.46         1.46 o                         
  -8   2   6          2.05          1.38         0.83 o                         
  -7   2   6        105.18        121.84         2.19 o                         
  -6   2   6        605.64        603.51         7.60 o                         
  -5   2   6          6.98          4.38         0.74 o                         
  -4   2   6        259.07        259.43         3.52 o                         
  -3   2   6          2.42         12.21         3.21 o                         
  -2   2   6       1872.53       1816.64        23.71 o                         
  -1   2   6        183.63        196.15         3.66 o                         
   0   2   6        459.19        397.55         6.13 o                         
   1   2   6         36.85         38.26         1.56 o                         
   2   2   6        849.70        801.19        13.26 o                         
   3   2   6         22.23         21.36         1.45 o                         
   4   2   6        320.47        287.92         4.85 o                         
   5   2   6        149.83        150.95         3.34 o                         
   6   2   6        389.32        351.01         6.14 o                         
   7   2   6         69.65         61.41         2.26 o                         
   8   2   6         20.75         14.54         1.62 o                         
   9   2   6         19.41         21.15         1.98 o                         
  10   2   6         52.65         59.79         2.92 o                         
  11   2   6          4.11         -0.79         2.02 o                         
  12   2   6         35.35         32.04         2.84 o                         
  13   2   6          1.95         -0.40         2.89 o                         
  14   2   6        109.44        130.42         6.53 o                         
  15   2   6         19.87         18.61         3.47 o                         
 -19   3   6          0.67          0.08         2.37 o                         
 -18   3   6          0.40         -1.96         1.96 o                         
 -17   3   6         30.68         33.95         2.60 o                         
 -16   3   6          6.01          5.18         2.02 o                         
 -15   3   6         10.12         12.96         2.10 o                         
 -14   3   6         62.27         68.54         2.99 o                         
 -13   3   6        171.59        183.32         4.79 o                         
 -12   3   6          9.03         14.50         1.76 o                         
 -11   3   6        230.26        194.33         4.53 o                         
 -10   3   6         13.49         11.77         1.43 o                         
  -9   3   6         47.19         61.56         2.15 o                         
  -8   3   6          0.23         -1.20         1.20 o                         
  -7   3   6        623.05        574.88         9.37 o                         
  -6   3   6         94.71         79.50         2.37 o                         
  -5   3   6        707.48        706.10        10.12 o                         
  -4   3   6        296.52        286.00         4.73 o                         
  -3   3   6         17.53         29.52         1.54 o                         
  -2   3   6         52.63         59.17         2.39 o                         
  -1   3   6         36.36         32.04         1.56 o                         
   0   3   6         44.41         51.85         1.96 o                         
   1   3   6        139.29        138.72         3.34 o                         
   2   3   6          8.31          4.90         1.33 o                         
   3   3   6         47.03         45.35         2.16 o                         
   4   3   6         26.02         24.89         1.75 o                         
   5   3   6         98.00         99.34         2.77 o                         
   6   3   6        360.77        346.67         5.87 o                         
   7   3   6        229.35        233.33         4.71 o                         
   8   3   6          2.55          0.05         1.67 o                         
   9   3   6        131.38        142.07         4.52 o                         
  10   3   6          2.17          0.91         2.05 o                         
  11   3   6          5.78          5.48         2.42 o                         
  12   3   6          5.14          5.15         2.31 o                         
  13   3   6         32.07         38.36         3.58 o                         
  14   3   6          3.14          0.90         2.72 o                         
 -18   4   6         10.64          6.01         2.36 o                         
 -17   4   6          0.59         -0.43         2.31 o                         
 -16   4   6         13.50         12.70         2.60 o                         
 -15   4   6        113.83        121.97         5.13 o                         
 -14   4   6         35.26         38.94         3.10 o                         
 -13   4   6         19.70         15.91         2.16 o                         
 -12   4   6         21.19         16.32         2.04 o                         
 -11   4   6          1.75          0.85         1.49 o                         
 -10   4   6        115.15        111.60         3.50 o                         
  -9   4   6         25.19         20.73         1.79 o                         
  -8   4   6         17.21          7.75         1.51 o                         
  -7   4   6          1.89         -1.29         1.29 o                         
  -6   4   6         69.85         71.23         2.53 o                         
  -5   4   6        176.46        185.06         4.38 o                         
  -4   4   6         92.66        113.21         5.49 o                         
  -2   4   6       1493.14       1395.30        20.42 o                         
  -1   4   6         56.44         63.70         3.29 o                         
   0   4   6         86.49         81.72         2.80 o                         
   1   4   6          7.46          8.75         1.37 o                         
   2   4   6        168.49        154.56         3.67 o                         
   3   4   6         85.71         86.88         2.75 o                         
   4   4   6        304.42        283.49         5.29 o                         
   5   4   6        177.89        163.21         4.30 o                         
   6   4   6         75.62         76.44         2.95 o                         
   7   4   6          1.35         -1.16         1.82 o                         
   8   4   6          1.37          0.53         1.83 o                         
   9   4   6          2.48          3.30         1.94 o                         
  10   4   6         24.07         25.00         2.71 o                         
  11   4   6         22.22         23.60         2.85 o                         
  12   4   6         11.94         11.72         3.17 o                         
  13   4   6          0.60         -0.07         2.66 o                         
 -16   5   6         44.38         47.58         4.40 o                         
 -15   5   6          7.04          3.18         2.38 o                         
 -14   5   6         16.33         17.29         2.61 o                         
 -13   5   6          4.96          4.32         2.66 o                         
 -12   5   6          5.44          1.87         2.31 o                         
 -11   5   6         16.67         16.17         2.58 o                         
 -10   5   6         10.02          9.11         2.28 o                         
  -9   5   6         14.77         13.91         2.41 o                         
  -8   5   6         34.51         44.67         3.04 o                         
  -7   5   6          0.17          2.86         2.58 o                         
  -6   5   6        192.03        214.95         6.51 o                         
  -5   5   6         47.06         60.17         3.09 o                         
  -4   5   6         70.90         76.31         3.33 o                         
  -3   5   6         39.47         51.89         2.80 o                         
  -2   5   6         53.29         59.27         3.10 o                         
  -1   5   6          2.53         10.24         1.85 o                         
   0   5   6         64.03         70.90         2.99 o                         
   1   5   6        105.08        109.57         4.48 o                         
   2   5   6         66.63         65.95         3.09 o                         
   3   5   6          3.49          3.92         2.09 o                         
   4   5   6         10.22         11.45         2.29 o                         
   5   5   6         45.53         42.44         3.27 o                         
   6   5   6         16.02         10.61         2.56 o                         
   7   5   6          0.06         -1.13         2.34 o                         
   8   5   6          0.00         -2.52         2.52 o                         
   9   5   6          9.05          3.90         2.44 o                         
  10   5   6         29.68         19.94         4.72 o                         
  11   5   6          1.18         -1.11         2.93 o                         
 -14   6   6          3.39         -0.37         2.89 o                         
 -13   6   6         77.25         90.44         5.91 o                         
 -12   6   6          1.81          0.72         2.45 o                         
 -11   6   6          1.59          0.30         3.13 o                         
 -10   6   6          4.27          3.16         2.76 o                         
  -9   6   6         20.67         17.14         3.22 o                         
  -8   6   6          3.35         -0.38         2.53 o                         
  -7   6   6          4.05          1.74         2.54 o                         
  -6   6   6          0.92          0.63         2.47 o                         
  -5   6   6          5.92          8.67         2.79 o                         
  -4   6   6        118.91        140.78         5.51 o                         
  -3   6   6          0.28          7.18         2.87 o                         
  -2   6   6          4.78         10.34         2.47 o                         
  -1   6   6         24.77         27.07         2.73 o                         
   0   6   6         99.96        103.86         3.87 o                         
   1   6   6         20.94         30.06         2.88 o                         
   2   6   6         13.02         13.32         2.41 o                         
   3   6   6         95.45         97.35         4.54 o                         
   4   6   6          3.60          1.37         2.16 o                         
   5   6   6          9.89          7.00         2.37 o                         
   6   6   6          0.00         -0.41         2.47 o                         
   7   6   6         65.50         65.56         7.52 o                         
   8   6   6         10.26          3.53         2.53 o                         
  -9   7   6         10.61         12.74         3.93 o                         
  -8   7   6          4.69          2.07         2.76 o                         
  -7   7   6          2.16          2.70         2.73 o                         
  -6   7   6         38.59         33.29         4.36 o                         
  -5   7   6          4.23          5.63         2.87 o                         
  -4   7   6         24.61         18.31         3.48 o                         
  -3   7   6          9.83          7.78         3.04 o                         
  -2   7   6          7.41          9.42         2.85 o                         
  -1   7   6          1.31         -2.14         2.51 o                         
   0   7   6          0.28         -0.07         2.55 o                         
   1   7   6          5.30          5.91         2.86 o                         
   2   7   6          5.14          0.30         2.30 o                         
   3   7   6          2.94          3.32         2.45 o                         
   4   7   6          2.19          3.01         2.31 o                         
 -21   1   7          2.15         -0.95         2.37 o                         
 -20   1   7         39.27         49.11         4.03 o                         
 -19   1   7          0.02          1.83         2.44 o                         
 -18   1   7         17.47         14.18         2.49 o                         
 -17   1   7         37.15         37.58         2.89 o                         
 -16   1   7          2.82          1.39         2.03 o                         
 -15   1   7        127.25        136.59         4.41 o                         
 -14   1   7        135.22        142.76         4.18 o                         
 -13   1   7         51.84         48.22         2.57 o                         
 -12   1   7          5.52          4.26         1.55 o                         
 -11   1   7         41.81         41.76         2.04 o                         
 -10   1   7         25.22         23.76         1.39 o                         
  -9   1   7        127.47        142.53         2.72 o                         
  -8   1   7        831.45        817.07        10.50 o                         
  -7   1   7         52.53         62.57         1.51 o                         
  -6   1   7         29.82         31.41         1.12 o                         
  -5   1   7          0.01         -0.54         0.65 o                         
  -4   1   7        994.63       1198.37        20.12 o                         
  -3   1   7        294.68        347.05         6.71 o                         
  -2   1   7         17.24         19.04         1.12 o                         
  -1   1   7         92.23         93.45         2.50 o                         
   0   1   7        726.87        765.95        11.67 o                         
   1   1   7         24.10         17.89         1.25 o                         
   2   1   7        201.63        199.62         3.57 o                         
   3   1   7        767.49        742.58        10.51 o                         
   4   1   7          9.18         10.70         1.22 o                         
   5   1   7        107.81        100.69         2.60 o                         
   6   1   7        777.84        755.17        11.63 o                         
   7   1   7        303.69        276.19         5.12 o                         
   8   1   7        113.34        114.78         3.29 o                         
   9   1   7         39.77         26.78         2.39 o                         
  10   1   7          0.03          0.37         1.77 o                         
  11   1   7          0.30         -1.91         1.91 o                         
  12   1   7         14.84         17.97         2.72 o                         
  13   1   7         84.41        121.54         5.04 o                         
  14   1   7          2.39          4.78         2.97 o                         
  15   1   7         88.52        139.83         9.72 o                         
 -21   2   7          1.57         -5.86         5.86 o                         
 -20   2   7          7.35          6.93         2.42 o                         
 -19   2   7         11.92         16.11         2.79 o                         
 -18   2   7          0.10         -1.83         2.23 o                         
 -17   2   7          0.24          2.25         2.16 o                         
 -16   2   7        148.61        171.28         7.13 o                         
 -15   2   7          1.71          0.29         1.91 o                         
 -14   2   7         34.34         34.08         1.95 o                         
 -13   2   7         29.27         29.74         1.75 o                         
 -12   2   7         36.10         36.12         1.92 o                         
 -11   2   7        196.73        208.83         4.41 o                         
 -10   2   7         20.92         20.70         1.44 o                         
  -9   2   7          2.04          2.63         1.03 o                         
  -8   2   7        198.79        209.64         3.36 o                         
  -7   2   7        152.65        165.55         2.79 o                         
  -6   2   7        808.89        791.66         9.82 o                         
  -5   2   7        912.88       1001.38        12.48 o                         
  -4   2   7       1338.74       1408.24        17.27 o                         
  -3   2   7         74.31         78.70         2.97 o                         
  -2   2   7         11.91         15.69         1.13 o                         
  -1   2   7         10.84          9.53         1.05 o                         
   0   2   7          0.38          2.01         0.95 o                         
   1   2   7         61.95         52.58         2.02 o                         
   2   2   7        297.78        285.91         5.27 o                         
   3   2   7         53.58         52.50         2.10 o                         
   4   2   7         41.10         43.42         1.82 o                         
   5   2   7         42.45         48.06         1.95 o                         
   6   2   7        158.32        140.09         3.39 o                         
   7   2   7        338.00        319.73         5.72 o                         
   8   2   7         57.84         53.31         2.52 o                         
   9   2   7         69.36         58.82         2.91 o                         
  10   2   7         15.53         14.20         2.35 o                         
  11   2   7          0.02          1.45         2.24 o                         
  12   2   7          0.02         -1.62         2.40 o                         
  13   2   7         44.48         59.50         4.75 o                         
  14   2   7         19.13         17.12         3.88 o                         
 -20   3   7          0.02          0.87         2.75 o                         
 -19   3   7         37.72         42.50         3.73 o                         
 -18   3   7          3.05          3.34         2.31 o                         
 -17   3   7          4.77          3.64         2.15 o                         
 -16   3   7          1.96          5.77         2.06 o                         
 -15   3   7         21.70         20.03         2.49 o                         
 -14   3   7         48.40         51.41         3.07 o                         
 -13   3   7          3.82         -0.69         1.68 o                         
 -12   3   7         92.09         82.11         3.07 o                         
 -11   3   7        371.23        349.73         6.49 o                         
 -10   3   7          1.57          2.29         1.36 o                         
  -9   3   7         50.69         48.41         2.05 o                         
  -8   3   7          0.11         -0.54         1.10 o                         
  -7   3   7         81.34         85.14         2.38 o                         
  -6   3   7         53.55         51.80         2.26 o                         
  -5   3   7        914.09        896.33        12.64 o                         
  -4   3   7        119.05        113.45         2.86 o                         
  -3   3   7          6.40         13.72         1.32 o                         
  -2   3   7         15.89         16.91         1.40 o                         
  -1   3   7         68.48         67.67         2.17 o                         
   0   3   7          0.13         -0.65         1.16 o                         
   1   3   7          1.59          2.58         1.21 o                         
   2   3   7          1.11          5.26         1.40 o                         
   3   3   7          0.48          0.97         1.36 o                         
   4   3   7          7.61          7.28         1.58 o                         
   5   3   7        101.37         95.70         2.93 o                         
   6   3   7         19.98         17.77         1.64 o                         
   7   3   7          2.76          2.17         1.74 o                         
   8   3   7         43.54         45.42         2.80 o                         
   9   3   7         43.01         52.73         3.31 o                         
  10   3   7         14.33         15.68         2.60 o                         
  11   3   7          9.11         10.73         2.66 o                         
  12   3   7          2.21          0.66         2.47 o                         
  13   3   7          4.49          1.64         2.68 o                         
  14   3   7          4.64          2.71         4.53 o                         
 -18   4   7         61.41         64.95         4.44 o                         
 -17   4   7         42.55         50.19         4.11 o                         
 -16   4   7          2.45          5.27         2.43 o                         
 -15   4   7          5.54          5.19         2.48 o                         
 -14   4   7         59.20         55.17         3.49 o                         
 -13   4   7         90.97         95.48         3.98 o                         
 -12   4   7          4.53          2.39         1.92 o                         
 -11   4   7         14.02          3.67         1.72 o                         
 -10   4   7         42.91         31.37         2.14 o                         
  -9   4   7         49.26         33.66         2.07 o                         
  -8   4   7         61.45         64.68         2.55 o                         
  -7   4   7        270.72        275.56         5.52 o                         
  -6   4   7         44.24         46.19         2.22 o                         
  -5   4   7         91.00        260.20        21.14 o                         
  -4   4   7        723.67        833.13        15.37 o                         
  -3   4   7        515.31        602.19        12.07 o                         
  -2   4   7        363.98        369.91         7.91 o                         
  -1   4   7         67.17         64.57         2.75 o                         
   0   4   7         12.94         15.96         1.56 o                         
   1   4   7        124.30        124.31         3.14 o                         
   2   4   7        173.01        157.35         3.79 o                         
   3   4   7         39.99         27.45         1.89 o                         
   4   4   7        249.76        231.19         5.26 o                         
   5   4   7        194.68        196.91         5.66 o                         
   6   4   7          7.94          7.67         2.28 o                         
   7   4   7         66.51         72.54         4.03 o                         
   8   4   7          0.94         -1.99         1.99 o                         
   9   4   7          9.13          7.71         2.36 o                         
  10   4   7         90.69        121.21         5.07 o                         
  11   4   7          1.94         -0.78         2.26 o                         
  12   4   7         12.38          8.13         2.69 o                         
 -16   5   7         33.23         37.56         3.50 o                         
 -15   5   7          2.76          2.99         2.73 o                         
 -14   5   7        145.87        145.71         7.19 o                         
 -13   5   7         11.85         14.80         2.61 o                         
 -12   5   7         18.48         14.09         2.49 o                         
 -11   5   7          7.97          5.49         2.40 o                         
 -10   5   7         20.07         24.34         2.69 o                         
  -9   5   7          7.17          9.76         2.29 o                         
  -8   5   7         82.86         80.63         4.11 o                         
  -7   5   7         32.65         43.12         3.13 o                         
  -6   5   7        125.13        135.89         5.11 o                         
  -5   5   7          0.78          5.15         2.16 o                         
  -4   5   7          9.42         14.35         2.12 o                         
  -3   5   7         12.36         14.75         2.21 o                         
  -2   5   7          1.22          1.79         2.08 o                         
  -1   5   7          5.36          4.78         2.03 o                         
   0   5   7         96.87        103.47         3.58 o                         
   1   5   7          5.21          4.56         1.76 o                         
   2   5   7          0.03         -1.71         1.71 o                         
   3   5   7          8.76          9.43         1.97 o                         
   4   5   7         21.39         26.02         2.59 o                         
   5   5   7          2.47         -1.75         2.29 o                         
   6   5   7         15.01         13.09         3.09 o                         
   7   5   7         30.39         33.78         3.39 o                         
   8   5   7         26.36         22.42         3.22 o                         
   9   5   7         17.48         11.69         3.02 o                         
  10   5   7         15.13          6.38         3.13 o                         
 -14   6   7         85.12         89.72         7.66 o                         
 -13   6   7        156.37        209.26         8.54 o                         
 -12   6   7         12.19          8.62         2.61 o                         
 -11   6   7         16.27         14.97         4.75 o                         
 -10   6   7          3.09          2.03         2.75 o                         
  -9   6   7         49.04         51.60         4.84 o                         
  -8   6   7          1.45          1.61         2.51 o                         
  -7   6   7         97.58        116.34         7.70 o                         
  -6   6   7         12.95         13.01         3.04 o                         
  -5   6   7          0.41          5.00         2.46 o                         
  -4   6   7         13.77         19.90         2.97 o                         
  -3   6   7         48.79         67.54         3.90 o                         
  -2   6   7         16.57         26.86         3.12 o                         
  -1   6   7        132.74        143.00         5.86 o                         
   0   6   7         54.94         64.29         3.85 o                         
   1   6   7          0.41          4.65         2.18 o                         
   2   6   7         21.80         20.49         2.62 o                         
   3   6   7         11.39          5.22         2.44 o                         
   4   6   7          1.93          0.34         2.34 o                         
   5   6   7         38.55         29.53         5.42 o                         
   6   6   7        110.63         95.04         8.26 o                         
   7   6   7         60.50         43.43         7.22 o                         
   8   6   7          3.15          0.62         3.31 o                         
  -9   7   7          1.75          2.87         3.01 o                         
  -8   7   7         17.53         18.57         4.21 o                         
  -7   7   7         14.82          7.91         3.17 o                         
  -6   7   7         78.88         75.68        10.34 o                         
  -5   7   7          9.58          5.41         3.18 o                         
  -4   7   7          1.06          0.31         3.11 o                         
  -3   7   7         14.24         16.91         4.98 o                         
  -2   7   7          0.41         -1.11         3.00 o                         
  -1   7   7         21.73         21.51         3.14 o                         
   0   7   7          2.89          3.74         2.69 o                         
   1   7   7        101.78        126.72         7.70 o                         
   2   7   7         36.36         35.08         5.39 o                         
   3   7   7          2.43          0.86         2.54 o                         
 -21   0   8         59.57         76.54         8.76 o                         
 -20   0   8          2.92          4.13         3.48 o                         
 -19   0   8         16.90         17.82         4.22 o                         
 -18   0   8          1.83         -0.02         3.43 o                         
 -17   0   8         40.16         43.57         4.07 o                         
 -16   0   8        672.24        755.62        21.13 o                         
 -15   0   8       1509.22       1653.03        43.15 o                         
 -14   0   8        176.08        184.59         6.70 o                         
 -13   0   8        186.48        159.07         6.03 o                         
 -12   0   8         10.22         14.09         2.58 o                         
 -11   0   8          0.00          0.50         1.97 o                         
 -10   0   8        170.92        133.41         4.97 o                         
  -9   0   8        346.36        395.95         8.96 o                         
  -8   0   8       1290.46       1312.99        26.70 o                         
  -7   0   8         96.52         95.86         2.99 o                         
  -6   0   8         22.88         31.51         1.70 o                         
  -5   0   8        136.85        182.10         4.64 o                         
  -4   0   8         10.52         27.30         1.88 o                         
  -3   0   8       7534.94      11684.15       290.72 o                         
  -2   0   8        552.64        727.41        16.58 o                         
  -1   0   8         67.26         82.35         4.18 o                         
   0   0   8        250.48        224.00         5.34 o                         
   1   0   8        195.84        181.06         5.09 o                         
   2   0   8        845.08        788.42        16.70 o                         
   3   0   8        412.69        365.52         8.72 o                         
   4   0   8        848.31        776.70        16.70 o                         
   5   0   8         68.16         70.02         3.47 o                         
   6   0   8          8.94         10.24         2.28 o                         
   7   0   8         62.73         61.58         3.26 o                         
   8   0   8          2.72          2.07         2.08 o                         
   9   0   8          7.33          1.60         2.39 o                         
  10   0   8          9.68         19.09         2.96 o                         
  11   0   8         20.23         20.72         3.12 o                         
  12   0   8          0.84          1.10         3.35 o                         
  13   0   8          8.35          6.20         3.27 o                         
  14   0   8          0.48          0.65         3.15 o                         
 -21   1   8         17.82         20.47         3.18 o                         
 -20   1   8          3.36          3.07         2.41 o                         
 -19   1   8         19.53         20.66         2.63 o                         
 -18   1   8          0.71         -0.39         2.07 o                         
 -17   1   8         10.21         12.49         2.38 o                         
 -16   1   8        185.95        201.84         5.97 o                         
 -15   1   8        131.74        144.92         4.52 o                         
 -14   1   8        705.48        723.72        12.53 o                         
 -13   1   8          1.91         -1.12         1.48 o                         
 -12   1   8          8.11         10.32         1.63 o                         
 -11   1   8          5.09          4.66         1.28 o                         
 -10   1   8         15.22         12.99         1.21 o                         
  -9   1   8        187.27        201.49         3.55 o                         
  -8   1   8        381.86        398.47         5.54 o                         
  -7   1   8        537.00        595.73         8.04 o                         
  -6   1   8          0.19         -0.78         0.78 o                         
  -5   1   8       2070.23       2604.04        44.26 o                         
  -4   1   8         12.58         22.86         1.15 o                         
  -3   1   8        749.82        901.18        16.95 o                         
  -2   1   8        334.61        389.54         6.19 o                         
  -1   1   8       1288.15       1359.97        23.81 o                         
   0   1   8        256.30        260.28         5.10 o                         
   1   1   8        458.95        426.45         6.56 o                         
   2   1   8        844.29        779.31        11.00 o                         
   3   1   8          6.27          9.86         1.39 o                         
   4   1   8        689.55        615.22         9.06 o                         
   5   1   8        374.19        345.93         5.77 o                         
   6   1   8       1485.51       1338.96        19.14 o                         
   7   1   8          0.21         -0.87         1.42 o                         
   8   1   8          6.68          7.52         1.72 o                         
   9   1   8         56.59         38.85         2.63 o                         
  10   1   8         18.34         12.79         2.26 o                         
  11   1   8         23.99         30.26         2.83 o                         
  12   1   8         26.01         36.69         3.23 o                         
  13   1   8         56.01         79.60         4.23 o                         
  14   1   8         11.12          7.50         3.52 o                         
 -21   2   8         34.03         38.88         4.02 o                         
 -20   2   8          6.76          5.05         2.47 o                         
 -19   2   8        120.29        161.32         8.16 o                         
 -18   2   8         51.60         51.77         3.35 o                         
 -17   2   8         27.94         30.91         2.86 o                         
 -16   2   8         45.76         45.52         3.05 o                         
 -15   2   8          2.79          3.10         1.96 o                         
 -14   2   8         76.93         78.30         3.12 o                         
 -13   2   8         16.58         16.07         1.63 o                         
 -12   2   8        191.76        170.15         3.94 o                         
 -11   2   8        265.75        266.62         4.82 o                         
 -10   2   8         19.55         14.86         1.28 o                         
  -9   2   8         23.64         23.94         1.30 o                         
  -8   2   8         43.51         32.24         1.37 o                         
  -7   2   8        201.79        187.31         3.11 o                         
  -6   2   8        473.97        473.48         6.23 o                         
  -5   2   8       4096.41       4431.76        53.04 o                         
  -4   2   8       1336.53       1463.58        18.88 o                         
  -3   2   8        134.21        161.68         5.17 o                         
  -2   2   8        934.77        940.49        13.07 o                         
  -1   2   8        145.13        130.76         2.83 o                         
   0   2   8         50.15         34.44         1.70 o                         
   1   2   8        588.91        600.28         9.63 o                         
   2   2   8        752.03        718.29        11.38 o                         
   3   2   8        108.49        113.20         3.02 o                         
   4   2   8        564.20        537.35         8.18 o                         
   5   2   8        122.80        111.98         3.10 o                         
   6   2   8          0.16         -0.73         1.29 o                         
   7   2   8         63.34         53.17         2.26 o                         
   8   2   8         87.68         70.34         3.05 o                         
   9   2   8          1.22         -0.64         2.12 o                         
  10   2   8          0.97          1.17         2.25 o                         
  11   2   8         46.23         52.71         3.53 o                         
  12   2   8          0.38         -2.08         2.51 o                         
  13   2   8         36.39         38.11         3.76 o                         
  14   2   8          4.08          2.32         3.48 o                         
 -20   3   8          0.02         -0.24         2.31 o                         
 -19   3   8          4.68          5.09         2.48 o                         
 -18   3   8          9.12         11.82         2.71 o                         
 -17   3   8         11.36         13.71         2.35 o                         
 -16   3   8         44.34         49.71         3.52 o                         
 -15   3   8          5.30          4.26         2.08 o                         
 -14   3   8         16.02         16.82         2.36 o                         
 -13   3   8        181.95        188.78         4.94 o                         
 -12   3   8        382.76        350.88         6.70 o                         
 -11   3   8        300.81        232.21         4.80 o                         
 -10   3   8         11.97         10.53         1.41 o                         
  -9   3   8        249.31        262.30         5.01 o                         
  -8   3   8          0.20         -1.11         1.12 o                         
  -7   3   8        409.58        410.42         6.50 o                         
  -6   3   8         27.47         28.48         2.63 o                         
  -5   3   8       2994.93       2738.86        36.72 o                         
  -4   3   8         42.85         32.14         1.81 o                         
  -3   3   8         20.13         22.99         1.61 o                         
  -2   3   8          6.79          5.39         1.38 o                         
  -1   3   8         55.96         60.66         3.08 o                         
   0   3   8          6.82          6.09         1.33 o                         
   1   3   8        158.52        128.44         3.36 o                         
   2   3   8         24.47         15.74         1.75 o                         
   3   3   8        280.66        273.88         5.68 o                         
   4   3   8        390.22        378.28         6.91 o                         
   5   3   8         61.12         61.53         2.71 o                         
   6   3   8          0.16         -0.61         1.56 o                         
   7   3   8         87.69         83.53         3.64 o                         
   8   3   8         92.73        105.84         4.54 o                         
   9   3   8        189.36        235.07         7.63 o                         
  10   3   8          0.08         -2.27         2.27 o                         
  11   3   8        147.28        197.03         8.20 o                         
  12   3   8          1.02         -2.51         2.51 o                         
  13   3   8         10.15          5.38         2.73 o                         
 -18   4   8          2.42          1.66         2.60 o                         
 -17   4   8         11.99         12.82         2.87 o                         
 -16   4   8          6.39         11.09         2.70 o                         
 -15   4   8         74.47         78.27         4.06 o                         
 -14   4   8        129.03        130.27         5.30 o                         
 -13   4   8          1.19         -0.06         2.16 o                         
 -12   4   8         13.38         10.38         2.11 o                         
 -11   4   8         82.16         64.08         2.97 o                         
 -10   4   8          0.33         -0.50         1.57 o                         
  -9   4   8        151.18        144.44         3.80 o                         
  -8   4   8        425.53        428.64         7.43 o                         
  -7   4   8          0.11         -1.28         1.28 o                         
  -6   4   8         23.75         27.34         2.32 o                         
  -5   4   8        219.33        261.52         8.78 o                         
  -4   4   8        262.47        272.36         5.42 o                         
  -3   4   8         98.20        127.08         6.20 o                         
  -2   4   8        141.38        144.77         5.81 o                         
  -1   4   8        154.52        154.90         4.03 o                         
   0   4   8        172.34        160.05         3.97 o                         
   1   4   8          0.48         -0.19         1.24 o                         
   2   4   8         31.47         17.51         1.81 o                         
   3   4   8         29.01         15.50         2.16 o                         
   4   4   8          0.87         -0.76         1.83 o                         
   5   4   8        244.33        267.91         8.65 o                         
   6   4   8        391.53        445.31        11.19 o                         
   7   4   8          8.99         11.00         2.56 o                         
   8   4   8         65.38         79.88         3.99 o                         
   9   4   8         33.49         40.28         3.46 o                         
  10   4   8         10.50         10.81         2.49 o                         
  11   4   8         26.01         27.92         4.20 o                         
  12   4   8         71.61         -6.92         7.65 o                         
 -16   5   8         37.94         30.37         3.65 o                         
 -15   5   8         65.29         59.26         4.10 o                         
 -14   5   8         36.08         40.44         3.67 o                         
 -13   5   8          0.94          0.38         2.20 o                         
 -12   5   8          8.10          4.44         2.36 o                         
 -11   5   8          5.81          7.50         2.28 o                         
 -10   5   8         72.56         80.81         3.77 o                         
  -9   5   8         27.14         27.52         2.78 o                         
  -8   5   8         43.03         49.40         3.43 o                         
  -7   5   8         36.30         41.23         3.26 o                         
  -6   5   8          0.55          3.58         2.22 o                         
  -5   5   8         16.36         58.62         4.67 o                         
  -4   5   8        132.51        180.53        12.11 o                         
  -3   5   8        167.87        221.15         6.69 o                         
  -2   5   8        181.09        207.19         6.42 o                         
  -1   5   8         68.48         75.66         3.86 o                         
   0   5   8          1.32         -1.57         1.86 o                         
   1   5   8         49.24         49.28         3.06 o                         
   2   5   8          1.53          0.36         2.18 o                         
   3   5   8        336.38        376.93        10.07 o                         
   4   5   8        313.92        345.94         9.49 o                         
   5   5   8        131.69        138.36         5.86 o                         
   6   5   8        126.72        146.79         5.91 o                         
   7   5   8          9.09          8.37         2.73 o                         
   8   5   8          3.65          4.73         2.66 o                         
   9   5   8          1.24          1.18         3.02 o                         
  10   5   8          3.12         11.66        12.03 o                         
 -14   6   8         78.58         84.43        16.38 o                         
 -13   6   8         67.25         69.68         6.68 o                         
 -12   6   8          0.00         -0.88         2.33 o                         
 -11   6   8          8.41          5.64         3.22 o                         
 -10   6   8         36.33         27.93         3.59 o                         
  -9   6   8          0.00         -0.76         2.46 o                         
  -8   6   8          0.09         -2.46         2.46 o                         
  -7   6   8         16.38         24.12         3.13 o                         
  -6   6   8          0.02         -0.25         2.41 o                         
  -5   6   8          2.77          5.96         2.70 o                         
  -4   6   8          1.01          6.23         2.46 o                         
  -3   6   8          1.77          9.59         2.73 o                         
  -2   6   8         56.94         62.27         4.40 o                         
  -1   6   8         88.07         98.37         5.06 o                         
   0   6   8         67.84         68.71         6.62 o                         
   1   6   8          1.73          0.64         2.51 o                         
   2   6   8         11.28         12.29         3.01 o                         
   3   6   8          2.43          3.00         2.59 o                         
   4   6   8          2.03         -1.57         2.81 o                         
   5   6   8         53.63         54.49         6.11 o                         
   6   6   8         34.98         22.34         4.97 o                         
   7   6   8          1.09         -3.21         3.21 o                         
  -9   7   8          1.16          2.92         9.48 o                         
  -8   7   8         13.67          8.94         4.28 o                         
  -7   7   8         87.76         69.43         8.15 o                         
  -6   7   8        208.43        138.32        12.09 o                         
  -5   7   8         63.95         30.82         4.79 o                         
  -4   7   8         59.20         42.90         5.41 o                         
  -3   7   8         13.48          8.58         3.56 o                         
  -2   7   8          1.47          1.66         3.29 o                         
  -1   7   8         14.14          9.63         2.89 o                         
   0   7   8          0.03         -1.46         2.45 o                         
   1   7   8         35.18         17.90         3.02 o                         
   2   7   8          9.42          2.17         3.73 o                         
 -21   1   9          4.51          4.08         2.50 o                         
 -20   1   9          0.01          1.82         2.36 o                         
 -19   1   9          3.77          3.43         2.19 o                         
 -18   1   9         60.06         63.58         4.07 o                         
 -17   1   9         44.47         49.03         4.02 o                         
 -16   1   9        396.82        453.43        10.01 o                         
 -15   1   9        671.13        690.86        12.60 o                         
 -14   1   9          7.06          5.16         1.68 o                         
 -13   1   9         82.26         85.82         2.78 o                         
 -12   1   9          8.26          8.21         1.58 o                         
 -11   1   9         73.82         71.25         2.33 o                         
 -10   1   9         31.92         39.56         1.58 o                         
  -9   1   9       1018.87       1023.45        13.80 o                         
  -8   1   9        282.34        306.00         4.76 o                         
  -7   1   9         23.40         29.43         1.28 o                         
  -6   1   9         52.13         63.28         1.70 o                         
  -5   1   9        589.70        726.61        10.80 o                         
  -4   1   9        863.95       1054.97        17.95 o                         
  -3   1   9        267.26        370.21         6.43 o                         
  -2   1   9        746.41        857.97        16.07 o                         
  -1   1   9        292.63        277.30         5.98 o                         
   0   1   9         53.44         49.30         2.17 o                         
   1   1   9          4.43          3.93         1.21 o                         
   2   1   9       1048.12       1002.80        14.79 o                         
   3   1   9         30.26         34.57         1.73 o                         
   4   1   9        999.03        931.95        13.63 o                         
   5   1   9        482.42        459.97         7.48 o                         
   6   1   9         41.48         40.25         2.02 o                         
   7   1   9         78.28         82.01         2.96 o                         
   8   1   9         40.88         30.27         2.29 o                         
   9   1   9          8.38         11.15         2.20 o                         
  10   1   9         19.04         19.21         2.56 o                         
  11   1   9         21.77         27.56         2.90 o                         
  12   1   9          1.13          2.65         2.66 o                         
  13   1   9          1.22          2.52         2.70 o                         
  14   1   9         26.58         37.72         9.15 o                         
 -21   2   9          0.86         -0.89         2.28 o                         
 -20   2   9         20.23         20.42         3.17 o                         
 -19   2   9         37.46         37.74         3.14 o                         
 -18   2   9          3.56          4.93         2.33 o                         
 -17   2   9         10.91         10.05         2.40 o                         
 -16   2   9          0.79          0.96         2.09 o                         
 -15   2   9         42.97         38.61         2.59 o                         
 -14   2   9         16.98         17.11         1.84 o                         
 -13   2   9        262.60        260.29         5.19 o                         
 -12   2   9         90.59         97.20         2.74 o                         
 -11   2   9          1.92          1.78         1.10 o                         
 -10   2   9         58.88         64.17         2.27 o                         
  -9   2   9        122.35        122.20         2.68 o                         
  -8   2   9         46.34         43.90         1.58 o                         
  -7   2   9       1988.52       2081.99        25.96 o                         
  -6   2   9       2263.37       2390.61        29.68 o                         
  -5   2   9         72.95         98.53         2.42 o                         
  -4   2   9        163.02        152.90         3.01 o                         
  -3   2   9         53.49         55.64         1.92 o                         
  -2   2   9        131.58        146.62         3.37 o                         
  -1   2   9         19.38         18.52         1.54 o                         
   0   2   9        405.25        378.38         6.64 o                         
   1   2   9         44.79         61.45         2.51 o                         
   2   2   9          2.77          0.36         1.44 o                         
   3   2   9          0.05         -0.89         1.39 o                         
   4   2   9          2.81          1.40         1.33 o                         
   5   2   9         17.80         18.71         1.62 o                         
   6   2   9        256.13        231.14         4.61 o                         
   7   2   9        237.18        243.43         5.55 o                         
   8   2   9         27.89         29.23         2.75 o                         
   9   2   9          2.80          2.88         2.28 o                         
  10   2   9         15.64         16.20         3.09 o                         
  11   2   9          3.29          1.24         2.68 o                         
  12   2   9         16.52         18.38         3.33 o                         
  13   2   9        105.75        120.25         6.79 o                         
 -20   3   9          7.20          4.04         2.47 o                         
 -19   3   9         25.14         24.79         3.91 o                         
 -18   3   9          1.78          5.37         2.59 o                         
 -17   3   9          7.61          6.47         2.14 o                         
 -16   3   9          7.92          3.65         2.20 o                         
 -15   3   9          0.86         -1.47         1.93 o                         
 -14   3   9        180.12        187.71         5.32 o                         
 -13   3   9        150.32        136.62         4.02 o                         
 -12   3   9        223.88        192.37         4.64 o                         
 -11   3   9          0.77          0.54         1.25 o                         
 -10   3   9        120.61        127.12         3.19 o                         
  -9   3   9         45.57         49.07         2.01 o                         
  -8   3   9         51.53         65.87         2.18 o                         
  -7   3   9        482.59        498.22         7.19 o                         
  -6   3   9        511.94        548.76         8.23 o                         
  -5   3   9        320.11        338.96         5.49 o                         
  -4   3   9        107.53        108.26         3.03 o                         
  -3   3   9          1.05          3.00         1.50 o                         
  -2   3   9         26.03         20.41         1.77 o                         
  -1   3   9          7.34          8.90         1.54 o                         
   0   3   9          0.07          0.64         1.52 o                         
   1   3   9          0.19         -1.44         1.44 o                         
   2   3   9          0.82         -0.01         1.47 o                         
   3   3   9         22.11         18.89         1.86 o                         
   4   3   9          0.24         -1.02         1.41 o                         
   5   3   9          1.31          0.35         1.63 o                         
   6   3   9         10.04         12.04         2.17 o                         
   7   3   9         53.90         59.11         3.43 o                         
   8   3   9         30.51         31.69         2.99 o                         
   9   3   9         18.11         19.12         2.83 o                         
  10   3   9          4.22          3.84         2.59 o                         
  11   3   9         30.47         30.52         3.44 o                         
  12   3   9          0.00         -1.04         2.64 o                         
 -18   4   9         53.97         59.99         3.80 o                         
 -17   4   9          1.45          4.41         2.71 o                         
 -16   4   9         17.26         14.36         2.78 o                         
 -15   4   9         32.02         26.80         2.96 o                         
 -14   4   9          0.00         -1.89         2.37 o                         
 -13   4   9         36.35         31.52         3.15 o                         
 -12   4   9          0.69         -1.65         1.65 o                         
 -11   4   9        133.99        121.58         4.10 o                         
 -10   4   9          3.82          3.00         1.72 o                         
  -9   4   9        251.84        259.72         5.73 o                         
  -8   4   9        192.98        190.22         4.19 o                         
  -7   4   9         85.04         88.05         2.75 o                         
  -6   4   9        123.44        143.36        10.08 o                         
  -5   4   9        661.72        792.06        13.76 o                         
  -4   4   9        506.47        487.15         9.06 o                         
  -3   4   9         28.57         28.95         2.10 o                         
  -2   4   9         11.91          9.18         1.91 o                         
  -1   4   9         27.25         29.65         2.02 o                         
   0   4   9        102.54        103.93         3.24 o                         
   1   4   9         15.05         14.24         1.89 o                         
   2   4   9        169.36        156.00         5.21 o                         
   3   4   9         40.76         37.26         2.76 o                         
   4   4   9        317.15        374.72         9.98 o                         
   5   4   9         98.73        107.62         4.93 o                         
   6   4   9          0.12         -1.38         2.32 o                         
   7   4   9         11.56         14.08         3.06 o                         
   8   4   9          2.42          0.83         2.40 o                         
   9   4   9         35.89         43.37         4.05 o                         
  10   4   9          2.41         -2.38         2.38 o                         
  11   4   9         71.63         81.27         6.56 o                         
 -16   5   9        102.40         93.27         6.93 o                         
 -15   5   9          0.55         -0.66         2.76 o                         
 -14   5   9         13.58         14.86         2.57 o                         
 -13   5   9          4.83          4.33         2.28 o                         
 -12   5   9          1.97          2.35         2.25 o                         
 -11   5   9         38.27         39.58         3.02 o                         
 -10   5   9         49.84         57.27         3.33 o                         
  -9   5   9          2.73          1.31         2.25 o                         
  -8   5   9         43.33         46.06         3.44 o                         
  -7   5   9         11.40          9.18         2.57 o                         
  -6   5   9          4.94          6.50         2.30 o                         
  -5   5   9         25.39         77.02         4.98 o                         
  -4   5   9        116.65        206.58         8.36 o                         
  -3   5   9        226.55        252.46         7.27 o                         
  -2   5   9          4.24          5.05         3.10 o                         
  -1   5   9         41.50         47.41         3.51 o                         
   0   5   9         47.00         51.99         3.35 o                         
   1   5   9          4.21          2.37         2.20 o                         
   2   5   9         40.90         38.81         3.48 o                         
   3   5   9        230.84        273.67         8.30 o                         
   4   5   9         38.42         47.57         3.55 o                         
   5   5   9         13.33          8.96         2.85 o                         
   6   5   9          1.93          1.57         2.62 o                         
   7   5   9          5.69          2.45         2.76 o                         
   8   5   9          3.27          3.47         3.09 o                         
   9   5   9          1.53         -2.69         2.69 o                         
 -13   6   9          1.51          1.33         2.48 o                         
 -12   6   9         51.87         63.24         5.02 o                         
 -11   6   9         28.38         24.84         3.81 o                         
 -10   6   9          1.71         -0.90         2.55 o                         
  -9   6   9          2.02         -1.52         2.26 o                         
  -8   6   9          1.59          3.01         2.56 o                         
  -7   6   9         39.77         41.71         3.83 o                         
  -6   6   9          2.15         -0.16         2.57 o                         
  -5   6   9          0.10          3.36         2.55 o                         
  -4   6   9          0.63          5.69         3.49 o                         
  -3   6   9          0.92          7.28         3.83 o                         
  -2   6   9        117.66        132.20         5.84 o                         
  -1   6   9         31.92         34.57         3.55 o                         
   0   6   9         29.55         33.09         3.60 o                         
   1   6   9         25.25         24.11         3.10 o                         
   2   6   9          0.09         -0.78         2.63 o                         
   3   6   9          1.46         -0.72         2.94 o                         
   4   6   9         24.64         23.03         4.33 o                         
   5   6   9         32.81         23.24         5.95 o                         
   6   6   9          2.19         -2.62         3.19 o                         
  -8   7   9          2.58          1.33         3.25 o                         
  -7   7   9         19.31         11.91         6.31 o                         
  -6   7   9         93.61         71.21         7.53 o                         
  -5   7   9         38.63         29.36         4.05 o                         
  -4   7   9          2.16          2.71         3.05 o                         
  -3   7   9         22.04         15.66         3.60 o                         
  -2   7   9          3.51          4.76         3.05 o                         
  -1   7   9         20.63         10.67         3.71 o                         
   0   7   9         66.47         57.51         6.07 o                         
 -22   0  10         56.36         41.18        11.66 o                         
 -21   0  10          0.33          3.14         3.43 o                         
 -20   0  10         29.53         46.15         9.22 o                         
 -19   0  10          4.86          5.62         3.67 o                         
 -18   0  10          8.26          7.04         3.80 o                         
 -17   0  10         93.93         91.57         5.56 o                         
 -16   0  10        143.80        157.47         9.92 o                         
 -15   0  10          5.47          2.54         2.59 o                         
 -14   0  10         50.03         55.04         4.34 o                         
 -13   0  10         10.77          7.07         2.75 o                         
 -12   0  10         37.15         33.82         3.22 o                         
 -11   0  10         12.84         12.26         1.95 o                         
 -10   0  10        727.50        676.96        15.67 o                         
  -9   0  10         88.43        100.72         4.67 o                         
  -8   0  10        569.10        573.20        13.62 o                         
  -7   0  10        285.54        332.02         7.47 o                         
  -6   0  10        260.57        342.83         7.81 o                         
  -5   0  10        353.23        497.82        10.92 o                         
  -4   0  10       1247.61       1706.20        52.15 o                         
  -3   0  10        615.08        750.78        18.35 o                         
  -2   0  10       1801.00       2230.35        47.70 o                         
  -1   0  10        219.26        247.69         7.13 o                         
   0   0  10         58.94         55.41         3.01 o                         
   1   0  10         63.84         56.36         3.09 o                         
   2   0  10        139.03        122.81         4.56 o                         
   3   0  10        671.80        578.65        13.13 o                         
   4   0  10        996.73        956.51        20.47 o                         
   5   0  10        313.99        307.74         8.20 o                         
   6   0  10        104.69         96.96         4.33 o                         
   7   0  10        116.95        102.32         5.03 o                         
   8   0  10          0.00          0.23         2.95 o                         
   9   0  10         27.11         25.28         3.24 o                         
  10   0  10          2.77          2.54         2.74 o                         
  11   0  10        233.43        347.26        13.74 o                         
  12   0  10         32.21         40.28         4.47 o                         
  13   0  10         42.19         38.34         5.98 o                         
 -21   1  10         10.89          7.03         2.49 o                         
 -20   1  10          2.68          3.73         2.51 o                         
 -19   1  10         83.21         91.97         5.05 o                         
 -18   1  10        124.49        142.37         7.67 o                         
 -17   1  10          1.00         -1.46         1.95 o                         
 -16   1  10        137.10        147.33         5.34 o                         
 -15   1  10          3.91          5.55         1.86 o                         
 -14   1  10          1.65          2.15         1.42 o                         
 -13   1  10        357.04        349.08         6.06 o                         
 -12   1  10          6.67          6.67         1.38 o                         
 -11   1  10        123.16        126.38         3.29 o                         
 -10   1  10        250.75        266.04         4.63 o                         
  -9   1  10         31.40         31.83         1.42 o                         
  -8   1  10         11.61         15.33         1.28 o                         
  -7   1  10        415.64        445.53         7.19 o                         
  -6   1  10         60.06         69.07         1.91 o                         
  -5   1  10        438.68        550.31        11.31 o                         
  -4   1  10         47.51         64.83         2.12 o                         
  -3   1  10         66.98         80.61         2.26 o                         
  -2   1  10         23.57         24.03         1.56 o                         
  -1   1  10          5.45          5.85         1.36 o                         
   0   1  10        164.72        148.53         3.75 o                         
   1   1  10        368.32        335.54         5.67 o                         
   2   1  10          6.42          5.45         1.40 o                         
   3   1  10         41.71         39.13         1.94 o                         
   4   1  10          0.39          1.70         1.36 o                         
   5   1  10        128.27        125.44         3.34 o                         
   6   1  10         12.22          6.82         1.74 o                         
   7   1  10         10.83          6.12         1.97 o                         
   8   1  10         16.62         16.94         2.33 o                         
   9   1  10         13.31         12.89         2.33 o                         
  10   1  10         11.59         12.57         2.65 o                         
  11   1  10         63.22         77.46         4.28 o                         
  12   1  10          3.30         -0.98         2.63 o                         
  13   1  10          0.58         -1.55         2.48 o                         
 -21   2  10          8.43          7.17         2.49 o                         
 -20   2  10         12.49         12.62         2.64 o                         
 -19   2  10          0.23         -0.64         2.34 o                         
 -18   2  10          5.48          2.25         2.26 o                         
 -17   2  10         62.90         66.54         3.43 o                         
 -16   2  10        258.93        269.89         7.21 o                         
 -15   2  10         11.08         13.66         2.34 o                         
 -14   2  10         19.80         15.01         2.23 o                         
 -13   2  10         11.83          8.11         1.44 o                         
 -12   2  10          1.60          2.28         1.22 o                         
 -11   2  10        209.86        199.13         4.02 o                         
 -10   2  10         12.91          9.76         1.21 o                         
  -9   2  10        451.07        468.10         6.98 o                         
  -8   2  10        266.71        257.16         4.43 o                         
  -7   2  10          3.99          1.94         1.13 o                         
  -6   2  10        109.44         95.49         2.45 o                         
  -5   2  10        197.08        202.23         4.10 o                         
  -4   2  10         21.57         27.63         1.59 o                         
  -3   2  10        112.74        105.81         2.94 o                         
  -2   2  10         43.91         38.65         1.84 o                         
  -1   2  10         46.93         41.94         1.93 o                         
   0   2  10         70.66         67.39         2.54 o                         
   1   2  10          1.83          0.75         1.58 o                         
   2   2  10          3.68          1.91         1.45 o                         
   3   2  10        329.57        291.41         5.31 o                         
   4   2  10        155.69        141.19         3.28 o                         
   5   2  10         10.26          8.03         1.59 o                         
   6   2  10          0.14         -0.84         1.60 o                         
   7   2  10          6.88          5.54         1.93 o                         
   8   2  10          0.71         -2.11         2.11 o                         
   9   2  10         32.82         36.07         3.74 o                         
  10   2  10          1.29          0.04         2.79 o                         
  11   2  10         28.01         27.09         3.39 o                         
  12   2  10         67.24         79.63         6.06 o                         
 -20   3  10         26.41         18.57         2.63 o                         
 -19   3  10          1.30         -1.17         2.14 o                         
 -18   3  10          0.25         -0.71         2.18 o                         
 -17   3  10          0.03         -0.96         2.22 o                         
 -16   3  10         30.47         29.19         3.00 o                         
 -15   3  10         29.07         29.26         2.66 o                         
 -14   3  10          8.74          5.67         2.07 o                         
 -13   3  10          0.17          0.95         1.67 o                         
 -12   3  10         28.48         27.53         2.20 o                         
 -11   3  10          0.03         -0.47         1.20 o                         
 -10   3  10         32.54         31.22         1.74 o                         
  -9   3  10         34.12         29.28         1.85 o                         
  -8   3  10        109.00        103.54         2.61 o                         
  -7   3  10         96.86        103.32         2.60 o                         
  -6   3  10          2.95          5.51         1.25 o                         
  -5   3  10         27.97         50.03         3.39 o                         
  -4   3  10        334.35        324.22         6.13 o                         
  -3   3  10          0.98          2.32         1.48 o                         
  -2   3  10          4.53          3.63         1.51 o                         
  -1   3  10         34.94         29.67         1.91 o                         
   0   3  10        189.45        173.33         4.19 o                         
   1   3  10         35.23         38.48         2.26 o                         
   2   3  10        143.05        137.25         4.02 o                         
   3   3  10         71.20         60.87         2.82 o                         
   4   3  10         63.50         55.57         4.10 o                         
   5   3  10          0.68          1.87         2.29 o                         
   6   3  10         18.24         18.50         2.78 o                         
   7   3  10          1.10         -2.10         2.10 o                         
   8   3  10         16.36         19.98         2.88 o                         
   9   3  10          8.44          5.08         2.61 o                         
  10   3  10         14.01         12.82         3.12 o                         
  11   3  10          0.60         -2.59         2.59 o                         
 -18   4  10         12.52         12.36         2.90 o                         
 -17   4  10         62.60         59.16         3.75 o                         
 -16   4  10          1.39          1.28         2.47 o                         
 -15   4  10         25.58         23.10         2.90 o                         
 -14   4  10         14.15         10.99         2.68 o                         
 -13   4  10         28.84         34.10         2.60 o                         
 -12   4  10         16.21         11.46         2.23 o                         
 -11   4  10         58.65         58.73         2.95 o                         
 -10   4  10          6.90          4.99         1.81 o                         
  -9   4  10          1.30          0.07         1.53 o                         
  -8   4  10        321.68        314.03         6.42 o                         
  -7   4  10         13.68         15.93         1.73 o                         
  -6   4  10         25.76         64.85        10.66 o                         
  -5   4  10        346.85        382.84         7.57 o                         
  -4   4  10        171.76        227.67         6.69 o                         
  -3   4  10        189.19        185.97         5.05 o                         
  -2   4  10         55.20         58.97         2.74 o                         
  -1   4  10          2.37          1.84         1.65 o                         
   0   4  10        133.24        139.67         4.69 o                         
   1   4  10          9.40          3.99         2.03 o                         
   2   4  10          0.11         -0.31         2.08 o                         
   3   4  10        363.12        371.73        10.35 o                         
   4   4  10          2.83          4.54         2.66 o                         
   5   4  10         17.60         16.82         3.00 o                         
   6   4  10         19.54         20.57         3.09 o                         
   7   4  10          0.18         -0.09         2.76 o                         
   8   4  10          9.23          6.27         3.07 o                         
   9   4  10          1.11         -2.24         2.73 o                         
  10   4  10          1.30         -2.72         2.72 o                         
 -16   5  10         15.49         13.08         3.01 o                         
 -15   5  10          0.00         -0.29         2.69 o                         
 -14   5  10         20.26         14.97         2.62 o                         
 -13   5  10         49.39         52.88         4.54 o                         
 -12   5  10          0.05         -2.07         2.07 o                         
 -11   5  10        176.31        198.34         7.96 o                         
 -10   5  10          0.58          0.19         2.11 o                         
  -9   5  10          1.96         -0.60         2.13 o                         
  -8   5  10         18.10         13.09         2.50 o                         
  -7   5  10          1.96         -0.85         2.16 o                         
  -6   5  10          2.89          5.86         2.25 o                         
  -5   5  10         11.04         20.52         3.93 o                         
  -4   5  10         32.11         53.36         4.71 o                         
  -3   5  10        135.57        154.44         5.72 o                         
  -2   5  10          3.94          9.72         2.82 o                         
  -1   5  10          5.39          2.84         2.43 o                         
   0   5  10          3.80          1.89         2.23 o                         
   1   5  10         11.66          7.81         2.53 o                         
   2   5  10         39.21         39.79         3.75 o                         
   3   5  10         51.53         56.08         3.91 o                         
   4   5  10         53.57         60.36         3.99 o                         
   5   5  10          0.87          2.25         2.69 o                         
   6   5  10         27.40         22.87         3.52 o                         
   7   5  10          3.30         -0.24         3.15 o                         
   8   5  10          0.54         -2.79         2.79 o                         
 -13   6  10          8.85          5.57         2.58 o                         
 -12   6  10          1.73          1.26         2.53 o                         
 -11   6  10          1.87          2.79         2.51 o                         
 -10   6  10          9.87          9.91         2.66 o                         
  -9   6  10          0.26         -1.35         2.30 o                         
  -8   6  10         64.33         60.42         4.29 o                         
  -7   6  10          0.00          1.83         2.66 o                         
  -6   6  10         13.21         13.97         3.00 o                         
  -5   6  10         17.60         16.57         3.01 o                         
  -4   6  10         13.50         10.47         3.12 o                         
  -3   6  10          5.02          5.91         2.80 o                         
  -2   6  10          0.94         -2.68         2.68 o                         
  -1   6  10          0.14         -0.50         2.80 o                         
   0   6  10         18.72         13.64         3.25 o                         
   1   6  10          0.78          0.99         2.68 o                         
   2   6  10          1.80          0.17         3.01 o                         
   3   6  10         36.60         31.43         5.47 o                         
   4   6  10          4.58          0.32         3.14 o                         
   5   6  10          3.33         -2.92         6.20 o                         
  -6   7  10          4.15          2.26         3.01 o                         
  -5   7  10          2.35         -0.96         2.78 o                         
  -4   7  10          1.25         -1.73         3.25 o                         
  -3   7  10         10.53          0.28         3.63 o                         
  -2   7  10          0.06         -1.61         5.24 o                         
 -21   1  11          5.83          2.80         2.45 o                         
 -20   1  11          4.72          5.08         2.49 o                         
 -19   1  11         20.62         17.28         2.73 o                         
 -18   1  11        138.76        160.34         5.50 o                         
 -17   1  11         47.52         46.86         3.19 o                         
 -16   1  11         12.74          7.52         2.20 o                         
 -15   1  11          6.04          3.07         1.86 o                         
 -14   1  11         24.26         23.57         2.02 o                         
 -13   1  11          0.77         -1.39         1.39 o                         
 -12   1  11          4.65          3.90         1.39 o                         
 -11   1  11         43.16         54.86         1.91 o                         
 -10   1  11          8.56          9.61         1.31 o                         
  -9   1  11          3.49          1.92         1.14 o                         
  -8   1  11         98.67        113.50         2.77 o                         
  -7   1  11         18.14         20.57         1.44 o                         
  -6   1  11          5.07          7.68         1.21 o                         
  -5   1  11        674.17        851.82        18.49 o                         
  -4   1  11        241.42        324.49         6.48 o                         
  -3   1  11         27.76         28.21         1.62 o                         
  -2   1  11         57.67         42.55         1.91 o                         
  -1   1  11          6.43          9.75         1.55 o                         
   0   1  11        302.61        292.99         8.23 o                         
   1   1  11         22.09         18.05         1.62 o                         
   2   1  11        603.78        575.41         8.91 o                         
   3   1  11         24.99         25.59         1.76 o                         
   4   1  11          2.07          2.94         1.44 o                         
   5   1  11         45.24         38.18         2.17 o                         
   6   1  11         10.94          6.43         2.02 o                         
   7   1  11          5.95          6.72         2.19 o                         
   8   1  11         12.17         14.82         2.40 o                         
   9   1  11          6.03          4.64         2.28 o                         
  10   1  11          0.06         -1.38         2.49 o                         
  11   1  11         39.17         46.93         4.85 o                         
  12   1  11          8.92         10.00         3.03 o                         
 -21   2  11          0.73          4.14         2.25 o                         
 -20   2  11         14.05         12.26         2.39 o                         
 -19   2  11          3.10          5.89         2.39 o                         
 -18   2  11         22.32         18.72         2.68 o                         
 -17   2  11          2.20         -0.51         2.06 o                         
 -16   2  11         10.10          7.75         2.35 o                         
 -15   2  11          0.00         -1.04         1.97 o                         
 -14   2  11        169.76        163.60         4.74 o                         
 -13   2  11         74.34         65.69         2.42 o                         
 -12   2  11          2.72          1.70         1.27 o                         
 -11   2  11         46.88         48.16         2.03 o                         
 -10   2  11          6.37          4.33         1.20 o                         
  -9   2  11        164.93        166.27         3.58 o                         
  -8   2  11         71.59         75.59         2.33 o                         
  -7   2  11        709.11        692.84        10.68 o                         
  -6   2  11         39.82         54.10         2.28 o                         
  -5   2  11        604.02        663.82         9.99 o                         
  -4   2  11         92.33         98.93         3.01 o                         
  -3   2  11         23.41         31.45         1.96 o                         
  -2   2  11          3.44         -0.18         1.42 o                         
  -1   2  11         32.36         25.71         1.87 o                         
   0   2  11         47.61         62.83         2.64 o                         
   1   2  11        382.94        370.88         7.01 o                         
   2   2  11         15.37         13.81         1.69 o                         
   3   2  11         12.25          9.99         1.62 o                         
   4   2  11         85.06         78.89         3.13 o                         
   5   2  11         20.59         20.38         1.98 o                         
   6   2  11         45.72         46.64         2.73 o                         
   7   2  11         25.03         31.53         2.80 o                         
   8   2  11          7.08          6.71         2.43 o                         
   9   2  11         47.57         52.65         3.68 o                         
  10   2  11          4.40          5.05         2.78 o                         
  11   2  11         46.46         50.02         5.75 o                         
 -20   3  11         27.23         17.49         3.06 o                         
 -19   3  11         37.68         40.23         4.22 o                         
 -18   3  11         14.37         21.22         3.09 o                         
 -17   3  11          2.43          1.79         2.49 o                         
 -16   3  11         24.77         20.38         2.58 o                         
 -15   3  11          0.32         -0.87         2.04 o                         
 -14   3  11         31.97         28.38         2.58 o                         
 -13   3  11        144.81        140.58         4.39 o                         
 -12   3  11         40.26         29.11         2.10 o                         
 -11   3  11         30.63         24.41         1.66 o                         
 -10   3  11          1.30         -0.20         1.12 o                         
  -9   3  11         59.14         60.02         2.08 o                         
  -8   3  11        141.85        159.78         4.41 o                         
  -7   3  11       1140.57       1237.51        18.36 o                         
  -6   3  11        918.77        988.15        14.94 o                         
  -5   3  11        203.62        182.88         4.09 o                         
  -4   3  11         34.72         32.71         2.98 o                         
  -3   3  11          7.02          4.00         1.52 o                         
  -2   3  11         28.81         26.38         1.87 o                         
  -1   3  11         99.35        100.03         3.28 o                         
   0   3  11        256.85        216.46         4.99 o                         
   1   3  11        112.39         88.20         3.50 o                         
   2   3  11          0.13         -1.74         1.84 o                         
   3   3  11          5.59         -0.73         2.16 o                         
   4   3  11          2.10          1.21         2.33 o                         
   5   3  11          9.85         10.00         2.78 o                         
   6   3  11        132.68        141.58         7.02 o                         
   7   3  11         70.78         84.87         5.41 o                         
   8   3  11          9.90          3.18         2.38 o                         
   9   3  11         13.43         12.12         3.19 o                         
  10   3  11          0.19         -2.46         2.60 o                         
 -18   4  11          5.04          3.38         2.60 o                         
 -17   4  11          6.36          6.67         2.80 o                         
 -16   4  11         18.55         20.78         2.94 o                         
 -15   4  11          0.12          0.65         2.39 o                         
 -14   4  11         11.85         10.88         2.44 o                         
 -13   4  11          0.83          0.73         1.80 o                         
 -12   4  11         13.32         14.36         2.13 o                         
 -11   4  11          0.23          0.74         1.74 o                         
 -10   4  11          4.20          6.54         1.73 o                         
  -9   4  11         44.93         47.60         2.72 o                         
  -8   4  11          3.34          3.81         1.66 o                         
  -7   4  11        149.90        154.98         4.25 o                         
  -6   4  11         37.38         40.69         2.93 o                         
  -5   4  11          6.83         13.95         1.82 o                         
  -4   4  11         25.53         25.20         1.99 o                         
  -3   4  11          0.56          0.29         1.88 o                         
  -2   4  11         22.16         21.05         2.16 o                         
  -1   4  11          0.09         -0.20         1.79 o                         
   0   4  11         78.49         81.47         3.86 o                         
   1   4  11         13.85          8.63         3.13 o                         
   2   4  11        134.49        116.26         5.46 o                         
   3   4  11         30.96         24.83         3.12 o                         
   4   4  11         11.24          8.74         2.88 o                         
   5   4  11          5.80          3.79         3.00 o                         
   6   4  11          9.94          9.33         3.24 o                         
   7   4  11         10.04          8.01         3.45 o                         
   8   4  11          2.06          5.29         3.35 o                         
   9   4  11         17.78         12.05         3.38 o                         
 -16   5  11        234.24        288.87        11.85 o                         
 -15   5  11        115.59        132.66         9.12 o                         
 -14   5  11          0.38          0.92         2.29 o                         
 -13   5  11         24.09         22.34         2.81 o                         
 -12   5  11          1.22         -2.06         2.06 o                         
 -11   5  11          0.86         -1.56         2.00 o                         
 -10   5  11         96.83         98.08         4.48 o                         
  -9   5  11        128.01        142.67         5.42 o                         
  -8   5  11          2.84          3.40         2.36 o                         
  -7   5  11          2.33          0.77         2.49 o                         
  -6   5  11          1.04          3.29         2.40 o                         
  -5   5  11          2.02          4.25         2.40 o                         
  -4   5  11         11.63         26.15         4.39 o                         
  -3   5  11        140.91        164.57         7.65 o                         
  -2   5  11        159.56        199.79         6.60 o                         
  -1   5  11          5.27          8.92         2.73 o                         
   0   5  11         34.18         36.43         3.20 o                         
   1   5  11          0.00         -1.73         2.54 o                         
   2   5  11          2.47          0.99         2.79 o                         
   3   5  11        200.04        248.14         9.26 o                         
   4   5  11        326.40        389.33        11.53 o                         
   5   5  11          8.12          4.88         2.83 o                         
   6   5  11         26.97         22.87         3.91 o                         
   7   5  11          0.00         -2.82         2.82 o                         
 -13   6  11          9.10          5.10         2.53 o                         
 -12   6  11         15.90          8.09         2.80 o                         
 -11   6  11          1.58          2.26         2.34 o                         
 -10   6  11          2.55          0.83         2.37 o                         
  -9   6  11         99.94        122.54         9.75 o                         
  -8   6  11         29.22         27.12         3.38 o                         
  -7   6  11          0.67          0.00         2.50 o                         
  -6   6  11         12.62         11.44         3.30 o                         
  -5   6  11          7.61          6.59         3.08 o                         
  -4   6  11         16.25         15.81         3.60 o                         
  -3   6  11          5.46          7.86         2.89 o                         
  -2   6  11         12.67          5.81         3.10 o                         
  -1   6  11          6.28          5.17         2.89 o                         
   0   6  11          0.12         -2.56         2.59 o                         
   1   6  11          2.07          0.13         2.79 o                         
   2   6  11         30.74         25.53         3.54 o                         
   3   6  11          0.01          2.01         2.97 o                         
 -21   0  12         94.01         49.61        10.32 o                         
 -20   0  12          4.03          3.09         2.85 o                         
 -19   0  12          7.02          5.70         3.10 o                         
 -18   0  12        511.27        595.81        20.45 o                         
 -17   0  12       1172.29       1352.82        36.53 o                         
 -16   0  12        639.96        733.10        27.32 o                         
 -15   0  12         49.57         49.00         4.84 o                         
 -14   0  12         44.38         49.57         4.45 o                         
 -13   0  12         73.81         90.10         5.13 o                         
 -12   0  12        181.08        194.62         5.78 o                         
 -11   0  12        791.63        889.03        20.25 o                         
 -10   0  12       1941.03       2122.18        42.88 o                         
  -9   0  12          1.60          1.54         1.62 o                         
  -8   0  12         18.94         16.23         2.02 o                         
  -7   0  12          0.77          3.59         1.71 o                         
  -6   0  12         11.17         54.98         8.47 o                         
  -5   0  12       1449.86       2374.84        78.12 o                         
  -4   0  12       1318.51       1917.02        63.12 o                         
  -3   0  12        200.64        263.17        12.01 o                         
  -2   0  12        104.45        109.95         4.14 o                         
  -1   0  12        423.57        407.81         9.49 o                         
   0   0  12        622.10        573.11        12.91 o                         
   1   0  12        460.52        408.50         9.95 o                         
   2   0  12       3254.38       3294.42        70.86 o                         
   3   0  12       1404.11       1405.10        31.34 o                         
   4   0  12        413.56        399.22        12.64 o                         
   5   0  12         43.11         42.88         4.10 o                         
   6   0  12         43.25         39.29         4.18 o                         
   7   0  12        110.58        131.79         7.71 o                         
   8   0  12        175.45        220.09        10.34 o                         
   9   0  12         29.12         40.68         4.58 o                         
  10   0  12         68.32         92.42         8.74 o                         
  11   0  12         15.99         20.76         4.76 o                         
 -21   1  12          0.06          0.33         2.18 o                         
 -20   1  12          1.12          1.98         2.18 o                         
 -19   1  12        204.73        243.05        11.31 o                         
 -18   1  12          5.25          3.05         2.27 o                         
 -17   1  12        116.86        125.73         6.06 o                         
 -16   1  12         43.79         42.57         3.35 o                         
 -15   1  12          8.94          7.40         2.08 o                         
 -14   1  12         51.97         58.64         3.38 o                         
 -13   1  12         56.54         58.35         2.67 o                         
 -12   1  12          5.98          6.55         1.30 o                         
 -11   1  12          0.47          0.54         1.20 o                         
 -10   1  12         13.87         10.93         1.46 o                         
  -9   1  12        574.21        596.71        10.08 o                         
  -8   1  12        172.98        184.96         4.45 o                         
  -7   1  12         18.84         18.36         1.54 o                         
  -6   1  12         38.46         57.51         2.29 o                         
  -5   1  12        168.26        210.70         6.80 o                         
  -4   1  12          7.96          8.65         1.51 o                         
  -3   1  12         12.85         15.01         1.57 o                         
  -2   1  12         50.86         56.83         2.44 o                         
  -1   1  12         29.61         28.04         1.95 o                         
   0   1  12        253.34        235.88         4.96 o                         
   1   1  12        263.73        252.32         5.01 o                         
   2   1  12          6.10          3.87         1.43 o                         
   3   1  12         18.28         21.34         1.71 o                         
   4   1  12        556.13        539.52         9.89 o                         
   5   1  12        133.72        140.65         4.32 o                         
   6   1  12         56.04         55.64         2.80 o                         
   7   1  12          0.05          1.55         1.96 o                         
   8   1  12         21.54         19.46         2.54 o                         
   9   1  12         17.99         19.57         2.81 o                         
  10   1  12         21.81         23.09         3.22 o                         
  11   1  12        134.23        184.08         7.28 o                         
 -21   2  12         45.03         39.40         3.57 o                         
 -20   2  12          9.93          8.48         2.27 o                         
 -19   2  12         92.76        100.56         6.93 o                         
 -18   2  12         42.86         41.77         3.73 o                         
 -17   2  12         43.50         42.36         3.13 o                         
 -16   2  12        220.65        247.17         9.34 o                         
 -15   2  12         83.51         80.82         3.65 o                         
 -14   2  12        121.49        107.67         3.43 o                         
 -13   2  12         16.50         15.50         1.73 o                         
 -12   2  12         45.98         43.68         2.06 o                         
 -11   2  12        425.24        408.75         6.57 o                         
 -10   2  12        266.82        262.78         4.92 o                         
  -9   2  12        362.31        382.05         6.73 o                         
  -8   2  12        538.21        569.05         9.72 o                         
  -7   2  12       1330.09       1485.13        29.01 o                         
  -6   2  12        203.29        250.26         5.48 o                         
  -5   2  12         50.18         49.17         2.28 o                         
  -4   2  12          0.47          0.96         1.39 o                         
  -3   2  12        218.06        204.75         4.56 o                         
  -2   2  12         59.53         63.01         2.44 o                         
  -1   2  12        214.95        192.37         4.59 o                         
   0   2  12        240.64        234.77         4.98 o                         
   1   2  12        303.76        281.86         5.67 o                         
   2   2  12         18.33         14.45         1.75 o                         
   3   2  12        108.15        106.46         3.90 o                         
   4   2  12         32.14         32.14         2.54 o                         
   5   2  12        209.72        231.97         5.86 o                         
   6   2  12        118.41        112.11         4.70 o                         
   7   2  12          5.03          0.71         2.22 o                         
   8   2  12         45.28         51.72         3.56 o                         
   9   2  12         77.09         88.81         5.52 o                         
  10   2  12          0.00         -1.36         2.79 o                         
 -20   3  12         76.53         88.48         6.28 o                         
 -19   3  12          8.29          7.77         2.78 o                         
 -18   3  12          0.00          3.41         2.59 o                         
 -17   3  12          2.08          3.69         3.16 o                         
 -16   3  12          5.59          3.80         2.43 o                         
 -15   3  12        101.97         98.64         4.57 o                         
 -14   3  12        125.24        131.37         4.77 o                         
 -13   3  12        111.87         90.99         3.39 o                         
 -12   3  12        176.89        159.68         4.53 o                         
 -11   3  12         70.30         71.91         2.58 o                         
 -10   3  12         38.79         37.39         1.96 o                         
  -9   3  12        257.68        292.29         7.22 o                         
  -8   3  12       1551.88       1615.16        21.68 o                         
  -7   3  12        475.32        558.35        11.58 o                         
  -6   3  12        968.36        948.39        14.50 o                         
  -5   3  12         26.57         49.65         4.99 o                         
  -4   3  12        193.88        181.78         4.77 o                         
  -3   3  12         11.10          7.08         1.80 o                         
  -2   3  12        576.91        576.90        10.15 o                         
  -1   3  12         26.00         36.45         2.38 o                         
   0   3  12        680.32        616.70        12.27 o                         
   1   3  12          1.66          1.95         1.99 o                         
   2   3  12         60.84         50.68         4.91 o                         
   3   3  12         21.06         20.51         3.55 o                         
   4   3  12          8.09          6.38         2.70 o                         
   5   3  12          1.33          2.57         2.70 o                         
   6   3  12         12.18          9.55         2.80 o                         
   7   3  12         52.84         63.07         5.51 o                         
   8   3  12         48.85         55.80         3.97 o                         
   9   3  12         67.37         47.11         6.50 o                         
 -18   4  12          0.46         -0.77         2.56 o                         
 -17   4  12         11.28          8.52         2.80 o                         
 -16   4  12          6.75          5.40         2.72 o                         
 -15   4  12          1.61         -2.26         2.32 o                         
 -14   4  12         26.54         23.42         2.53 o                         
 -13   4  12          5.46          5.56         1.92 o                         
 -12   4  12          2.50          2.76         1.87 o                         
 -11   4  12         64.54         63.15         2.93 o                         
 -10   4  12         56.83         65.29         3.57 o                         
  -9   4  12         14.94         16.13         2.05 o                         
  -8   4  12         87.63         95.48         3.53 o                         
  -7   4  12         19.07         25.36         2.43 o                         
  -6   4  12          1.97         12.37         2.20 o                         
  -5   4  12         34.46         40.02         2.50 o                         
  -4   4  12         15.16         17.36         2.07 o                         
  -3   4  12         51.78         51.55         2.87 o                         
  -2   4  12        142.60        142.44         4.42 o                         
  -1   4  12          0.00          0.67         2.20 o                         
   0   4  12         24.12         19.61         3.32 o                         
   1   4  12         18.80         20.88         3.29 o                         
   2   4  12          0.49          1.91         2.93 o                         
   3   4  12          8.88          4.74         2.72 o                         
   4   4  12         15.88         12.15         3.17 o                         
   5   4  12          1.27          0.79         2.95 o                         
   6   4  12          8.15         11.79         3.38 o                         
   7   4  12          4.48         -1.34         3.46 o                         
   8   4  12         36.19         41.84         4.68 o                         
 -16   5  12         56.43         54.13         7.28 o                         
 -15   5  12          1.03         -0.47         2.67 o                         
 -14   5  12         26.84         26.49         2.87 o                         
 -13   5  12         13.81         15.37         2.56 o                         
 -12   5  12         10.83          5.18         2.12 o                         
 -11   5  12          1.04         -0.53         2.12 o                         
 -10   5  12         39.41         30.22         2.99 o                         
  -9   5  12         92.63        101.74         7.60 o                         
  -8   5  12         18.68         23.98         3.25 o                         
  -7   5  12          0.52          2.77         2.55 o                         
  -6   5  12          0.08          1.66         2.51 o                         
  -5   5  12          4.18         12.91         3.89 o                         
  -4   5  12         46.18         63.48         3.90 o                         
  -3   5  12         71.86         87.12         4.41 o                         
  -2   5  12         12.84         15.70         2.95 o                         
  -1   5  12          0.39          1.62         2.56 o                         
   0   5  12          4.95          3.44         2.80 o                         
   1   5  12         96.70         91.40         9.43 o                         
   2   5  12         35.65         29.73         3.92 o                         
   3   5  12          1.04         -0.45         2.72 o                         
   4   5  12         37.02         37.74         4.05 o                         
   5   5  12          2.49         -0.34         3.07 o                         
 -12   6  12         26.29         14.99         4.20 o                         
 -11   6  12         29.84         24.24         3.62 o                         
 -10   6  12          5.19          1.68         2.40 o                         
  -9   6  12         44.54         39.39         4.66 o                         
  -8   6  12          7.74          5.85         2.73 o                         
  -7   6  12          6.19          5.83         3.31 o                         
  -6   6  12         39.79         34.61         4.25 o                         
  -5   6  12         22.71         17.75         3.90 o                         
  -4   6  12          7.02         13.37         3.51 o                         
  -3   6  12         57.33         59.42         4.67 o                         
  -2   6  12         19.40         15.62         3.15 o                         
  -1   6  12         16.01         13.07         3.09 o                         
   0   6  12        103.66        104.32         7.21 o                         
   1   6  12         91.71         96.82         7.25 o                         
   2   6  12         41.36         32.03         6.14 o                         
 -21   1  13          0.75         -0.33         2.18 o                         
 -20   1  13         13.42          9.26         2.35 o                         
 -19   1  13         31.86         28.61         3.01 o                         
 -18   1  13         84.83         87.58         5.75 o                         
 -17   1  13         11.82          9.52         2.44 o                         
 -16   1  13          7.44          3.66         2.08 o                         
 -15   1  13          3.19          0.70         1.79 o                         
 -14   1  13          1.54          0.89         1.76 o                         
 -13   1  13         19.60         18.85         1.91 o                         
 -12   1  13          0.60          0.42         1.27 o                         
 -11   1  13        266.44        287.11         5.86 o                         
 -10   1  13         56.14         65.48         2.50 o                         
  -9   1  13         10.51         14.85         1.63 o                         
  -8   1  13          0.04         -0.87         1.29 o                         
  -7   1  13          6.79          6.46         1.36 o                         
  -6   1  13        157.73        219.67         5.87 o                         
  -5   1  13        194.21        271.89         6.89 o                         
  -4   1  13         58.98         58.18         2.43 o                         
  -3   1  13          6.33          4.06         1.44 o                         
  -2   1  13          6.59          5.88         1.58 o                         
  -1   1  13         14.68         12.26         1.62 o                         
   0   1  13         60.87         58.15         2.62 o                         
   1   1  13        192.21        182.43         4.45 o                         
   2   1  13        171.45        172.99         4.56 o                         
   3   1  13          5.17          3.26         1.84 o                         
   4   1  13         24.74         25.39         2.32 o                         
   5   1  13          3.06         -0.64         1.95 o                         
   6   1  13          2.58          3.70         2.10 o                         
   7   1  13          0.03         -2.07         2.07 o                         
   8   1  13         27.02         30.11         2.71 o                         
   9   1  13          2.70         -0.66         2.51 o                         
  10   1  13          4.44          3.82         2.88 o                         
 -21   2  13          7.72          6.33         2.31 o                         
 -20   2  13         24.15         18.39         3.28 o                         
 -19   2  13          6.47          7.45         2.37 o                         
 -18   2  13          7.49          8.18         2.45 o                         
 -17   2  13          2.32          2.80         2.24 o                         
 -16   2  13         20.70         22.08         2.73 o                         
 -15   2  13        146.39        149.95         4.54 o                         
 -14   2  13          7.19          4.62         1.62 o                         
 -13   2  13         60.51         58.97         2.77 o                         
 -12   2  13          0.31         -0.92         1.47 o                         
 -11   2  13         29.90         31.24         1.75 o                         
 -10   2  13         31.25         33.25         1.90 o                         
  -9   2  13          5.86          5.61         1.44 o                         
  -8   2  13          4.94          3.86         1.62 o                         
  -7   2  13         26.22         29.71         1.88 o                         
  -6   2  13         34.94         36.15         2.13 o                         
  -5   2  13         11.49         12.51         1.63 o                         
  -4   2  13          0.26         -1.34         1.45 o                         
  -3   2  13          7.70          9.79         1.59 o                         
  -2   2  13         82.48         88.43         3.04 o                         
  -1   2  13         54.54         69.11         2.78 o                         
   0   2  13         25.43         24.59         2.04 o                         
   1   2  13          8.74          8.41         2.08 o                         
   2   2  13         38.80         33.35         2.43 o                         
   3   2  13         17.94         15.01         2.34 o                         
   4   2  13          4.18          3.41         2.09 o                         
   5   2  13          2.03          2.07         2.17 o                         
   6   2  13          0.41          1.18         2.23 o                         
   7   2  13          2.17         -2.25         2.26 o                         
   8   2  13          0.50         -0.12         2.41 o                         
   9   2  13         12.64          6.80         2.94 o                         
 -20   3  13          4.88          4.35         4.10 o                         
 -19   3  13          0.19          2.73         2.58 o                         
 -18   3  13         24.70         23.23         3.29 o                         
 -17   3  13          2.17          3.53         2.85 o                         
 -16   3  13         15.92         12.58         2.61 o                         
 -15   3  13         40.08         26.22         2.54 o                         
 -14   3  13        193.22        185.62         5.28 o                         
 -13   3  13          3.60          1.82         1.78 o                         
 -12   3  13          5.55          3.46         1.58 o                         
 -11   3  13          7.36          4.96         1.64 o                         
 -10   3  13         33.01         32.99         2.19 o                         
  -9   3  13        362.28        376.72         7.78 o                         
  -8   3  13       1344.06       1453.60        21.45 o                         
  -7   3  13        578.27        603.98        10.59 o                         
  -6   3  13         19.85         18.15         2.01 o                         
  -5   3  13         29.40         34.94         3.39 o                         
  -4   3  13          5.46          1.83         1.75 o                         
  -3   3  13         12.36          5.63         1.74 o                         
  -2   3  13        243.49        238.04         6.48 o                         
  -1   3  13        221.21        191.29         5.53 o                         
   0   3  13         10.32         10.75         2.43 o                         
   1   3  13          2.13          2.30         2.28 o                         
   2   3  13          2.95          0.39         3.45 o                         
   3   3  13         26.08         23.69         3.51 o                         
   4   3  13         32.44         38.56         3.56 o                         
   5   3  13         86.11         88.36         4.99 o                         
   6   3  13         93.38        106.92         5.59 o                         
   7   3  13          2.99          0.61         2.64 o                         
   8   3  13          0.26         -3.06         3.06 o                         
 -18   4  13         17.12         14.00         2.88 o                         
 -17   4  13         58.84         61.43         4.77 o                         
 -16   4  13         13.90         11.54         2.73 o                         
 -15   4  13          0.01          1.56         2.45 o                         
 -14   4  13          3.06         -0.19         2.42 o                         
 -13   4  13         32.80         30.16         2.74 o                         
 -12   4  13          2.43          0.71         1.87 o                         
 -11   4  13         31.73         37.17         2.68 o                         
 -10   4  13         33.69         33.69         2.68 o                         
  -9   4  13        148.32        157.20         5.22 o                         
  -8   4  13          6.04          6.11         2.01 o                         
  -7   4  13         34.38         42.29         3.21 o                         
  -6   4  13         16.38         26.87         2.77 o                         
  -5   4  13         16.24         14.97         2.27 o                         
  -4   4  13          0.64          2.68         2.00 o                         
  -3   4  13          1.63          2.01         2.22 o                         
  -2   4  13         46.31         42.99         3.44 o                         
  -1   4  13         16.83         20.51         3.52 o                         
   0   4  13          0.66          1.19         2.83 o                         
   1   4  13         10.38          7.36         3.52 o                         
   2   4  13         83.73         75.01         7.07 o                         
   3   4  13         12.57          7.00         3.16 o                         
   4   4  13         17.93         16.64         3.53 o                         
   5   4  13          0.77         -1.50         3.11 o                         
   6   4  13          1.76         -0.54         3.35 o                         
   7   4  13          5.05          1.83         3.28 o                         
 -15   5  13          2.55          2.36         2.70 o                         
 -14   5  13          2.24          1.05         2.13 o                         
 -13   5  13         36.69         30.71         4.16 o                         
 -12   5  13         48.01         45.73         6.80 o                         
 -11   5  13         18.00         18.41         2.73 o                         
 -10   5  13         10.24         11.63         2.60 o                         
  -9   5  13          2.26          0.67         2.28 o                         
  -8   5  13          2.73         -0.79         2.48 o                         
  -7   5  13          0.32          5.97         2.86 o                         
  -6   5  13         36.25         43.12         6.73 o                         
  -5   5  13        164.68        161.45         6.29 o                         
  -4   5  13         41.92         52.67         3.78 o                         
  -3   5  13         10.29         12.80         2.85 o                         
  -2   5  13          4.35          6.23         2.65 o                         
  -1   5  13          3.54         -0.86         2.83 o                         
   0   5  13         12.67          8.86         3.40 o                         
   1   5  13        230.30        238.18         9.24 o                         
   2   5  13        171.08        225.55        10.27 o                         
   3   5  13         74.62         78.60         5.57 o                         
   4   5  13          0.00         -0.69         3.00 o                         
 -11   6  13          1.49          3.62         2.55 o                         
 -10   6  13         46.86         27.70         6.49 o                         
  -9   6  13         23.44         16.45         4.23 o                         
  -8   6  13         36.37         33.69         4.98 o                         
  -7   6  13         33.86         29.13         4.92 o                         
  -6   6  13         65.53         64.18         8.20 o                         
  -5   6  13         23.15         18.51         3.79 o                         
  -4   6  13          7.63          6.70         2.77 o                         
  -3   6  13         14.57          9.93         3.89 o                         
  -2   6  13          0.46         -2.25         2.59 o                         
  -1   6  13          0.26          0.72         3.25 o                         
   0   6  13         97.66         70.68         8.15 o                         
 -21   0  14         10.64          8.36         6.08 o                         
 -20   0  14         60.08         75.82         7.85 o                         
 -19   0  14        241.13        289.77        14.68 o                         
 -18   0  14        181.79        204.40        15.90 o                         
 -17   0  14         49.14         42.33         6.42 o                         
 -16   0  14        113.79        126.87        13.73 o                         
 -15   0  14         12.39          8.96         3.89 o                         
 -14   0  14         43.44         55.26         3.86 o                         
 -13   0  14          0.32          0.18         2.03 o                         
 -12   0  14        344.28        353.36        11.28 o                         
 -11   0  14         23.99         19.11         2.14 o                         
 -10   0  14        105.32        120.56         5.69 o                         
  -9   0  14        143.44        178.16         6.35 o                         
  -8   0  14          3.05          6.60         1.95 o                         
  -7   0  14        196.66        333.84        10.39 o                         
  -6   0  14          5.45         11.51         2.10 o                         
  -5   0  14        593.12        806.44        24.53 o                         
  -4   0  14         68.58         75.56         4.26 o                         
  -3   0  14        169.41        181.81        11.58 o                         
  -2   0  14         64.38         69.40         3.81 o                         
  -1   0  14         13.77         15.90         2.17 o                         
   0   0  14        404.02        390.66         9.62 o                         
   1   0  14        701.47        656.40        17.21 o                         
   2   0  14        171.66        169.66         7.62 o                         
   3   0  14        255.43        269.41        13.09 o                         
   4   0  14        124.21        123.08         5.96 o                         
   5   0  14          1.48          3.88         3.00 o                         
   6   0  14         62.97         73.32         4.99 o                         
   7   0  14          0.05         -1.35         3.23 o                         
   8   0  14         94.85        103.03         6.54 o                         
   9   0  14         75.39         79.79         9.62 o                         
 -21   1  14         12.81          4.93         2.31 o                         
 -20   1  14         36.19         20.69         4.42 o                         
 -19   1  14         14.67         12.40         2.36 o                         
 -18   1  14         22.61         17.29         2.46 o                         
 -17   1  14         10.34         10.61         2.61 o                         
 -16   1  14         38.51         42.24         3.52 o                         
 -15   1  14          5.88          4.13         1.96 o                         
 -14   1  14         65.82         68.71         3.89 o                         
 -13   1  14         51.17         62.85         2.95 o                         
 -12   1  14         71.85         80.13         3.06 o                         
 -11   1  14         25.51         24.52         1.84 o                         
 -10   1  14         80.56         93.29         3.05 o                         
  -9   1  14        151.84        165.80         4.66 o                         
  -8   1  14         80.70         92.09         3.11 o                         
  -7   1  14        252.71        343.36         7.94 o                         
  -6   1  14          3.02          4.94         1.48 o                         
  -5   1  14         10.16         13.19         1.51 o                         
  -4   1  14        160.01        185.20         5.49 o                         
  -3   1  14        261.31        263.88         6.28 o                         
  -2   1  14         53.38         49.10         2.35 o                         
  -1   1  14         72.65         76.18         3.14 o                         
   0   1  14         21.16         21.15         1.92 o                         
   1   1  14         71.15         82.99         5.17 o                         
   2   1  14         23.37         27.14         2.32 o                         
   3   1  14          0.51         -0.06         1.90 o                         
   4   1  14          3.82          2.79         2.06 o                         
   5   1  14         67.76         72.87         3.46 o                         
   6   1  14         27.60         30.22         2.66 o                         
   7   1  14          5.93          4.32         2.57 o                         
   8   1  14         23.26         22.13         3.04 o                         
   9   1  14         31.70         30.88         3.52 o                         
 -20   2  14          6.67          4.08         2.32 o                         
 -19   2  14         10.73          6.82         2.69 o                         
 -18   2  14         80.18         63.52         7.41 o                         
 -17   2  14          4.07          4.17         2.36 o                         
 -16   2  14         68.74         69.45         3.35 o                         
 -15   2  14          3.73          1.52         2.05 o                         
 -14   2  14          1.37         -0.70         1.66 o                         
 -13   2  14        135.98        137.58         4.42 o                         
 -12   2  14          0.09         -1.41         1.57 o                         
 -11   2  14        553.19        574.57         9.63 o                         
 -10   2  14        112.43        119.37         3.46 o                         
  -9   2  14         42.15         49.97         2.37 o                         
  -8   2  14          0.76         -0.38         1.80 o                         
  -7   2  14         70.94         85.53         3.15 o                         
  -6   2  14        108.70        120.23         3.61 o                         
  -5   2  14        107.17        114.10         3.88 o                         
  -4   2  14         17.03         20.97         1.98 o                         
  -3   2  14         90.49         82.31         3.11 o                         
  -2   2  14         60.06         58.57         2.66 o                         
  -1   2  14          2.30          2.98         1.95 o                         
   0   2  14          1.05         -1.11         1.76 o                         
   1   2  14         20.57         14.17         2.27 o                         
   2   2  14          4.43          5.87         2.33 o                         
   3   2  14          8.99          9.05         2.24 o                         
   4   2  14          2.13          3.10         2.67 o                         
   5   2  14         16.19         12.84         2.78 o                         
   6   2  14         10.11          8.33         2.83 o                         
   7   2  14         17.64         13.74         2.91 o                         
   8   2  14          0.02         -2.63         2.63 o                         
 -19   3  14          0.38          2.55         2.76 o                         
 -18   3  14          3.27          4.25         2.52 o                         
 -17   3  14         24.97         17.71         3.14 o                         
 -16   3  14         29.81         25.67         2.58 o                         
 -15   3  14          2.26          3.51         2.02 o                         
 -14   3  14          7.63          8.82         2.00 o                         
 -13   3  14         51.78         50.95         3.22 o                         
 -12   3  14         24.70         24.00         2.03 o                         
 -11   3  14          0.47         -1.53         1.53 o                         
 -10   3  14         52.16         56.74         2.55 o                         
  -9   3  14        287.69        297.09         6.69 o                         
  -8   3  14          4.01          8.76         2.15 o                         
  -7   3  14        212.67        209.92         5.40 o                         
  -6   3  14         12.02         22.23         2.76 o                         
  -5   3  14        162.82        165.07         4.84 o                         
  -4   3  14          4.68          3.31         2.10 o                         
  -3   3  14          0.00          1.01         1.94 o                         
  -2   3  14        159.56        165.43         6.29 o                         
  -1   3  14        108.24         99.94         4.72 o                         
   0   3  14          0.95          0.76         2.54 o                         
   1   3  14         27.68         26.17         3.53 o                         
   2   3  14          2.54          2.95         3.16 o                         
   3   3  14         21.51         18.23         3.13 o                         
   4   3  14         25.64         23.03         3.19 o                         
   5   3  14         19.26         13.01         2.72 o                         
   6   3  14          4.89          2.70         3.17 o                         
   7   3  14         26.51         22.91         4.21 o                         
 -18   4  14         28.68         20.41         4.15 o                         
 -17   4  14         87.96         86.05         4.90 o                         
 -16   4  14          2.72          5.80         2.54 o                         
 -15   4  14         52.68         49.19         4.90 o                         
 -14   4  14          8.33          5.76         2.28 o                         
 -13   4  14          6.96          5.86         2.14 o                         
 -12   4  14          1.29          1.09         1.94 o                         
 -11   4  14        141.29        140.29         5.09 o                         
 -10   4  14         10.62         14.38         2.28 o                         
  -9   4  14         51.93         62.47         3.60 o                         
  -8   4  14         16.53         22.40         2.73 o                         
  -7   4  14         24.60         27.55         3.18 o                         
  -6   4  14          9.41         14.42         2.96 o                         
  -5   4  14          1.83          6.61         2.57 o                         
  -4   4  14         26.04         23.22         3.00 o                         
  -3   4  14         45.33         39.92         3.83 o                         
  -2   4  14         26.60         27.28         3.52 o                         
  -1   4  14          4.36          0.01         3.59 o                         
   0   4  14         24.19         20.53         4.01 o                         
   1   4  14          2.83          6.82         3.99 o                         
   2   4  14         23.85         20.02         4.46 o                         
   3   4  14          9.87          7.44         3.28 o                         
   4   4  14         31.98         26.36         5.30 o                         
   5   4  14         21.89         15.95         4.93 o                         
   6   4  14          0.00         -6.56        10.57 o                         
 -15   5  14          9.88         11.29         2.94 o                         
 -14   5  14         36.09         21.98         2.94 o                         
 -13   5  14         47.32         40.34         6.60 o                         
 -12   5  14         15.00          9.79         2.88 o                         
 -11   5  14         77.54         71.08         4.87 o                         
 -10   5  14          0.99          2.85         2.32 o                         
  -9   5  14         32.76         28.64         3.22 o                         
  -8   5  14         31.67         31.01         5.51 o                         
  -7   5  14         22.50         22.70         3.13 o                         
  -6   5  14         21.41         20.92         3.08 o                         
  -5   5  14          4.44          5.05         2.49 o                         
  -4   5  14          7.96          9.78         3.01 o                         
  -3   5  14        110.72        122.05         8.94 o                         
  -2   5  14          7.11          6.00         2.94 o                         
  -1   5  14         11.87          9.92         3.32 o                         
   0   5  14          4.85          8.87         3.44 o                         
   1   5  14          5.36          4.58         3.06 o                         
   2   5  14         77.74         66.33         7.66 o                         
   3   5  14         17.10         21.05         3.83 o                         
 -10   6  14          0.26          1.37         2.39 o                         
  -9   6  14          1.24          0.14         2.75 o                         
  -8   6  14          1.00          1.95         3.12 o                         
  -7   6  14         17.09         11.74         4.16 o                         
  -6   6  14          6.84          5.32         3.58 o                         
  -5   6  14         17.57         11.19         5.05 o                         
  -4   6  14         17.29          7.84         3.39 o                         
  -3   6  14         22.59          8.35         3.01 o                         
  -2   6  14          4.73          5.18         3.19 o                         
 -21   1  15          7.42          3.41         2.18 o                         
 -20   1  15         46.29         21.24         3.99 o                         
 -19   1  15        124.74        111.10         9.33 o                         
 -18   1  15         16.73         11.71         2.96 o                         
 -17   1  15         24.49         22.13         3.10 o                         
 -16   1  15         45.62         46.11         3.49 o                         
 -15   1  15          0.21         -2.04         2.09 o                         
 -14   1  15         10.16          7.50         1.97 o                         
 -13   1  15        238.36        255.16         6.53 o                         
 -12   1  15         34.76         37.96         2.15 o                         
 -11   1  15        155.35        182.44         4.94 o                         
 -10   1  15         49.90         58.03         2.71 o                         
  -9   1  15         25.94         30.30         2.13 o                         
  -8   1  15          7.49         10.73         1.68 o                         
  -7   1  15         74.52        125.48         4.44 o                         
  -6   1  15         58.05         79.41         3.51 o                         
  -5   1  15        201.09        232.79         6.17 o                         
  -4   1  15         16.76         21.60         1.85 o                         
  -3   1  15         49.49         53.66         2.41 o                         
  -2   1  15         73.25         74.21         2.98 o                         
  -1   1  15         17.18         17.11         2.12 o                         
   0   1  15        469.89        484.10        10.45 o                         
   1   1  15        241.90        258.05         6.48 o                         
   2   1  15         52.26         48.73         3.48 o                         
   3   1  15         72.61         77.41         3.56 o                         
   4   1  15         46.03         42.21         3.01 o                         
   5   1  15         18.10         23.17         2.98 o                         
   6   1  15          6.53          3.60         2.49 o                         
   7   1  15         29.02         23.14         3.46 o                         
   8   1  15         13.35          3.63         3.39 o                         
 -20   2  15          0.10          1.15         2.16 o                         
 -19   2  15         46.87         33.96         5.64 o                         
 -18   2  15          8.59          9.06         2.76 o                         
 -17   2  15          6.52          5.40         2.99 o                         
 -16   2  15          0.39         -1.04         2.05 o                         
 -15   2  15          6.04          5.35         1.92 o                         
 -14   2  15        112.81        115.46         3.91 o                         
 -13   2  15         14.58         12.35         2.13 o                         
 -12   2  15         97.16        110.22         3.98 o                         
 -11   2  15        100.26        112.26         4.36 o                         
 -10   2  15          0.00          0.45         1.75 o                         
  -9   2  15        413.48        444.72         9.58 o                         
  -8   2  15        697.29        838.10        14.50 o                         
  -7   2  15        119.86        146.89         4.58 o                         
  -6   2  15         76.99         94.29         3.36 o                         
  -5   2  15          4.15          9.19         2.16 o                         
  -4   2  15         36.17         33.09         2.46 o                         
  -3   2  15         55.48         49.18         3.80 o                         
  -2   2  15        200.29        185.19         5.99 o                         
  -1   2  15         60.63         58.13         3.15 o                         
   0   2  15          0.79         -0.72         2.10 o                         
   1   2  15          0.02          0.44         2.22 o                         
   2   2  15         23.82         22.73         2.80 o                         
   3   2  15          1.43          5.42         2.50 o                         
   4   2  15         33.86         31.65         3.32 o                         
   5   2  15         30.74         34.53         3.67 o                         
   6   2  15          9.50          7.37         3.62 o                         
   7   2  15         12.88          5.55         3.13 o                         
 -19   3  15          1.12          2.98         2.57 o                         
 -18   3  15         16.73          9.89         2.64 o                         
 -17   3  15          8.43         11.89         2.96 o                         
 -16   3  15         14.88         11.37         2.34 o                         
 -15   3  15          6.43          3.74         2.01 o                         
 -14   3  15          1.72          4.93         1.97 o                         
 -13   3  15         13.00         11.88         2.06 o                         
 -12   3  15         39.99         41.29         2.66 o                         
 -11   3  15         13.70         13.20         1.89 o                         
 -10   3  15         19.08         21.25         2.17 o                         
  -9   3  15        197.73        209.45         5.77 o                         
  -8   3  15         45.93         53.40         4.72 o                         
  -7   3  15        112.68        129.49         4.89 o                         
  -6   3  15         29.49         43.25         5.05 o                         
  -5   3  15          2.76          7.54         2.92 o                         
  -4   3  15          2.24          0.85         2.63 o                         
  -3   3  15         76.93         87.61         7.28 o                         
  -2   3  15         75.50         73.84         4.72 o                         
  -1   3  15         90.93         83.96         5.91 o                         
   0   3  15         34.99         31.64         3.71 o                         
   1   3  15          4.97          6.33         3.18 o                         
   2   3  15          6.54          4.03         3.28 o                         
   3   3  15          1.58          0.57         3.06 o                         
   4   3  15         24.98         25.51         3.32 o                         
   5   3  15          8.54          4.83         2.76 o                         
   6   3  15          0.21         -3.06         3.06 o                         
 -17   4  15          6.83          5.77         2.58 o                         
 -16   4  15         26.81         17.97         2.71 o                         
 -15   4  15          4.24          3.00         2.39 o                         
 -14   4  15          5.23          4.78         2.51 o                         
 -13   4  15         42.05         51.11         3.92 o                         
 -12   4  15          3.35          4.52         2.10 o                         
 -11   4  15         34.49         42.48         3.19 o                         
 -10   4  15        232.04        229.08         7.11 o                         
  -9   4  15          3.50          3.46         2.40 o                         
  -8   4  15          4.59          3.45         2.48 o                         
  -7   4  15          0.91         11.34         4.53 o                         
  -6   4  15         38.46         48.24         6.23 o                         
  -5   4  15        148.10        181.50         9.65 o                         
  -4   4  15         97.23        105.82         5.34 o                         
  -3   4  15         37.56         36.98         3.97 o                         
  -2   4  15         18.22         20.71         4.02 o                         
  -1   4  15          3.34          2.37         3.46 o                         
   0   4  15          3.38          5.55         4.02 o                         
   1   4  15        110.17        110.08         9.19 o                         
   2   4  15         71.17         69.26         6.08 o                         
   3   4  15          4.83          6.24         3.33 o                         
   4   4  15          8.90          1.35         3.53 o                         
 -14   5  15          8.53         12.79         3.59 o                         
 -13   5  15         24.85         17.43         2.90 o                         
 -12   5  15         29.09         24.72         3.04 o                         
 -11   5  15         40.07         30.97         3.94 o                         
 -10   5  15         15.45         14.76         3.10 o                         
  -9   5  15         22.49         20.38         3.82 o                         
  -8   5  15          0.35          3.65         2.69 o                         
  -7   5  15         27.25         17.50         2.98 o                         
  -6   5  15          1.83          5.55         2.93 o                         
  -5   5  15         12.68         19.93         3.93 o                         
  -4   5  15        110.67        111.86         7.73 o                         
  -3   5  15          4.81          2.25         2.79 o                         
  -2   5  15         17.80         11.98         3.53 o                         
  -1   5  15         28.68         22.56         4.43 o                         
   0   5  15          1.03          0.67         3.16 o                         
   1   5  15         21.25          9.42         4.40 o                         
 -21   0  16          3.84          4.14         3.24 o                         
 -20   0  16          9.65          4.58         3.62 o                         
 -19   0  16         10.04          8.06         4.42 o                         
 -18   0  16         15.38         10.80         3.60 o                         
 -17   0  16         26.57         17.51         3.99 o                         
 -16   0  16         36.60         33.59         3.81 o                         
 -15   0  16         17.15         13.77         2.90 o                         
 -14   0  16         51.29         57.78         4.64 o                         
 -13   0  16        110.52        133.78         8.72 o                         
 -12   0  16         83.62        106.84         5.84 o                         
 -11   0  16          2.10          2.34         2.33 o                         
 -10   0  16         34.78         44.01         3.11 o                         
  -9   0  16         33.76         51.26         3.50 o                         
  -8   0  16         50.08         93.61         8.31 o                         
  -7   0  16         22.98         43.89         4.59 o                         
  -6   0  16         87.05        125.52         5.24 o                         
  -5   0  16          5.51          7.49         3.02 o                         
  -4   0  16          1.59         -0.33         2.49 o                         
  -3   0  16         11.64          9.38         3.36 o                         
  -2   0  16        166.12        164.22         9.89 o                         
  -1   0  16        338.79        343.09        12.03 o                         
   0   0  16        658.34        696.95        16.89 o                         
   1   0  16        508.98        531.69        13.62 o                         
   2   0  16         69.32         60.03         4.58 o                         
   3   0  16         22.22         23.10         3.55 o                         
   4   0  16          1.55          3.14         3.22 o                         
   5   0  16         20.18         21.10         4.40 o                         
   6   0  16        186.98        249.66        13.37 o                         
   7   0  16         61.46         62.53        10.84 o                         
 -20   1  16         86.29         53.61         7.91 o                         
 -19   1  16        156.68        107.65        11.46 o                         
 -18   1  16         52.83         53.28         5.12 o                         
 -17   1  16         23.27         21.00         2.93 o                         
 -16   1  16         50.20         55.09         3.89 o                         
 -15   1  16          1.01          0.67         1.90 o                         
 -14   1  16        128.13        139.19         5.44 o                         
 -13   1  16        149.61        158.12         4.92 o                         
 -12   1  16        104.39        106.37         3.73 o                         
 -11   1  16         24.97         30.50         2.19 o                         
 -10   1  16        317.39        416.04         9.05 o                         
  -9   1  16        228.33        297.50         7.42 o                         
  -8   1  16          0.52         -1.06         1.65 o                         
  -7   1  16          7.20          6.64         1.84 o                         
  -6   1  16        157.73        190.16         6.42 o                         
  -5   1  16         71.61         82.17         3.02 o                         
  -4   1  16         13.42         11.88         1.83 o                         
  -3   1  16        129.63        133.12         5.88 o                         
  -2   1  16          2.57          2.96         2.00 o                         
  -1   1  16         38.98         48.44         2.92 o                         
   0   1  16        345.54        361.63         8.67 o                         
   1   1  16        231.71        244.27         7.32 o                         
   2   1  16          0.58          2.62         2.29 o                         
   3   1  16          1.00          1.82         2.46 o                         
   4   1  16         13.49         11.92         2.98 o                         
   5   1  16          6.03          3.17         2.86 o                         
   6   1  16         24.65         21.33         3.45 o                         
   7   1  16         33.78         35.64         4.84 o                         
 -20   2  16         41.58         25.82         5.26 o                         
 -19   2  16          3.39          2.45         2.64 o                         
 -18   2  16          0.38         -0.40         2.37 o                         
 -17   2  16         23.62         17.78         2.74 o                         
 -16   2  16         44.34         34.34         3.34 o                         
 -15   2  16         69.28         62.53         3.32 o                         
 -14   2  16          2.97          1.36         1.93 o                         
 -13   2  16         78.26         85.43         3.90 o                         
 -12   2  16         11.31          6.21         1.81 o                         
 -11   2  16         79.76         84.38         3.74 o                         
 -10   2  16        424.55        458.03        10.75 o                         
  -9   2  16        328.90        374.52         9.17 o                         
  -8   2  16          4.76          8.58         2.24 o                         
  -7   2  16         94.39        118.64         4.53 o                         
  -6   2  16         65.80         77.32         3.86 o                         
  -5   2  16         18.54         18.76         2.69 o                         
  -4   2  16         28.04         23.04         2.47 o                         
  -3   2  16        266.76        237.40         8.21 o                         
  -2   2  16         18.23         16.65         2.75 o                         
  -1   2  16         14.56         19.71         2.93 o                         
   0   2  16         23.49         19.05         2.99 o                         
   1   2  16         60.16         63.76         3.63 o                         
   2   2  16          0.05         -0.41         2.45 o                         
   3   2  16         70.68         79.44         5.35 o                         
   4   2  16         47.28         39.08         3.81 o                         
   5   2  16         35.00         22.37         4.18 o                         
   6   2  16          1.57         -3.04         3.04 o                         
 -19   3  16         19.17         15.14         3.54 o                         
 -18   3  16          0.51          4.14         2.54 o                         
 -17   3  16         21.27         21.84         4.00 o                         
 -16   3  16         28.64         24.76         2.92 o                         
 -15   3  16         74.92         79.16         5.52 o                         
 -14   3  16         39.99         40.91         2.87 o                         
 -13   3  16         28.20         27.28         2.29 o                         
 -12   3  16          0.76         -1.69         1.69 o                         
 -11   3  16         19.49         18.91         2.35 o                         
 -10   3  16         88.37         97.94         4.10 o                         
  -9   3  16         73.08         71.87         4.03 o                         
  -8   3  16          0.54          2.45         2.42 o                         
  -7   3  16         26.58         26.18         3.29 o                         
  -6   3  16         10.81         11.05         3.25 o                         
  -5   3  16          0.70         -0.66         2.62 o                         
  -4   3  16         98.19         96.98         5.33 o                         
  -3   3  16         36.23         41.26         3.94 o                         
  -2   3  16          2.02          2.55         2.78 o                         
  -1   3  16          4.94          5.05         3.50 o                         
   0   3  16         15.18         12.27         3.35 o                         
   1   3  16         20.91         17.72         4.32 o                         
   2   3  16         19.25          9.83         3.05 o                         
   3   3  16          0.05         -2.18         2.54 o                         
   4   3  16          1.51         -2.58         2.58 o                         
   5   3  16          0.12         -1.79         2.97 o                         
 -17   4  16          1.79          4.36         2.70 o                         
 -16   4  16         44.58         44.54         4.37 o                         
 -15   4  16          4.51          5.45         2.42 o                         
 -14   4  16         14.05         16.18         2.56 o                         
 -13   4  16          2.48          2.16         1.94 o                         
 -12   4  16          7.87          6.79         2.20 o                         
 -11   4  16         91.16         88.74         6.04 o                         
 -10   4  16        127.88        125.25         5.18 o                         
  -9   4  16        107.95        107.66         6.58 o                         
  -8   4  16         54.94         84.41         5.59 o                         
  -7   4  16         75.83        103.09         9.70 o                         
  -6   4  16        123.53        134.05         5.50 o                         
  -5   4  16         11.30         17.81         3.31 o                         
  -4   4  16         45.94         46.90         4.51 o                         
  -3   4  16          5.86          2.88         3.46 o                         
  -2   4  16          5.24          6.24         4.08 o                         
  -1   4  16         79.49         74.53         6.20 o                         
   0   4  16         63.44         72.75         6.09 o                         
   1   4  16         40.41         36.06         4.54 o                         
   2   4  16         29.85         32.87         5.15 o                         
   3   4  16         30.87         23.37         4.02 o                         
 -13   5  16         19.03         12.37         3.05 o                         
 -12   5  16        111.85        101.02         9.77 o                         
 -11   5  16        137.01        150.72         9.18 o                         
 -10   5  16          5.75          7.76         3.04 o                         
  -9   5  16         30.64         25.87         6.20 o                         
  -8   5  16         10.42          8.08         3.19 o                         
  -7   5  16          3.76          5.78         2.76 o                         
  -6   5  16          2.77         -0.03         2.76 o                         
  -5   5  16          7.83         11.46         3.27 o                         
  -4   5  16          0.82         -2.15         2.68 o                         
  -3   5  16         15.15          7.44         3.47 o                         
  -2   5  16          0.22          1.65         2.80 o                         
  -1   5  16          0.85          2.14         3.15 o                         
 -20   1  17        155.80         76.43        10.14 o                         
 -19   1  17          0.23          2.86         2.32 o                         
 -18   1  17        127.24        103.45         8.64 o                         
 -17   1  17         79.44         70.50         6.39 o                         
 -16   1  17          6.23          3.60         2.08 o                         
 -15   1  17         21.82         26.46         2.63 o                         
 -14   1  17        133.45        153.05         5.90 o                         
 -13   1  17        157.65        167.77         5.90 o                         
 -12   1  17        141.30        144.17         4.70 o                         
 -11   1  17        381.25        464.72        12.01 o                         
 -10   1  17         14.45         10.58         2.06 o                         
  -9   1  17         39.47         45.89         2.59 o                         
  -8   1  17        117.79        163.07         8.58 o                         
  -7   1  17         61.07         77.41         4.33 o                         
  -6   1  17          0.58         -1.05         2.14 o                         
  -5   1  17         10.95         12.41         2.16 o                         
  -4   1  17         19.77         17.54         2.29 o                         
  -3   1  17          0.00         -1.95         1.95 o                         
  -2   1  17          9.56          8.28         2.33 o                         
  -1   1  17        358.67        377.35         9.52 o                         
   0   1  17        239.40        250.70         7.41 o                         
   1   1  17          8.61          8.14         2.72 o                         
   2   1  17         80.70         79.66         4.36 o                         
   3   1  17         39.78         46.34         3.80 o                         
   4   1  17         48.64         42.74         4.09 o                         
   5   1  17          4.32         -2.62         2.62 o                         
 -19   2  17          0.21          3.69         2.80 o                         
 -18   2  17          0.50          1.92         2.38 o                         
 -17   2  17         32.07         18.83         2.88 o                         
 -16   2  17         10.68          6.51         2.44 o                         
 -15   2  17          7.00          7.00         2.19 o                         
 -14   2  17          1.67         -0.11         1.94 o                         
 -13   2  17         44.26         41.17         3.92 o                         
 -12   2  17          0.70          0.35         1.82 o                         
 -11   2  17          1.24         -1.29         1.88 o                         
 -10   2  17        336.02        369.34         8.89 o                         
  -9   2  17        345.42        396.38        10.54 o                         
  -8   2  17         77.03         90.32         5.13 o                         
  -7   2  17         62.26         79.67         4.58 o                         
  -6   2  17        117.32        131.54         5.12 o                         
  -5   2  17         45.78         47.55         3.16 o                         
  -4   2  17          0.42         -2.20         2.20 o                         
  -3   2  17        157.80        148.13         6.85 o                         
  -2   2  17        106.83        111.29         4.59 o                         
  -1   2  17          0.03         -2.71         3.37 o                         
   0   2  17         19.62         20.63         2.88 o                         
   1   2  17          1.39          2.17         2.74 o                         
   2   2  17         18.91         17.70         3.26 o                         
   3   2  17         22.59         17.46         3.65 o                         
   4   2  17          6.24         -0.84         3.08 o                         
   5   2  17          0.06         -3.14         3.14 o                         
 -18   3  17          3.19          4.54         2.51 o                         
 -17   3  17         12.18         10.17         2.50 o                         
 -16   3  17         17.54          9.81         2.24 o                         
 -15   3  17          0.28          2.16         2.12 o                         
 -14   3  17          1.76          0.98         2.05 o                         
 -13   3  17         17.83         16.87         2.24 o                         
 -12   3  17         26.08         28.56         2.83 o                         
 -11   3  17          2.74          3.18         2.31 o                         
 -10   3  17        147.27        153.06         6.64 o                         
  -9   3  17        102.31        133.28         7.85 o                         
  -8   3  17         26.17         39.50         5.40 o                         
  -7   3  17          2.35          2.66         3.11 o                         
  -6   3  17          0.24          0.20         2.89 o                         
  -5   3  17          3.20          2.68         2.93 o                         
  -4   3  17         60.54         57.50         4.32 o                         
  -3   3  17        193.59        198.29         8.67 o                         
  -2   3  17          4.19          2.27         3.53 o                         
  -1   3  17          1.57          1.81         3.19 o                         
   0   3  17          0.16          0.53         2.85 o                         
   1   3  17          2.01         -2.82         2.82 o                         
   2   3  17          8.06          3.50         2.95 o                         
   3   3  17          1.48         -2.74         2.74 o                         
 -16   4  17          0.25          4.06         2.33 o                         
 -15   4  17          3.38          4.91         2.31 o                         
 -14   4  17          2.35          3.71         2.36 o                         
 -13   4  17         14.90         12.49         2.60 o                         
 -12   4  17        148.62        142.06         7.89 o                         
 -11   4  17        313.77        292.06        13.14 o                         
 -10   4  17         35.35         37.54         4.25 o                         
  -9   4  17         66.73         86.52         5.80 o                         
  -8   4  17         51.48         78.78        10.45 o                         
  -7   4  17        111.36        131.58         6.34 o                         
  -6   4  17          5.54         14.26         3.84 o                         
  -5   4  17         90.65        100.61         7.10 o                         
  -4   4  17        220.10        237.98        10.60 o                         
  -3   4  17         45.34         48.89         8.41 o                         
  -2   4  17          0.61          3.24         4.19 o                         
  -1   4  17         84.52         90.22         6.68 o                         
   0   4  17          8.84          3.85         4.32 o                         
   1   4  17         45.21         34.70         5.13 o                         
 -12   5  17          6.75          6.72         3.18 o                         
 -11   5  17         14.63          8.24         3.43 o                         
 -10   5  17          0.45         -1.08         2.48 o                         
  -9   5  17          0.47         -2.76         2.76 o                         
  -8   5  17          4.04          1.73         2.88 o                         
  -7   5  17         22.27         15.04         4.28 o                         
  -6   5  17          0.22         -1.03         2.77 o                         
  -5   5  17         26.33         14.16         3.74 o                         
  -4   5  17         16.57         10.08         3.10 o                         
  -3   5  17         17.03         15.42         4.48 o                         
 -20   0  18         15.51         11.11         3.84 o                         
 -19   0  18         12.99          7.62         3.55 o                         
 -18   0  18          0.27          1.10         3.35 o                         
 -17   0  18          0.13          2.86         2.75 o                         
 -16   0  18         21.04         20.20         3.94 o                         
 -15   0  18         19.00         17.01         3.73 o                         
 -14   0  18         51.44         47.46         4.67 o                         
 -13   0  18        220.57        280.45        11.53 o                         
 -12   0  18         19.43         23.20         2.96 o                         
 -11   0  18         12.49         14.14         2.87 o                         
 -10   0  18          5.64          8.38         2.71 o                         
  -9   0  18         25.49         49.62         3.84 o                         
  -8   0  18          3.20          3.86         2.31 o                         
  -7   0  18         32.35         43.24         4.63 o                         
  -6   0  18          0.00         -1.36         4.22 o                         
  -5   0  18         85.38         98.96         6.90 o                         
  -4   0  18         65.61         69.86         6.34 o                         
  -3   0  18         54.41         61.30         6.11 o                         
  -2   0  18         90.67         87.71         6.96 o                         
  -1   0  18         29.94         26.76         4.29 o                         
   0   0  18         26.32         18.76         4.08 o                         
   1   0  18         39.41         38.18         4.00 o                         
   2   0  18          0.95         -0.39         3.00 o                         
   3   0  18         22.92         21.26         5.21 o                         
   4   0  18         32.37         26.11         5.54 o                         
 -20   1  18          2.04          1.78         4.22 o                         
 -19   1  18          0.50          2.45         2.49 o                         
 -18   1  18          4.77          3.50         2.19 o                         
 -17   1  18          1.22          2.10         2.26 o                         
 -16   1  18         41.09         42.00         3.49 o                         
 -15   1  18          6.29          3.89         1.96 o                         
 -14   1  18         30.85         30.44         2.96 o                         
 -13   1  18         36.37         37.32         2.81 o                         
 -12   1  18          7.47          6.31         2.02 o                         
 -11   1  18         15.03         15.43         2.33 o                         
 -10   1  18        212.51        264.42         6.79 o                         
  -9   1  18          7.49          9.47         2.00 o                         
  -8   1  18         80.14        115.04         7.07 o                         
  -7   1  18          0.19          2.22         2.22 o                         
  -6   1  18         49.65         53.10         3.52 o                         
  -5   1  18         46.96         45.81         3.11 o                         
  -4   1  18         39.77         39.95         2.98 o                         
  -3   1  18          5.70          6.02         2.27 o                         
  -2   1  18        196.82        214.79         6.57 o                         
  -1   1  18          4.57          6.52         2.74 o                         
   0   1  18          0.00          2.25         2.69 o                         
   1   1  18          4.93          2.52         2.75 o                         
   2   1  18          3.08          5.90         2.94 o                         
   3   1  18          9.58          0.26         3.38 o                         
   4   1  18         18.17         11.47         5.13 o                         
 -19   2  18          0.89          2.58         2.94 o                         
 -18   2  18         16.26         11.21         2.65 o                         
 -17   2  18          9.66          9.41         2.53 o                         
 -16   2  18         25.66         20.40         2.67 o                         
 -15   2  18         57.09         52.27         5.03 o                         
 -14   2  18          0.30          1.74         1.99 o                         
 -13   2  18         28.34         30.23         2.98 o                         
 -12   2  18          9.59          8.51         2.77 o                         
 -11   2  18         21.86         24.11         2.73 o                         
 -10   2  18         50.95         59.33         4.44 o                         
  -9   2  18         69.99         80.96         4.73 o                         
  -8   2  18        109.72        131.17         6.03 o                         
  -7   2  18         39.98         42.93         3.62 o                         
  -6   2  18         36.73         36.93         3.18 o                         
  -5   2  18          2.42         -0.39         2.40 o                         
  -4   2  18         36.05         35.27         3.92 o                         
  -3   2  18         12.19          8.44         3.03 o                         
  -2   2  18         13.35         10.05         2.76 o                         
  -1   2  18          0.57         -1.04         2.76 o                         
   0   2  18          7.64          6.22         3.00 o                         
   1   2  18          0.57          0.40         3.48 o                         
   2   2  18         12.27          4.69         3.23 o                         
   3   2  18          1.69         -3.04         3.04 o                         
 -17   3  18          4.48          5.63         2.21 o                         
 -16   3  18         34.41         26.22         3.44 o                         
 -15   3  18         21.08         15.56         2.42 o                         
 -14   3  18          0.41          0.41         1.79 o                         
 -13   3  18          2.77          3.59         1.98 o                         
 -12   3  18          4.76          4.10         2.01 o                         
 -11   3  18         92.50         92.66         5.49 o                         
 -10   3  18          0.17          2.05         2.82 o                         
  -9   3  18         10.23          5.72         2.95 o                         
  -8   3  18         25.35         23.20         3.58 o                         
  -7   3  18         21.16         19.54         3.45 o                         
  -6   3  18          5.04          6.62         3.22 o                         
  -5   3  18          0.49          2.16         3.34 o                         
  -4   3  18         51.08         48.37         4.39 o                         
  -3   3  18         13.90         14.44         3.95 o                         
  -2   3  18          7.82         11.83         3.31 o                         
  -1   3  18         85.86         84.75         6.36 o                         
   0   3  18          5.88          6.45         3.09 o                         
   1   3  18         15.52          8.43         3.51 o                         
   2   3  18         21.16         11.02         3.78 o                         
 -15   4  18         12.91         10.40         2.60 o                         
 -14   4  18          0.72          1.73         2.06 o                         
 -13   4  18         47.15         30.76         3.51 o                         
 -12   4  18        164.63        176.24         8.12 o                         
 -11   4  18          5.21          7.68         2.57 o                         
 -10   4  18         22.51         16.80         4.77 o                         
  -9   4  18          2.15          0.39         2.40 o                         
  -8   4  18          4.64          0.42         3.59 o                         
  -7   4  18          0.50          6.28         3.04 o                         
  -6   4  18          5.58         10.01         4.24 o                         
  -5   4  18          1.20          2.97         4.02 o                         
  -4   4  18          4.63         10.17         4.28 o                         
  -3   4  18          1.39          0.09         4.15 o                         
  -2   4  18          6.33          4.11         4.44 o                         
  -1   4  18          0.00          3.23         3.65 o                         
 -19   1  19         10.52          5.92         2.64 o                         
 -18   1  19         32.24         19.39         4.02 o                         
 -17   1  19         22.30         18.43         3.82 o                         
 -16   1  19          7.93          5.96         2.61 o                         
 -15   1  19          4.03          0.99         2.14 o                         
 -14   1  19          2.87          1.96         1.80 o                         
 -13   1  19          1.09          1.13         2.15 o                         
 -12   1  19         11.98         10.11         2.26 o                         
 -11   1  19        121.20        137.57         6.22 o                         
 -10   1  19         63.11         78.06         3.80 o                         
  -9   1  19          1.38          1.30         2.46 o                         
  -8   1  19          1.27          0.39         2.64 o                         
  -7   1  19         40.99         48.20         3.77 o                         
  -6   1  19         20.86         22.51         3.56 o                         
  -5   1  19         10.85         12.25         3.00 o                         
  -4   1  19         53.17         53.85         3.73 o                         
  -3   1  19         10.94         14.12         3.01 o                         
  -2   1  19         63.73         68.70         4.02 o                         
  -1   1  19         14.20         12.81         2.85 o                         
   0   1  19         39.32         28.78         4.39 o                         
   1   1  19          1.00         -1.54         2.91 o                         
   2   1  19         19.59          6.23         4.13 o                         
 -18   2  19          5.67          4.61         2.65 o                         
 -17   2  19         23.93         19.89         2.62 o                         
 -16   2  19          3.34          2.15         2.22 o                         
 -15   2  19          4.89          3.71         2.20 o                         
 -14   2  19         86.92         72.37         5.46 o                         
 -13   2  19          1.68          1.13         2.15 o                         
 -12   2  19          8.46          6.48         2.73 o                         
 -11   2  19         11.30         11.65         2.95 o                         
 -10   2  19         19.53         18.84         3.57 o                         
  -9   2  19        107.57        114.27         5.68 o                         
  -8   2  19         17.66         19.70         3.16 o                         
  -7   2  19         27.51         28.12         3.42 o                         
  -6   2  19          1.61          3.83         2.67 o                         
  -5   2  19         69.43         70.95         4.85 o                         
  -4   2  19         24.62         26.50         3.87 o                         
  -3   2  19         57.74         57.78         4.30 o                         
  -2   2  19        153.96        158.58         8.72 o                         
  -1   2  19         82.14         80.15         7.86 o                         
   0   2  19          4.00         -0.74         3.12 o                         
   1   2  19          7.32         -1.57         3.15 o                         
   2   2  19          0.70         -5.47         6.56 o                         
 -16   3  19          1.86          1.61         2.07 o                         
 -15   3  19         12.18         14.20         2.65 o                         
 -14   3  19          8.36          6.69         2.16 o                         
 -13   3  19          0.44          1.55         1.86 o                         
 -12   3  19          3.73          3.52         2.26 o                         
 -11   3  19         20.80         17.54         3.42 o                         
 -10   3  19         27.87         30.51         3.90 o                         
  -9   3  19         40.87         48.76         5.79 o                         
  -8   3  19         18.98         25.79         4.34 o                         
  -7   3  19         32.90         32.37         4.08 o                         
  -6   3  19          4.76          5.78         3.48 o                         
  -5   3  19          4.43          4.68         3.49 o                         
  -4   3  19          0.01         -0.41         3.43 o                         
  -3   3  19         46.52         43.99         4.86 o                         
  -2   3  19         19.49         13.98         3.37 o                         
  -1   3  19          6.55          3.99         3.43 o                         
   0   3  19          3.69          1.05         3.39 o                         
 -13   4  19         16.30         10.67         2.81 o                         
 -12   4  19         14.58          8.85         2.64 o                         
 -11   4  19         37.78         42.07         8.36 o                         
 -10   4  19         72.91         82.94         7.82 o                         
  -9   4  19         10.79         15.60         4.28 o                         
  -8   4  19          3.70          7.10         4.35 o                         
  -7   4  19         17.35         10.71         3.53 o                         
  -6   4  19          0.82          2.05         5.42 o                         
  -5   4  19          3.65          2.42         4.11 o                         
  -4   4  19         18.61         19.24         7.17 o                         
  -3   4  19         69.36         66.54         8.91 o                         
 -18   0  20          0.68          1.88         2.96 o                         
 -17   0  20         32.90         18.11         4.00 o                         
 -16   0  20         18.12          9.88         4.42 o                         
 -15   0  20          2.74          1.96         2.58 o                         
 -14   0  20        155.19        146.51        16.25 o                         
 -13   0  20       1029.28       1008.37        60.86 o                         
 -12   0  20         40.03         39.53         6.21 o                         
 -11   0  20          4.76          8.46         4.02 o                         
 -10   0  20          9.72         10.16         3.60 o                         
  -9   0  20          4.68          5.97         2.98 o                         
  -8   0  20          4.03         10.82         4.79 o                         
  -7   0  20        137.77        177.07        12.81 o                         
  -6   0  20         12.34         16.69         4.74 o                         
  -5   0  20         49.09         49.75         5.89 o                         
  -4   0  20        120.38        120.86         8.30 o                         
  -3   0  20         99.12        103.91         7.92 o                         
  -2   0  20         17.99         13.10         6.52 o                         
  -1   0  20          1.26         -3.02         3.68 o                         
   0   0  20         44.40         37.04         6.80 o                         
   1   0  20        151.68        118.31        11.56 o                         
 -18   1  20         10.49          4.37         2.40 o                         
 -17   1  20          0.03         -0.47         2.00 o                         
 -16   1  20         15.07         12.54         2.73 o                         
 -15   1  20        187.52        148.54        11.16 o                         
 -14   1  20         34.55         25.61         3.33 o                         
 -13   1  20         19.12         15.23         2.81 o                         
 -12   1  20        279.78        366.95        14.18 o                         
 -11   1  20        231.68        265.14        17.63 o                         
 -10   1  20        103.85        120.41        10.26 o                         
  -9   1  20         17.23         28.42         4.72 o                         
  -8   1  20         35.12         48.09         4.27 o                         
  -7   1  20        115.27        138.93         6.03 o                         
  -6   1  20         50.02         57.75         4.94 o                         
  -5   1  20        104.02        105.72         5.63 o                         
  -4   1  20        168.20        171.91         6.78 o                         
  -3   1  20         20.19         19.45         3.85 o                         
  -2   1  20         11.97          6.29         3.87 o                         
  -1   1  20        174.61        166.40        14.83 o                         
   0   1  20         76.82         54.11         6.69 o                         
   1   1  20         10.84          2.69         2.97 o                         
 -17   2  20          5.06          6.70         2.65 o                         
 -16   2  20         59.19         40.02         7.07 o                         
 -15   2  20        115.18        103.22         8.27 o                         
 -14   2  20         41.52         30.41         4.35 o                         
 -13   2  20          9.63          8.83         2.43 o                         
 -12   2  20         34.09         29.51         4.18 o                         
 -11   2  20          3.83          2.41         3.23 o                         
 -10   2  20         45.81         44.99         6.32 o                         
  -9   2  20         25.61         22.42         3.73 o                         
  -8   2  20         25.74         22.96         3.46 o                         
  -7   2  20          0.09          3.03         2.76 o                         
  -6   2  20          4.75          4.71         3.12 o                         
  -5   2  20        116.38        114.05        10.43 o                         
  -4   2  20         21.86         23.03         3.14 o                         
  -3   2  20        114.22        119.76         6.92 o                         
  -2   2  20        204.01        142.61        12.77 o                         
  -1   2  20          1.98          0.30         2.92 o                         
   0   2  20         27.28          8.14         5.13 o                         
 -15   3  20         41.04         16.55         3.26 o                         
 -14   3  20          4.33          4.76         2.14 o                         
 -13   3  20         17.29          7.68         2.67 o                         
 -12   3  20          0.11          0.96         2.36 o                         
 -11   3  20         22.96         29.75         5.01 o                         
 -10   3  20         22.71         18.95         5.79 o                         
  -9   3  20         55.61         71.71        10.52 o                         
  -8   3  20         22.72         20.02         3.68 o                         
  -7   3  20          0.31          1.47         3.19 o                         
  -6   3  20        122.59        126.85        14.41 o                         
  -5   3  20         57.43         42.18         5.37 o                         
  -4   3  20          1.53         -1.79         3.41 o                         
  -3   3  20         40.59         33.94         6.19 o                         
  -2   3  20         30.08         18.10         3.92 o                         
 -10   4  20          0.15          4.31         3.63 o                         
  -9   4  20         22.69         15.11         4.05 o                         
  -8   4  20         14.83         18.54         6.15 o                         
  -7   4  20         61.67         50.66        13.12 o                         
 -17   1  21         13.25          7.91         2.71 o                         
 -16   1  21         10.80          5.55         2.38 o                         
 -15   1  21         46.08         29.05         6.22 o                         
 -14   1  21         28.45         20.76         4.32 o                         
 -13   1  21        206.50        253.21        12.36 o                         
 -12   1  21        143.04        165.74        10.08 o                         
 -11   1  21          0.34          1.65         2.45 o                         
 -10   1  21         57.82         55.87         5.00 o                         
  -9   1  21          0.31          0.32         3.32 o                         
  -8   1  21          0.29         -1.49         3.34 o                         
  -7   1  21         58.46         56.99         4.89 o                         
  -6   1  21         27.17         28.14         3.52 o                         
  -5   1  21         12.39         13.95         3.27 o                         
  -4   1  21          2.69          2.26         2.89 o                         
  -3   1  21        106.44        101.99        10.56 o                         
  -2   1  21         32.63         27.37         4.51 o                         
  -1   1  21          0.02         -3.00         3.00 o                         
 -16   2  21          0.40          0.80         3.12 o                         
 -15   2  21          0.56          4.48         2.26 o                         
 -14   2  21          0.10          6.22         2.87 o                         
 -13   2  21          1.66          2.61         2.53 o                         
 -12   2  21          9.22          5.94         3.17 o                         
 -11   2  21         27.19         16.48         3.81 o                         
 -10   2  21         90.83         82.48         8.10 o                         
  -9   2  21         22.97         23.90         3.90 o                         
  -8   2  21         19.54         15.59         3.70 o                         
  -7   2  21          0.01          0.68         3.28 o                         
  -6   2  21          0.00          4.00         3.28 o                         
  -5   2  21         58.37         46.70         4.71 o                         
  -4   2  21        128.14        118.33         9.73 o                         
  -3   2  21        112.92         86.89        11.73 o                         
 -13   3  21          1.99          5.89         3.35 o                         
 -12   3  21          4.47          2.71         3.08 o                         
 -11   3  21         24.16         18.32         4.73 o                         
 -10   3  21         98.48         39.76         8.27 o                         
  -9   3  21          1.90         10.88         4.40 o                         
  -8   3  21          4.43          7.92         3.49 o                         
  -7   3  21          0.09          2.44         4.97 o                         
  -6   3  21          0.00          0.12         3.33 o                         
  -5   3  21          0.08         -0.30         3.83 o                         
 -16   0  22          9.30          8.87         4.36 o                         
 -15   0  22          0.86          4.27         4.06 o                         
 -14   0  22         23.02         12.45         4.37 o                         
 -13   0  22          0.22          3.83         3.65 o                         
 -12   0  22        185.23        278.63        26.24 o                         
 -11   0  22         36.80         32.76        10.47 o                         
 -10   0  22         39.34         51.00         7.95 o                         
  -9   0  22         10.96          9.08         4.74 o                         
  -8   0  22         30.15         34.20         5.84 o                         
  -7   0  22         46.44         53.02         7.86 o                         
  -6   0  22         64.87         60.50         8.68 o                         
  -5   0  22          0.25         -0.71         4.92 o                         
  -4   0  22         22.07         16.88         5.51 o                         
  -3   0  22          5.28          3.39         4.85 o                         
 -15   1  22         20.18         17.98         3.45 o                         
 -14   1  22          0.75          3.70         2.66 o                         
 -13   1  22         21.02         15.50         3.10 o                         
 -12   1  22          3.41          3.72         2.62 o                         
 -11   1  22         88.00         92.49         9.68 o                         
 -10   1  22         14.77         18.52         4.78 o                         
  -9   1  22          0.58          0.97         3.71 o                         
  -8   1  22         18.51         14.56         4.25 o                         
  -7   1  22         17.29         17.06         3.78 o                         
  -6   1  22          0.99         -3.51         3.51 o                         
  -5   1  22         47.77         33.22         7.99 o                         
  -4   1  22         10.52          6.21         3.67 o                         
 -13   2  22         21.06         13.79         4.13 o                         
 -12   2  22          4.15          4.34         3.13 o                         
 -11   2  22          1.27         -3.40         3.47 o                         
 -10   2  22         18.91         16.35         5.68 o                         
  -9   2  22         63.05         55.07         6.57 o                         
  -8   2  22         15.31         16.92         4.13 o                         
  -7   2  22          6.62          5.90         4.01 o                         
  -6   2  22          6.65          6.30         3.99 o                         
 -12   1  23          4.93          3.05         3.10 o                         
 -11   1  23         19.64         18.94         4.88 o                         
 -10   1  23          0.03         -3.16         4.03 o                         
  -9   1  23         49.02         61.76         6.96 o                         
  -8   1  23          0.88         -3.07         3.57 o                         
                                                                                
